# Supplementary material for: Computational codon optimization of synthetic gene for protein expression
Source: BMC Syst Biol. 2012 Oct 20;6:134. doi: 10.1186/1752-0509-6-134 (PMC3495653; doi:10.1186/1752-0509-6-134)
Supplement: Additional file 1 — List of Sequences. Excel file contains DNA sequences of wild-type high- and low-expression genes; the optimized genes generated by the in silico leave-one-out cross validation are also included. [file 1752-0509-6-134-S1.xls]

## Sheet: Notes
Supplementary Tables
Table_S1.1
High- and low-expression genes for E. coli.
Table_S1.2
High- and low-expression genes for L. lactis.
Table_S1.3
High- and low-expression genes for P. pastoris.
Table_S1.4
High- and low-expression genes for S. cerevisiae.
Table_S1.5
Optimized genes for E. coli.
Table_S1.6
Optimized genes for L. lactis.
Table_S1.7
Optimized genes for P. pastoris.
Table_S1.8
Optimized genes for S. cerevisiae.

## Sheet: Table_S1.1
High-expression genes
Locus tag	Wild-type coding sequence
b0008	ATGACGGACAAATTGACCTCCCTTCGTCAGTACACCACCGTAGTGGCCGACACTGGGGACATCGCGGCAATGAAGCTGTATCAACCGCAGGATGCCACAACCAACCCTTCTCTCATTCTTAACGCAGCGCAGATTCCGGAATACCGTAAGTTGATTGATGATGCTGTCGCCTGGGCGAAACAGCAGAGCAACGATCGCGCGCAGCAGATCGTGGACGCGACCGACAAACTGGCAGTAAATATTGGTCTGGAAATCCTGAAACTGGTTCCGGGCCGTATCTCAACTGAAGTTGATGCGCGTCTTTCCTATGACACCGAAGCGTCAATTGCGAAAGCAAAACGCCTGATCAAACTCTACAACGATGCTGGTATTAGCAACGATCGTATTCTGATCAAACTG…
b0014	ATGGGTAAAATAATTGGTATCGACCTGGGTACTACCAACTCTTGTGTAGCGATTATGGATGGCACCACTCCTCGCGTGCTGGAGAACGCCGAAGGCGATCGCACCACGCCTTCTATCATTGCCTATACCCAGGATGGTGAAACTCTAGTTGGTCAGCCGGCTAAACGTCAGGCAGTGACGAACCCGCAAAACACTCTGTTTGCGATTAAACGCCTGATTGGTCGCCGCTTCCAGGACGAAGAAGTACAGCGTGATGTTTCCATCATGCCGTTCAAAATTATTGCTGCTGATAACGGCGACGCATGGGTCGAAGTTAAAGGCCAGAAAATGGCACCGCCGCAGATTTCTGCTGAAGTGCTGAAAAAAATGAAGAAAACCGCTGAAGATTACCTGGGTGAA…
b0095	ATGTTTGAACCAATGGAACTTACCAATGACGCGGTGATTAAAGTCATCGGCGTCGGCGGCGGCGGCGGTAATGCTGTTGAACACATGGTGCGCGAGCGCATTGAAGGTGTTGAATTCTTCGCGGTAAATACCGATGCACAAGCGCTGCGTAAAACAGCGGTTGGACAGACGATTCAAATCGGTAGCGGTATCACCAAAGGACTGGGCGCTGGCGCTAATCCAGAAGTTGGCCGCAATGCGGCTGATGAGGATCGCGATGCATTGCGTGCGGCGCTGGAAGGTGCAGACATGGTCTTTATTGCTGCGGGTATGGGTGGTGGTACCGGTACAGGTGCAGCACCAGTCGTCGCTGAAGTGGCAAAAGATTTGGGTATCCTGACCGTTGCTGTCGTCACTAAG…
b0114	ATGTCAGAACGTTTCCCAAATGACGTGGATCCGATCGAAACTCGCGACTGGCTCCAGGCGATCGAATCGGTCATCCGTGAAGAAGGTGTTGAGCGTGCTCAGTATCTGATCGACCAACTGCTTGCTGAAGCCCGCAAAGGCGGTGTAAACGTAGCCGCAGGCACAGGTATCAGCAACTACATCAACACCATCCCCGTTGAAGAACAACCGGAGTATCCGGGTAATCTGGAACTGGAACGCCGTATTCGTTCAGCTATCCGCTGGAACGCCATCATGACGGTGCTGCGTGCGTCGAAAAAAGACCTCGAACTGGGCGGCCATATGGCGTCCTTCCAGTCTTCCGCAACCATTTATGATGTGTGCTTTAACCACTTCTTCCGTGCACGCAACGAGCAGGAT…
b0115	ATGGCTATCGAAATCAAAGTACCGGACATCGGGGCTGATGAAGTTGAAATCACCGAGATCCTGGTCAAAGTGGGCGACAAAGTTGAAGCCGAACAGTCGCTGATCACCGTAGAAGGCGACAAAGCCTCTATGGAAGTTCCGTCTCCGCAGGCGGGTATCGTTAAAGAGATCAAAGTCTCTGTTGGCGATAAAACCCAGACCGGCGCACTGATTATGATTTTCGATTCCGCCGACGGTGCAGCAGACGCTGCACCTGCTCAGGCAGAAGAGAAGAAAGAAGCAGCTCCGGCAGCAGCACCAGCGGCTGCGGCGGCAAAAGACGTTAACGTTCCGGATATCGGCAGCGACGAAGTTGAAGTGACCGAAATCCTGGTGAAAGTTGGCGATAAAGTTGAAGCT…
b0116	ATGAGTACTGAAATCAAAACTCAGGTCGTGGTACTTGGGGCAGGCCCCGCAGGTTACTCCGCTGCCTTCCGTTGCGCTGATTTAGGTCTGGAAACCGTAATCGTAGAACGTTACAACACCCTTGGCGGTGTTTGCCTGAACGTCGGCTGTATCCCTTCTAAAGCACTGCTGCACGTAGCAAAAGTTATCGAAGAAGCCAAAGCGCTGGCTGAACACGGTATCGTCTTCGGCGAACCGAAAACCGATATCGACAAGATTCGTACCTGGAAAGAGAAAGTGATCAATCAGCTGACCGGTGGTCTGGCTGGTATGGCGAAAGGCCGCAAAGTCAAAGTGGTCAACGGTCTGGGTAAATTCACCGGGGCTAACACCCTGGAAGTTGAAGGTGAGAACGGCAAA…
b0126	ATGAAAGACATAGATACACTCATCAGCAACAATGCACTATGGTCAAAAATGCTGGTGGAAGAGGATCCCGGGTTTTTTGAGAAACTGGCACAAGCGCAAAAACCGCGCTTTCTATGGATTGGATGTTCCGACAGTCGCGTTCCTGCAGAACGTTTAACCGGTCTTGAGCCGGGCGAACTCTTTGTTCACCGTAATGTTGCTAACCTGGTCATTCACACTGACCTGAACTGCCTTTCCGTGGTTCAGTATGCAGTGGATGTACTCGAAGTTGAACACATTATTATCTGTGGCCACTACGGTTGCGGCGGCGTACAAGCCGCAGTTGAAAACCCGGAACTGGGGCTTATCAACAACTGGCTGCTGCATATCCGCGATATCTGGTTCAAACATAGCTCATTG…
b0169	ATGGCAACTGTTTCCATGCGCGACATGCTCAAGGCTGGTGTTCACTTCGGTCACCAGACCCGTTACTGGAACCCGAAAATGAAGCCGTTCATCTTCGGTGCGCGTAACAAAGTTCACATCATCAACCTTGAGAAAACTGTACCGATGTTCAACGAAGCTCTGGCTGAACTGAACAAGATTGCTTCTCGCAAAGGTAAAATCCTTTTCGTTGGTACTAAACGCGCTGCAAGCGAAGCGGTGAAAGACGCTGCTCTGAGCTGCGACCAGTTCTTCGTGAACCATCGCTGGCTGGGCGGTATGCTGACTAACTGGAAAACCGTTCGTCAGTCCATCAAACGTCTGAAAGACCTGGAAACTCAGTCTCAGGACGGTACTTTCGACAAGCTGACCAAGAAAGAA…
b0170	ATGGCTGAAATTACCGCATCCCTGGTAAAAGAGCTGCGTGAGCGTACTGGCGCAGGCATGATGGATTGCAAAAAAGCACTGACTGAAGCTAACGGCGACATCGAGCTGGCAATCGAAAACATGCGTAAGTCCGGTGCTATTAAAGCAGCGAAAAAAGCAGGCAACGTTGCTGCTGACGGCGTGATCAAAACCAAAATCGACGGCAACTACGGCATCATTCTGGAAGTTAACTGCCAGACTGACTTCGTTGCAAAAGACGCTGGTTTCCAGGCGTTCGCAGACAAAGTTCTGGACGCAGCTGTTGCTGGCAAAATCACTGACGTTGAAGTTCTGAAAGCACAGTTCGAAGAAGAACGTGTTGCGCTGGTAGCGAAAATTGGTGAAAACATCAACATTCGC…
b0179	ATGCCTTCAATTCGACTGGCTGATTTAGCGCAGCAGTTGGATGCAGAACTACACGGTGATGGCGATATCGTCATCACCGGCGTTGCGTCCATGCAATCTGCACAAACAGGTCACATTACGTTCATGGTTAACCCAAAATACCGTGAGCATTTAGGCTTGTGCCAGGCGTCCGCGGTTGTCATGACCCAGGACGATCTTCCTTTCGCGAAAAGTGCCGCACTGGTAGTGAAGAATCCCTACCTGACTTACGCGCGCATGGCGCAAATTTTAGATACCACGCCGCAGCCCGCGCAGAACATTGCACCCAGTGCGGTGATCGACGCGACGGCGAAGCTGGGTAACAACGTATCGATTGGCGCTAACGCGGTGATTGAGTCCGGCGTTGAACTGGGCGATAAC…
b0197	ATGGCGTTCAAATTCAAAACCTTTGCGGCAGTGGGAGCCCTGATCGGATCACTGGCACTGGTAGGCTGCGGTCAGGATGAAAAAGATCCAAACCACATTAAAGTCGGCGTGATTGTTGGTGCCGAACAGCAGGTTGCAGAAGTCGCGCAGAAAGTTGCGAAAGACAAATATGGCCTGGACGTTGAGCTGGTAACCTTCAACGACTATGTTCTGCCAAACGAAGCATTGAGCAAAGGCGATATCGACGCCAACGCCTTCCAGCATAAACCGTACCTTGATCAGCAACTGAAAGATCGTGGCTACAAACTGGTCGCAGTAGGCAACACTTTTGTTTATCCGATTGCTGGTTACTCCAAGAAAATCAAATCACTGGATGAACTGCAGGATGGTTCGCAGGTT…
b0220	ATGGGCAGGATAAGCTCGGGAGGAATGATGTTTAAGGCAATAACGACAGTCGCCGCTCTGGTCATCGCCACCAGTGCAATGGCGCAGGATGATTTAACCATTAGCAGCCTTGCAAAGGGCGAAACCACCAAAGCTGCATTTAATCAGATGGTACAAGGGCATAAGCTGCCTGCCTGGGTGATGAAAGGCGGTACTTATACTCCCGCACAAACCGTAACGTTGGGAGATGAGACGTATCAGGTGATGAGCGCGTGCAAACCGCATGACTGTGGCTCGCAACGTATCGCTGTGATGTGGTCCGAGAAATCTAATCAGATGACGGGGCTGTTCTCGACTATTGATGAGAAAACGTCGCAAGAGAAACTCACCTGGCTGAATGTGAACGATGCGCTTTCGATT…
b0407	ATGAGCTTTTTTATTTCTGATGCGGTAGCGGCAACGGGTGCACCGGCGCAAGGTAGCCCGATGTCTTTGATTTTGATGCTGGTGGTATTCGGTCTGATTTTCTATTTCATGATCCTGCGTCCACAGCAGAAGCGCACCAAAGAACACAAAAAGCTGATGGACTCCATTGCCAAAGGTGATGAAGTTCTGACGAACGGTGGCCTGGTTGGTCGCGTAACCAAAGTAGCGGAAAACGGCTACATTGCTATCGCGCTGAATGACACCACTGAAGTAGTTATTAAACGTGACTTCGTAGCTGCCGTCCTGCCGAAAGGCACCATGAAGGCGCTGTAA
b0474	ATGCGTATCATTCTGCTTGGCGCTCCGGGCGCGGGGAAAGGGACTCAGGCTCAGTTCATCATGGAGAAATATGGTATTCCGCAAATCTCCACTGGCGATATGCTGCGTGCTGCGGTCAAATCTGGCTCCGAGCTGGGTAAACAAGCAAAAGACATTATGGATGCTGGCAAACTGGTCACCGACGAACTGGTGATCGCGCTGGTTAAAGAGCGCATTGCTCAGGAAGACTGCCGTAATGGTTTCCTGTTGGACGGCTTCCCGCGTACCATTCCGCAGGCAGACGCGATGAAAGAAGCGGGCATCAATGTTGATTACGTTCTGGAATTCGACGTACCGGACGAACTGATCGTTGACCGTATCGTCGGTCGCCGCGTTCATGCGCCGTCTGGTCGTGTTTAT…
b0525	ATGGTTACTTTCCACACCAATCACGGCGATATTGTCATCAAAACTTTTGACGATAAAGCACCTGAAACAGTTAAAAACTTCCTGGACTACTGCCGCGAAGGTTTTTACAACAACACCATTTTCCACCGTGTTATCAACGGCTTTATGATTCAGGGCGGCGGTTTTGAACCGGGCATGAAACAAAAAGCCACCAAAGAACCGATCAAAAACGAAGCCAACAACGGCCTGAAAAATACCCGTGGTACGCTGGCAATGGCACGTACTCAGGCTCCGCACTCTGCAACTGCACAGTTCTTCATCAACGTGGTTGATAACGACTTCCTGAACTTCTCTGGCGAAAGCCTGCAAGGTTGGGGCTACTGCGTGTTTGCTGAAGTGGTTGACGGCATGGACGTGGTA…
b0565	ATGCGGGCGAAACTTCTGGGAATAGTCCTGACAACCCCTATTGCGATCAGCTCTTTTGCTTCTACCGAGACTTTATCGTTTACTCCTGACAACATAAATGCGGACATTAGTCTTGGAACTCTGAGCGGAAAAACAAAAGAGCGTGTTTATCTAGCCGAAGAAGGAGGCCGAAAAGTCAGTCAACTCGACTGGAAATTCAATAACGCTGCAATTATTAAAGGTGCAATTAATTGGGATTTGATGCCCCAGATATCTATCGGGGCTGCTGGCTGGACAACTCTCGGCAGCCGAGGTGGCAATATGGTCGATCAGGACTGGATGGATTCCAGTAACCCCGGAACCTGGACGGATGAAAGTAGACACCCTGATACACAACTCAATTATGCCAACGAATTTGAT…
b0605	ATGTCCTTGATTAACACCAAAATTAAACCTTTTAAAAACCAGGCATTCAAAAACGGCGAATTCATCGAAATCACCGAAAAAGATACCGAAGGCCGCTGGAGCGTCTTCTTCTTCTACCCGGCTGACTTTACTTTCGTATGCCCGACCGAACTGGGTGACGTTGCTGACCACTACGAAGAACTGCAGAAACTGGGCGTAGACGTATACGCAGTATCTACCGATACTCACTTCACCCACAAAGCATGGCACAGCAGCTCTGAAACCATCGCTAAAATCAAATATGCGATGATCGGCGACCCGACTGGCGCCCTGACCCGTAACTTCGACAACATGCGTGAAGATGAAGGTCTGGCTGACCGTGCGACCTTCGTTGTTGACCCGCAGGGTATCATCCAGGCA…
b0623	ATGTCTAAGATTAAAGGTAACGTTAAGTGGTTTAATGAGTCCAAAGGATTCGGTTTCATTACTCCGGAAGACGGCAGCAAAGACGTGTTCGTACACTTCTCTGCAATCCAGACTAATGGTTTTAAAACTCTTGCTGAAGGTCAGCGCGTAGAGTTCGAAATCACTAACGGTGCCAAAGGCCCTTCTGCTGCAAACGTAATCGCTCTGTAA
b0727	ATGAGTAGCGTAGATATTCTGGTCCCTGACCTGCCTGAATCCGTAGCCGATGCCACCGTCGCAACCTGGCATAAAAAACCCGGCGACGCAGTCGTACGTGATGAAGTGCTGGTAGAAATCGAAACTGACAAAGTGGTACTGGAAGTACCGGCATCAGCAGACGGCATTCTGGATGCGGTTCTGGAAGATGAAGGTACAACGGTAACGTCTCGTCAGATCCTTGGTCGCCTGCGTGAAGGCAACAGCGCCGGTAAAGAAACCAGCGCCAAATCTGAAGAGAAAGCGTCCACTCCGGCGCAACGCCAGCAGGCGTCTCTGGAAGAGCAAAACAACGATGCGTTAAGCCCGGCGATCCGTCGCCTGCTGGCTGAACACAATCTCGACGCCAGCGCCATTAAA…
b0728	ATGAACTTACATGAATATCAGGCAAAACAACTTTTTGCCCGCTATGGCTTACCAGCACCGGTGGGTTATGCCTGTACTACTCCGCGCGAAGCAGAAGAAGCCGCTTCAAAAATCGGTGCCGGTCCGTGGGTAGTGAAATGTCAGGTTCACGCTGGTGGCCGCGGTAAAGCGGGCGGTGTGAAAGTTGTAAACAGCAAAGAAGACATCCGTGCTTTTGCAGAAAACTGGCTGGGCAAGCGTCTGGTAACGTATCAAACAGATGCCAATGGCCAACCGGTTAACCAGATTCTGGTTGAAGCAGCGACCGATATCGCTAAAGAGCTGTATCTCGGTGCCGTTGTTGACCGTAGTTCCCGTCGTGTGGTCTTTATGGCCTCCACCGAAGGCGGCGTGGAAATC…
b0741	ATGCAACTGAACAAAGTGCTGAAAGGGCTGATGATTGCTCTGCCTGTTATGGCAATTGCGGCATGTTCTTCCAACAAGAACGCCAGCAATGACGGCAGCGAAGGCATGCTGGGTGCCGGCACTGGTATGGATGCGAACGGCGGCAACGGCAACATGTCTTCCGAAGAGCAGGCTCGTCTGCAAATGCAACAGCTGCAGCAGAACAACATCGTTTACTTCGATCTGGACAAGTACGATATCCGTTCTGACTTCGCTCAAATGCTGGATGCACATGCAAACTTCCTGCGTAGCAACCCGTCTTACAAAGTCACCGTAGAAGGTCACGCGGACGAACGTGGTACTCCGGAATACAACATCTCCCTGGGTGAACGTCGTGCGAACGCCGTTAAGATGTACCTG…
b0742	ATGAGCAGTAACTTCAGACATCAACTATTGAGTCTGTCGTTACTGGTTGGTATAGCGGCCCCCTGGGCCGCTTTTGCTCAGGCACCAATCAGTAGTGTCGGCTCAGGCTCGGTCGAAGACCGCGTCACTCAACTTGAGCGTATTTCTAATGCTCACAGCCAGCTTTTAACCCAACTCCAGCAACAACTTTCTGATAATCAATCCGATATTGATTCCCTGCGTGGTCAGATTCAGGAAAATCAGTATCAACTGAATCAGGTCGTGGAGCGGCAAAAGCAGATCCTGTTGCAGATCGACAGCCTCAGCAGCGGTGGTGCAGCGGCGCAATCAACCAGCGGCGATCAAAGCGGTGCGGCGGCATCAACGACGCCGACAGCTGATGCTGGTACTGCGAATGCT…
b0755	ATGGCTGTAACTAAGCTGGTTCTGGTTCGTCATGGCGAAAGTCAGTGGAACAAAGAAAACCGTTTCACCGGTTGGTACGACGTGGATCTGTCTGAGAAAGGCGTAAGCGAAGCAAAAGCAGCAGGTAAGCTGCTGAAAGAGGAAGGTTACAGCTTTGACTTTGCTTACACTTCTGTGCTGAAACGCGCTATCCATACCCTGTGGAATGTGCTGGACGAACTGGATCAGGCATGGCTGCCCGTTGAGAAATCCTGGAAACTGAACGAACGTCACTACGGTGCGTTGCAGGGTCTGAACAAAGCGGAAACTGCTGAAAAGTATGGCGACGAGCAGGTGAAACAGTGGCGTCGTGGTTTTGCAGTGACTCCGCCGGAACTGACTAAAGATGATGAGCGTTAT…
b0811	ATGAAGTCTGTATTAAAAGTTTCACTGGCTGCACTGACCCTGGCTTTTGCGGTTTCTTCTCATGCCGCGGATAAAAAATTAGTTGTCGCGACGGATACCGCCTTCGTTCCGTTTGAATTTAAACAGGGCGATAAATATGTGGGCTTTGACGTTGATCTGTGGGCTGCCATCGCTAAAGAGCTGAAGCTGGATTACGAACTGAAGCCGATGGATTTCAGTGGGATCATTCCGGCACTGCAAACCAAAAACGTCGATCTGGCGCTGGCGGGCATTACCATCACCGACGAGCGTAAAAAAGCGATCGATTTCTCTGACGGCTACTACAAAAGCGGCCTGTTAGTGATGGTGAAAGCTAACAATAACGATGTGAAAAGCGTGAAAGATCTCGACGGGAAAGTG…
b0812	ATGAGTACCGCTAAATTAGTTAAATCAAAAGCGACCAATCTGCTTTATACCCGCAACGATGTCTCCGACAGCGAGAAAAAAGCAACAGTAGAGTTGCTGAATCGCCAGGTTATCCAGTTTATTGATCTTTCTTTGATTACCAAACAAGCGCACTGGAACATGCGCGGCGCTAACTTCATTGCCGTACATGAAATGCTGGATGGCTTCCGCACCGCACTGATCGATCATCTGGATACCATGGCAGAACGTGCAGTGCAGCTGGGCGGTGTAGCTCTGGGGACCACTCAAGTTATCAACAGCAAAACCCCGCTGAAAAGTTACCCGCTGGACATCCACAACGTTCAGGATCACCTGAAAGAACTGGCTGACCGTTACGCAATCGTCGCTAATGACGTACGC…
b0814	ATGAAAAAAATTGCATGTCTTTCAGCACTGGCCGCAGTTCTGGCTTTCACCGCAGGTACTTCCGTAGCTGCGACTTCTACTGTAACTGGCGGTTACGCACAGAGCGACGCTCAGGGCCAAATGAACAAAATGGGCGGTTTCAACCTGAAATACCGCTATGAAGAAGACAACAGCCCGCTGGGTGTGATCGGTTCTTTCACTTACACCGAGAAAAGCCGTACTGCAAGCTCTGGTGACTACAACAAAAACCAGTACTACGGCATCACTGCTGGTCCGGCTTACCGCATTAACGACTGGGCAAGCATCTACGGTGTAGTGGGTGTGGGTTATGGTAAATTCCAGACCACTGAATACCCGACCTACAAACACGACACCAGCGACTACGGTTTCTCCTACGGT…
b0880	ATGGAAAAGGGTACTGTTAAGTGGTTCAACAATGCCAAAGGGTTTGGTTTCATCTGCCCTGAAGGCGGCGGCGAAGATATTTTCGCTCATTATTCCACCATTCAGATGGATGGTTACAGAACGCTAAAAGCTGGACAATCCGTTCAGTTTGATGTCCACCAGGGGCCAAAAGGCAATCACGCCAGTGTTATTGTGCCCGTCGAAGTAGAAGCGGCAGTCGCATAG
b0884	ATGGCCAAAGAAGACAATATTGAAATGCAAGGTACCGTTCTTGAAACGTTGCCTAATACCATGTTCCGCGTAGAGTTAGAAAACGGTCACGTGGTTACTGCACACATCTCCGGTAAAATGCGCAAAAACTACATCCGCATCCTGACGGGCGACAAAGTGACTGTTGAACTGACCCCGTACGACCTGAGCAAAGGCCGCATTGTCTTCCGTAGTCGCTGA
b0889	ATGGTAGATAGCAAGAAGCGCCCTGGCAAAGATCTCGACCGTATCGATCGTAACATTCTTAATGAGTTGCAAAAGGATGGGCGTATTTCTAACGTCGAGCTTTCTAAACGTGTGGGACTTTCCCCAACGCCGTGCCTTGAGCGTGTGCGTCGGCTGGAAAGACAAGGGTTTATTCAGGGCTATACGGCGCTGCTTAACCCCCATTATCTGGATGCATCACTTCTGGTATTCGTTGAGATTACTCTGAATCGTGGCGCACCGGATGTGTTTGAACAATTCAATACCGCTGTACAAAAACTTGAAGAAATTCAGGAGTGTCATTTAGTATCCGGTGATTTCGACTACCTGTTGAAAACACGCGTGCCGGATATGTCAGCCTACCGTAAGTTGCTGGGGGAA…
b0903	ATGTCCGAGCTTAATGAAAAGTTAGCCACAGCCTGGGAAGGTTTTACCAAAGGTGACTGGCAGAATGAAGTAAACGTCCGTGACTTCATTCAGAAAAACTACACTCCGTACGAGGGTGACGAGTCCTTCCTGGCTGGCGCTACTGAAGCGACCACCACCCTGTGGGACAAAGTAATGGAAGGCGTTAAACTGGAAAACCGCACTCACGCGCCAGTTGACTTTGACACCGCTGTTGCTTCCACCATCACCTCTCACGACGCTGGCTACATCAACAAGCAGCTTGAGAAAATCGTTGGTCTGCAGACTGAAGCTCCGCTGAAACGTGCTCTTATCCCGTTCGGTGGTATCAAAATGATCGAAGGTTCCTGCAAAGCGTACAACCGCGAACTGGATCCGATG…
b0911	ATGACTGAATCTTTTGCTCAACTCTTTGAAGAGTCCTTAAAAGAAATCGAAACCCGCCCGGGTTCTATCGTTCGTGGCGTTGTTGTTGCTATCGACAAAGACGTAGTACTGGTTGACGCTGGTCTGAAATCTGAGTCCGCCATCCCGGCTGAGCAGTTCAAAAACGCCCAGGGCGAGCTGGAAATCCAGGTAGGTGACGAAGTTGACGTTGCTCTGGACGCAGTAGAAGACGGCTTCGGTGAAACTCTGCTGTCCCGTGAGAAAGCTAAACGTCACGAAGCCTGGATCACGCTGGAAAAAGCTTACGAAGATGCTGAAACTGTTACCGGTGTTATCAACGGCAAAGTTAAGGGCGGCTTCACTGTTGAGCTGAACGGTATTCGTGCGTTCCTGCCAGGT…
b0912	ATGACCAAGTCAGAATTGATAGAAAGACTTGCCACCCAGCAATCGCACATTCCCGCCAAGACGGTTGAAGATGCAGTAAAAGAGATGCTGGAGCATATGGCCTCGACTCTTGCGCAGGGCGAGCGTATTGAAATCCGCGGTTTCGGCAGTTTCTCTTTGCACTACCGCGCACCACGTACCGGACGTAATCCGAAGACTGGCGATAAAGTAGAACTGGAAGGAAAATACGTTCCTCACTTTAAACCTGGTAAAGAACTGCGCGATCGCGCCAATATTTACGGTTAA
b0928	ATGTTTGAGAACATTACCGCCGCTCCTGCCGACCCGATTCTGGGCCTGGCCGATCTGTTTCGTGCCGATGAACGTCCCGGCAAAATTAACCTCGGGATTGGTGTCTATAAAGATGAGACGGGCAAAACCCCGGTACTGACCAGCGTGAAAAAGGCTGAACAGTATCTGCTCGAAAATGAAACCACCAAAAATTACCTCGGCATTGACGGCATCCCTGAATTTGGTCGCTGCACTCAGGAACTGCTGTTTGGTAAAGGTAGCGCCCTGATCAATGACAAACGTGCTCGCACGGCACAGACTCCGGGGGGCACTGGCGCACTACGCGTGGCTGCCGATTTCCTGGCAAAAAATACCAGCGTTAAGCGTGTGTGGGTGAGCAACCCAAGCTGGCCGAACCAT…
b0929	ATGATGAAGCGCAATATTCTGGCAGTGATCGTCCCTGCTCTGTTAGTAGCAGGTACTGCAAACGCTGCAGAAATCTATAACAAAGATGGCAACAAAGTAGATCTGTACGGTAAAGCTGTTGGTCTGCATTATTTTTCCAAGGGTAACGGTGAAAACAGTTACGGTGGCAATGGCGACATGACCTATGCCCGTCTTGGTTTTAAAGGGGAAACTCAAATCAATTCCGATCTGACCGGTTATGGTCAGTGGGAATATAACTTCCAGGGTAACAACTCTGAAGGCGCTGACGCTCAAACTGGTAACAAAACGCGTCTGGCATTCGCGGGTCTTAAATACGCTGACGTTGGTTCTTTCGATTACGGCCGTAACTACGGTGTGGTTTATGATGCACTGGGTTAC…
b0953	ATGAAGAGACAAAAACGAGATCGCCTGGAACGGGCACATCAACGTGGTTATCAGGCCGGCATCGCCGGACGCTCAAAAGAAATGTGTCCCTATCAGACGCTGAATCAAAGGTCACAATGGCTGGGAGGCTGGCGAGAAGCCATGGCGGACAGGGTAGTAATGGCCTGA
b0957	ATGAAAAAGACAGCTATCGCGATTGCAGTGGCACTGGCTGGTTTCGCTACCGTAGCGCAGGCCGCTCCGAAAGATAACACCTGGTACACTGGTGCTAAACTGGGCTGGTCCCAGTACCATGACACTGGTTTCATCAACAACAATGGCCCGACCCATGAAAACCAACTGGGCGCTGGTGCTTTTGGTGGTTACCAGGTTAACCCGTATGTTGGCTTTGAAATGGGTTACGACTGGTTAGGTCGTATGCCGTACAAAGGCAGCGTTGAAAACGGTGCATACAAAGCTCAGGGCGTTCAACTGACCGCTAAACTGGGTTACCCAATCACTGACGACCTGGACATCTACACTCGTCTGGGTGGCATGGTATGGCGTGCAGACACTAAATCCAACGTTTATGGT…
b1051	ATGACCATGTACGCAACGCTTGAAGAAGCCATTGACGCTGCACGCGAAGAATTTCTTGCAGACAACCCCGGCATCGACGCCGAAGATGCGAATGTGCAACAGTTCAATGCCCAAAAATACGTTTTGCAGGACGGCGACATCATGTGGCAAGTTGAGTTTTTTGCCGACGAAGGGGAAGAAGGTGAATGTTTACCTATGCTTAGCGGTGAAGCCGCGCAAAGTGTTTTTGATGGCGACTATGATGAGATAGAGATACGCCAGGAGTGGCAGGAAGAGAATACATTACATGAATGGGACGAGGGGGAATTTCAGCTTGAGCCACCGCTGGATACCGAGGAAGGACGCGCAGCAGCTGATGAGTGGGATGAACGTTAA
b1088	ATGCAAAAGGTAAAATTACCCCTGACTCTCGATCCGGTTCGTACGGCTCAAAAACGCCTTGATTACCAGGGTATCTATACCCCTGATCAGGTTGAGCGCGTCGCCGAATCCGTAGTCAGTGTGGACAGTGATGTGGAATGCTCCATGTCGTTCGCTATCGATAACCAACGTCTCGCAGTGTTAAACGGCGATGCGAAGGTGACGGTAACGCTCGAGTGTCAGCGTTGCGGGAAGCCGTTTACTCATCAGGTCTACACAACGTATTGTTTTAGTCCTGTGCGTTCAGACGAACAGGCTGAAGCACTGCCGGAAGCGTATGAACCGATTGAGGTTAACGAATTCGGTGAAATCGATCTGCTTGCAATGGTTGAAGATGAAATCATCCTCGCCTTGCCGGTA…
b1089	ATGGCCGTACAACAGAATAAACCAACCCGTTCCAAACGTGGCATGCGTCGTTCCCATGACGCGCTGACCGCAGTCACCAGCCTGTCTGTAGACAAAACTTCTGGTGAAAAACACCTGCGTCACCACATCACTGCCGACGGTTACTACCGCGGCCGCAAGGTCATCGCTAAGTAA
b1091	ATGTATACGAAGATTATTGGTACTGGCAGCTATCTGCCCGAACAAGTGCGGACAAACGCCGATTTGGAAAAAATGGTGGACACCTCTGACGAGTGGATTGTCACTCGTACCGGTATCCGCGAACGCCACATTGCCGCGCCAAACGAAACCGTTTCAACCATGGGCTTTGAAGCGGCGACACGCGCAATTGAGATGGCGGGCATTGAGAAAGACCAGATTGGCCTGATCGTTGTGGCAACGACTTCTGCTACGCACGCTTTCCCGAGCGCAGCTTGTCAGATTCAAAGCATGTTGGGCATTAAAGGTTGCCCGGCATTTGACGTTGCAGCAGCCTGCGCAGGTTTCACCTATGCATTAAGCGTAGCCGATCAATACGTGAAATCTGGGGCGGTGAAGTAT…
b1092	ATGACGCAATTTGCATTTGTGTTCCCTGGACAGGGTTCTCAAACCGTTGGAATGCTGGCTGATATGGCGGCGAGCTATCCAATTGTCGAAGAAACGTTTGCTGAAGCTTCTGCGGCGCTGGGCTACGACCTGTGGGCGCTGACCCAGCAGGGGCCAGCTGAAGAACTGAATAAAACCTGGCAAACTCAGCCTGCGCTGTTGACTGCATCTGTTGCGCTGTATCGCGTATGGCAGCAGCAGGGCGGTAAAGCACCGGCAATGATGGCCGGTCACAGCCTGGGGGAATACTCCGCGCTGGTTTGCGCTGGTGTGATTGATTTCGCTGATGCGGTGCGTCTGGTTGAGATGCGCGGCAAGTTCATGCAAGAAGCCGTACCGGAAGGCACGGGCGCTATGGCG…
b1093	ATGAATTTTGAAGGAAAAATCGCACTGGTAACCGGTGCAAGCCGCGGAATTGGCCGCGCAATTGCTGAAACGCTCGCAGCCCGTGGCGCGAAAGTTATTGGCACTGCGACCAGTGAAAATGGCGCTCAGGCGATCAGTGATTATTTAGGTGCCAACGGCAAAGGTCTGATGTTGAATGTGACCGACCCGGCATCTATCGAATCTGTTCTGGAAAAAATTCGCGCAGAATTTGGTGAAGTGGATATCCTGGTCAATAATGCCGGTATCACTCGTGATAACCTGTTAATGCGAATGAAAGATGAAGAGTGGAACGATATTATCGAAACCAACCTTTCATCTGTTTTCCGTCTGTCAAAAGCGGTAATGCGCGCTATGATGAAAAAGCGTCATGGTCGTATT…
b1094	ATGAGCACTATCGAAGAACGCGTTAAGAAAATTATCGGCGAACAGCTGGGCGTTAAGCAGGAAGAAGTTACCAACAATGCTTCTTTCGTTGAAGACCTGGGCGCGGATTCTCTTGACACCGTTGAGCTGGTAATGGCTCTGGAAGAAGAGTTTGATACTGAGATTCCGGACGAAGAAGCTGAGAAAATCACCACCGTTCAGGCTGCCATTGATTACATCAACGGCCACCAGGCGTAA
b1101	ATGTTTAAGAATGCATTTGCTAACCTGCAAAAGGTCGGTAAATCGCTGATGCTGCCGGTATCCGTACTGCCTATCGCAGGTATTCTGCTGGGCGTCGGTTCCGCGAATTTCAGCTGGCTGCCCGCCGTTGTATCGCATGTTATGGCAGAAGCAGGCGGTTCCGTCTTTGCAAACATGCCACTGATTTTTGCGATCGGTGTCGCCCTCGGCTTTACCAATAACGATGGCGTATCCGCGCTGGCCGCAGTTGTTGCCTATGGCATCATGGTTAAAACCATGGCCGTGGTTGCGCCACTGGTACTGCATTTACCTGCTGAAGAAATCGCCTCTAAACACCTGGCGGATACTGGCGTACTCGGAGGGATTATCTCCGGTGCGATCGCAGCGTACATGTTTAAC…
b1136	ATGGAAAGTAAAGTAGTTGTTCCGGCACAAGGCAAGAAGATCACCCTGCAAAACGGCAAACTCAACGTTCCTGAAAATCCGATTATCCCTTACATTGAAGGTGATGGAATCGGTGTAGATGTAACCCCAGCCATGCTGAAAGTGGTCGACGCTGCAGTCGAGAAAGCCTATAAAGGCGAGCGTAAAATCTCCTGGATGGAAATTTACACCGGTGAAAAATCCACACAGGTTTATGGTCAGGACGTCTGGCTGCCTGCTGAAACTCTTGATCTGATTCGTGAATATCGCGTTGCCATTAAAGGTCCGCTGACCACTCCGGTTGGTGGCGGTATTCGCTCTCTGAACGTTGCCCTGCGCCAGGAACTGGATCTCTACATCTGCCTGCGTCCGGTACGTTAC…
b1237	ATGAGCGAAGCACTTAAAATTCTGAACAACATCCGTACTCTTCGTGCGCAGGCAAGAGAATGTACACTTGAAACGCTGGAAGAAATGCTGGAAAAATTAGAAGTTGTTGTTAACGAACGTCGCGAAGAAGAAAGCGCGGCTGCTGCTGAAGTTGAAGAGCGCACTCGTAAACTGCAGCAATATCGCGAAATGCTGATCGCTGACGGTATTGACCCGAACGAACTGCTGAATAGCCTTGCTGCCGTTAAATCTGGCACCAAAGCTAAACGTGCTCAGCGTCCGGCAAAATATAGCTACGTTGACGAAAACGGCGAAACTAAAACCTGGACTGGCCAAGGCCGTACTCCAGCTGTAATCAAAAAAGCAATGGATGAGCAAGGTAAATCCCTCGACGATTTC…
b1243	ATGACCAACATCACCAAGAGAAGTTTAGTAGCAGCTGGCGTTCTGGCTGCGCTAATGGCAGGGAATGTCGCGCTGGCAGCTGATGTACCCGCAGGCGTCACACTGGCGGAAAAACAAACACTGGTACGTAACAATGGTTCAGAAGTTCAGTCATTAGATCCGCACAAAATTGAAGGTGTTCCGGAGTCTAATATCAGCCGAGACCTGTTTGAAGGCTTACTGGTCAGCGATCTTGACGGTCATCCAGCACCTGGCGTCGCTGAATCCTGGGATAATAAAGACGCGAAAGTCTGGACCTTCCATTTGCGTAAAGATGCGAAATGGTCTGATGGCACGCCAGTCACAGCACAAGACTTTGTGTATAGCTGGCAACGTTCTGTTGATCCGAACACTGCTTCT…
b1324	ATGTCACAAACCGTTCATTTCCAGGGCAACCCGGTTACAGTCGCCAATTCCATCCCGCAGGCGGGTAGCAAAGCGCAGACTTTTACTCTCGTGGCAAAAGATCTGTCTGACGTCACCCTCGGTCAGTTTGCGGGTAAACGCAAAGTGCTGAACATTTTCCCGAGTATTGATACCGGTGTTTGCGCCGCATCAGTACGTAAGTTTAACCAACTGGCAACTGAGATCGACAACACCGTTGTGCTGTGTATCTCTGCCGATCTGCCGTTCGCCCAGTCTCGTTTCTGCGGCGCAGAAGGTCTGAACAACGTTATCACCCTCTCCACTTTCCGTAACGCTGAATTTCTGCAAGCTTACGGTGTGGCAATTGCTGATGGCCCACTGAAAGGTCTGGCAGCGCGT…
b1480	ATGAAATCGAACCGTCAGGCACGTCATATTCTTGGACTGGACCATAAAATTTCTAACCAGCGCAAAATAGTTACCGAAGGTGACAAATCCAGCGTAGTAAATAACCCAACCGGCAGAAAACGCCCCGCTGAAAAGTAA
b1583	ATGAAAATCACTCTCAGCAAACGAATCGGCCTGCTCGCTATTCTGCTGCCTTGCGCACTGGCATTGAGCACAACTGTTCATGCCGAAACTAACAAACTGGTGATTGAGTCTGGCGACAGTGCACAAAGCCGCCAGCACGCCGCTATGGAAAAAGAGCAATGGAATGACACGCGCAATCTGCGCCAGAAAGTGAATAAACGCACTGAAAAAGAGTGGGATAAAGCCGACGCCGCTTTTGATAACCGCGATAAATGTGAGCAAAGCGCCAACATCAATGCCTACTGGGAGCCCAATACTTTGCGCTGCCTGGACCGTCGAACTGGCCGCGTTATTACCCCCTAA
b1603	ATGCGAATTGGCATACCAAGAGAACGGTTAACCAATGAAACCCGTGTTGCAGCAACGCCAAAAACAGTGGAACAGCTGCTGAAACTGGGTTTTACCGTCGCGGTAGAGAGCGGCGCGGGTCAACTGGCAAGTTTTGACGATAAAGCGTTTGTGCAAGCGGGCGCTGAAATTGTAGAAGGGAATAGCGTCTGGCAGTCAGAGATCATTCTGAAGGTCAATGCGCCGTTAGATGATGAAATTGCGTTACTGAATCCTGGGACAACGCTGGTGAGTTTTATCTGGCCTGCGCAGAATCCGGAATTAATGCAAAAACTTGCGGAACGTAACGTGACCGTGATGGCGATGGACTCTGTGCCGCGTATCTCACGCGCACAATCGCTGGACGCACTAAGCTCGATG…
b1641	ATGATTAAACGCGTATTGGTTGTTTCAATGGTAGGTCTGTCTCTTGTCGGTTGTGTTAATAACGACACCCTGTCAGGGGATGTTTATACCGCTTCTGAAGCGAAACAAGTACAGAATGTCAGCTATGGCACCATCGTTAACGTACGTCCGGTACAGATTCAGGGCGGTGATGATTCCAACGTTATCGGTGCAATTGGCGGTGCTGTTCTTGGTGGTTTCCTGGGGAATACTGTTGGTGGCGGAACCGGGCGTTCTCTGGCTACTGCAGCAGGCGCTGTTGCAGGTGGCGTAGCTGGTCAGGGCGTACAGAGTGCAATGAACAAAACGCAGGGTGTCGAGCTGGAAATTCGTAAAGACGATGGTAATACCATCATGGTGGTACAGAAACAAGGCAACACT…
b1656	ATGTCATTCGAATTACCTGCACTACCATATGCTAAAGATGCTCTGGCACCGCACATTTCTGCGGAAACCATCGAGTATCACTACGGCAAGCACCATCAGACTTATGTCACTAACCTGAACAACCTGATTAAAGGTACCGCGTTTGAAGGTAAATCACTGGAAGAGATTATTCGCAGCTCTGAAGGTGGCGTATTCAACAACGCAGCTCAGGTCTGGAACCATACTTTCTACTGGAACTGCCTGGCACCGAACGCCGGTGGCGAACCGACTGGAAAAGTCGCTGAAGCTATCGCCGCATCTTTTGGCAGCTTTGCCGATTTCAAAGCGCAGTTTACTGATGCAGCGATCAAAAACTTTGGTTCTGGCTGGACCTGGCTGGTGAAAAACAGCGATGGCAAA…
b1677	ATGAAAGCTACTAAACTGGTACTGGGCGCGGTAATCCTGGGTTCTACTCTGCTGGCAGGTTGCTCCAGCAACGCTAAAATCGATCAGCTGTCTTCTGACGTTCAGACTCTGAACGCTAAAGTTGACCAGCTGAGCAACGACGTGAACGCAATGCGTTCCGACGTTCAGGCTGCTAAAGATGACGCAGCTCGTGCTAACCAGCGTCTGGACAACATGGCTACTAAATACCGCAAGTAA
b1712	ATGGCGCTTACAAAAGCTGAAATGTCAGAATATCTGTTTGATAAGCTTGGGCTTAGCAAGCGGGATGCCAAAGAACTGGTTGAACTGTTTTTCGAAGAGATCCGTCGCGCTCTGGAAAACGGCGAACAGGTGAAACTCTCTGGTTTTGGTAACTTCGATCTGCGTGATAAGAATCAACGCCCGGGACGTAACCCGAAAACGGGCGAGGATATTCCCATTACAGCACGGCGCGTGGTGACCTTCAGACCCGGGCAGAAGTTAAAAAGCCGGGTCGAAAACGCTTCGCCCAAAGACGAGTAA
b1713	ATGAAATTCAGTGAACTGTGGTTACGCGAATGGGTGAACCCGGCGATTGATAGCGATGCGCTGGCAAATCAAATCACTATGGCGGGCCTGGAAGTTGACGGTGTAGAACCGGTTGCCGGCAGCTTCCACGGCGTGGTCGTTGGTGAAGTGGTTGAGTGTGCGCAGCATCCGAACGCTGACAAACTGCGTGTGACAAAAGTGAATGTCGGCGGCGATCGCCTGCTGGACATCGTCTGCGGTGCGCCAAACTGCCGTCAGGGCCTGCGTGTAGCGGTAGCGACCATTGGTGCTGTTCTGCCGGGTGATTTCAAAATTAAAGCGGCGAAACTGCGTGGCGAACCGTCTGAAGGGATGCTGTGCTCCTTCTCTGAACTGGGCATTTCTGACGATCACAGCGGC…
b1716	ATGGCTCGCGTAAAACGTGGTGTTATTGCACGTGCACGTCACAAGAAAATTTTGAAACAAGCTAAAGGCTACTACGGTGCGCGTTCTCGCGTATACCGCGTTGCCTTCCAGGCTGTTATCAAAGCTGGTCAGTATGCTTACCGTGACCGTCGTCAACGTAAGCGTCAGTTCCGTCAACTGTGGATTGCGCGTATCAACGCAGCAGCACGTCAGAACGGTATTTCTTACAGCAAATTCATCAATGGCCTGAAAAAAGCCTCTGTTGAAATCGACCGTAAGATCCTGGCTGATATCGCAGTATTCGACAAAGTAGCGTTCACCGCTCTGGTTGAAAAAGCGAAAGCAGCTCTGGCATAA
b1717	ATGCCAAAAATTAAGACCGTACGCGGTGCTGCTAAGCGCTTCAAAAAAACCGGTAAAGGTGGTTTTAAGCACAAGCACGCTAACCTGCGTCACATTCTGACCAAAAAAGCGACCAAACGTAAACGTCACCTGCGTCCGAAAGCCATGGTTTCCAAAGGCGATCTGGGCCTGGTAATCGCGTGCCTGCCGTACGCATAA
b1719	ATGCCTGTTATAACTCTTCCTGATGGCAGCCAACGCCATTACGATCACGCTGTAAGCCCCATGGATGTTGCGCTGGACATTGGTCCAGGTCTGGCGAAAGCCTGTATCGCAGGGCGCGTTAATGGCGAACTGGTTGATGCTTGCGATCTGATTGAAAACGACGCACAACTGTCGATCATTACCGCCAAAGACGAAGAAGGTCTGGAGATCATTCGTCACTCCTGTGCGCACCTGTTAGGGCACGCGATTAAACAACTTTGGCCGCATACCAAAATGGCAATCGGCCCGGTTATTGACAACGGTTTTTATTACGACGTTGATCTTGACCGCACGTTAACCCAGGAAGATGTCGAAGCACTCGAGAAGCGGATGCATGAGCTTGCTGAGAAAAACTACGAC…
b1761	ATGGATCAGACATATTCTCTGGAGTCATTCCTCAACCATGTCCAAAAGCGCGACCCGAATCAAACCGAGTTCGCGCAAGCCGTTCGTGAAGTAATGACCACACTCTGGCCTTTTCTTGAACAAAATCCAAAATATCGCCAGATGTCATTACTGGAGCGTCTGGTTGAACCGGAGCGCGTGATCCAGTTTCGCGTGGTATGGGTTGATGATCGCAACCAGATACAGGTCAACCGTGCATGGCGTGTGCAGTTCAGCTCTGCCATCGGCCCGTACAAAGGCGGTATGCGCTTCCATCCGTCAGTTAACCTTTCCATTCTCAAATTCCTCGGCTTTGAACAAACCTTCAAAAATGCCCTGACTACTCTGCCGATGGGCGGTGGTAAAGGCGGCAGCGATTTC…
b1779	ATGACTATCAAAGTAGGTATCAACGGTTTTGGCCGTATCGGTCGCATTGTTTTCCGTGCTGCTCAGAAACGTTCTGACATCGAGATCGTTGCAATCAACGACCTGTTAGACGCTGATTACATGGCATACATGCTGAAATATGACTCCACTCACGGCCGTTTCGACGGTACCGTTGAAGTGAAAGACGGTCATCTGATCGTTAACGGTAAAAAAATCCGTGTTACCGCTGAACGTGATCCGGCTAACCTGAAATGGGACGAAGTTGGTGTTGACGTTGTCGCTGAAGCAACTGGTCTGTTCCTGACTGACGAAACTGCTCGTAAACACATCACCGCTGGTGCGAAGAAAGTGGTTATGACTGGTCCGTCTAAAGACAACACTCCGATGTTCGTTAAAGGC…
b1818	ATGGAGATTACCACTCTTCAAATTGTGCTGGTATTTATCGTAGCCTGTATCGCAGGTATGGGATCAATCCTCGATGAATTTCAGTTTCACCGTCCGCTAATCGCGTGTACCCTGGTGGGTATCGTTCTTGGGGATATGAAAACCGGTATTATTATCGGTGGTACGCTGGAAATGATCGCGCTGGGCTGGATGAACATCGGTGCTGCAGTTGCGCCTGACGCCGCTCTGGCTTCTATCATTTCTACCATTCTGGTTATCGCAGGTCATCAGAGCATTGGTGCAGGTATCGCACTGGCAATCCCTCTGGCCGCTGCGGGCCAGGTACTGACCATCATCGTTCGTACTATTACCGTTGCTTTCCAGCACGCTGCGGATAAGGCTGCTGATAACGGCAACCTG…
b1823	ATGGCAAAGATTAAAGGTCAGGTTAAGTGGTTCAACGAGTCTAAAGGTTTTGGCTTCATTACTCCGGCTGATGGCAGCAAAGATGTGTTCGTACACTTCTCCGCTATCCAGGGTAATGGCTTCAAAACTCTGGCTGAAGGTCAGAACGTTGAGTTCGAAATTCAGGACGGCCAGAAAGGTCCGGCAGCTGTTAACGTAACAGCTATCTGA
b1824	ATGTGTGGCATTTTCAGTAAAGAAGTCCTGAGTAAACACGTTGACGTTGAATACCGCTTCTCTGCCGAGCCTTATATTGGTGCCTCATGCAGTAATGTGTCAGTTTTATCTATGTTATGCCTGCGGGCGAAGAAAACAATCTAA
b1920	ATGAAATTAGCACATCTGGGACGTCAGGCATTGATGGGTGTGATGGCCGTGGCGCTGGTTGCGGGCATGAGCGTTAAAAGTTTTGCAGATGAAGGTCTGCTTAATAAAGTTAAAGAGCGCGGCACGCTGCTGGTAGGGCTGGAAGGAACTTATCCGCCGTTCAGTTTTCAGGGAGATGACGGCAAATTAACCGGTTTTGAAGTGGAATTTGCCCAACAGCTGGCAAAACATCTTGGCGTTGAGGCGTCACTAAAACCGACCAAATGGGACGGTATGCTGGCGTCGCTGGACTCTAAACGTATTGATGTGGTGATTAATCAGGTCACCATTTCTGATGAGCGCAAGAAAAAATACGATTTCTCAACCCCGTACACCATTTCTGGTATTCAGGCGCTGGTG…
b2007	ATGGAAACTACCAAGCCTTCATTCCAGGACGTACTGGAATTTGTTCGTCTGTTCCGTCGTAAGAACAAACTGCAACGTGAAATTCAGGACGTTGAGAAAAAGATCCGTGACAACCAGAAGCGCGTCCTGCTGCTGGACAACCTGAGCGATTACATCAAGCCGGGGATGAGCGTTGAAGCAATCCAGGGCATCATCGCCAGCATGAAAGGTGACTATGAAGATCGCGTTGACGATTACATCATCAAAAATGCCGAGCTCTCCAAAGAACGCCGCGATATCTCCAAAAAGCTGAAAGCTATGGGCGAAATGAAAAACGGCGAAGCGAAGTAA
b2029	ATGTCCAAGCAACAGATCGGCGTAGTCGGTATGGCAGTGATGGGACGCAACCTTGCGCTCAACATCGAAAGCCGTGGTTATACCGTCTCTATTTTCAACCGTTCCCGTGAGAAGACGGAAGAAGTGATTGCCGAAAATCCAGGCAAGAAACTGGTTCCTTACTATACGGTGAAAGAGTTTGTCGAATCTCTGGAAACGCCTCGTCGCATCCTGTTAATGGTGAAAGCAGGTGCAGGCACGGATGCTGCTATTGATTCCCTCAAACCATATCTCGATAAAGGAGACATCATCATTGATGGTGGTAACACCTTCTTCCAGGACACTATTCGTCGTAATCGTGAGCTTTCAGCAGAGGGCTTTAACTTCATCGGTACCGGTGTTTCTGGCGGTGAAGAGGGG…
b2093	ATGAAACGCAAGATTATTGTCGCTTGCGGAGGCGCGGTTGCGACCTCTACGATGGCGGCGGAAGAAATTAAAGAGTTGTGTCAGAATCATAATATTCCTGTTGAATTAATCCAGTGTCGGGTTAATGAAATAGAAACCTATATGGATGGTGTGCATTTGATATGCACCACTGCCAAAGTGGATCGTAGTTTTGGCGATATTCCGTTAGTTCACGGCATGCCTTTTATTTCTGGTATCGGTATCGAAGCATTACAAAATAAAATTCTGACTATCTTACAGGGGTGA
b2094	ATGACTAACCTGTTTGTTCGTAGCGGAATTTCTTTTGTCGATCGTAGCGAAGTTTTAACCCATATCGGTAATGAGATGCTCGCCAAAGGTGTGGTTCATGATACCTGGCCACAGGCATTAATTGCCAGAGAAGCAGAATTCCCTACCGGGATAATGCTTGAGCAGCACGCTATTGCAATACCGCATTGTGAGGCGATTCATGCTAAGTCGTCAGCCATTTATCTGTTAAGGCCAACAAATAAAGTTCATTTTCAGCAAGCGGATGATGATAACGACGTGGCGGTATCGTTGGTTATTGCGTTGATTGTGGAAAATCCGCAGCAGCAATTGAAACTTTTACGCTGTTTATTTGGCAAGTTACAACAGCCCGATATCGTCGAGACACTAATCACTCTTCCT…
b2095	ATGAAAACGTTAATTGCCCGGCATAAAGCTGGTGAACATATCGGCATATGTTCAGTCTGTTCTGCCCATCCGTTGGTTATCGAAGCGGCGCTGGCATTTGATCGCAACAGCACGCGCAAAGTGCTGATTGAAGCAACGTCAAACCAGGTCAATCAATTTGGCGGTTATACCGGAATGACACCGGCAGACTTTCGCGAATTTGTTTTTACGATTGCCGATAAAGTTGGGTTTGCACGCGAACGCATTATTCTCGGCGGCGATCATCTGGGGCCAAACTGCTGGCAGCAAGAAAATGCGGATGCGGCGATGGAAAAATCCGTCGAGCTGGTAAAGGAATATGTTCGTGCCGGCTTCAGTAAAATTCATCTTGATGCGTCAATGTCCTGCGCGGGGGATCCC…
b2096	ATGTACGTGGTATCGACAAAGCAGATGCTGAACAACGCACAGCGCGGCGGTTATGCGGTTCCGGCATTCAATATTCACAATCTCGAAACGATGCAAGTGGTGGTAGAAACCGCTGCCAACCTGCATGCGCCGGTCATCATCGCCGGAACGCCTGGCACATTTACTCATGCTGGTACAGAAAATCTGTTGGCGCTGGTCAGCGCGATGGCGAAGCAATATCACCATCCACTGGCAATTCATCTCGACCATCACACGAAATTTGACGATATCGCTCAGAAGGTTCGTTCTGGCGTGCGCTCAGTCATGATTGACGCCTCGCATTTGCCTTTTGCGCAAAATATTTCACGGGTCAAAGAGGTGGTGGATTTTTGCCATCGCTTTGATGTCAGCGTCGAGGCG…
b2175	ATGGTCAAATCTCAACCGATTTTGAGATATATCTTGCGCGGGATTCCCGCGATTGCAGTAGCGGTTCTGCTTTCTGCATGTAGTGCAAATAACACCGCAAAGAATATGCATCCTGAGACACGTGCAGTGGGTAGTGAAACATCATCACTGCAAGCTTCTCAGGATGAATTTGAAAACCTGGTTCGTAATGTCGACGTAAAATCGCGAATTATGGATCAGTATGCTGACTGGAAAGGCGTACGTTATCGTCTGGGCGGCAGCACTAAAAAAGGTATCGATTGTTCTGGTTTCGTACAGCGTACATTCCGTGAGCAATTTGGCTTAGAACTTCCGCGTTCGACTTACGAACAGCAGGAAATGGGTAAATCTGTTTCCCGCAGTAATTTGCGTACGGGTGAT…
b2185	ATGTTTACTATCAACGCAGAAGTACGTAAAGAGCAGGGTAAGGGTGCGAGCCGCCGCCTGCGTGCCGCTAACAAGTTCCCGGCAATCATCTACGGTGGCAAAGAAGCGCCGCTGGCTATCGAGCTGGATCACGACAAAGTCATGAACATGCAAGCTAAAGCTGAATTCTACAGCGAAGTTCTGACCATCGTTGTTGACGGTAAAGAAATCAAAGTTAAAGCTCAGGACGTACAGCGTCACCCGTACAAACCGAAGCTGCAGCACATCGACTTCGTTCGCGCTTAA
b2215	ATGAAAGTTAAAGTACTGTCCCTCCTGGTCCCAGCTCTGCTGGTAGCAGGCGCAGCAAACGCTGCTGAAGTTTACAACAAAGACGGCAACAAATTAGATCTGTACGGTAAAGTAGACGGCCTGCACTATTTCTCTGACAACAAAGATGTAGATGGCGACCAGACCTACATGCGTCTTGGCTTCAAAGGTGAAACTCAGGTTACTGACCAGCTGACCGGTTACGGCCAGTGGGAATATCAGATCCAGGGCAACAGCGCTGAAAACGAAAACAACTCCTGGACCCGTGTGGCATTCGCAGGTCTGAAATTCCAGGATGTGGGTTCTTTCGACTACGGTCGTAACTACGGCGTTGTTTATGACGTAACTTCCTGGACCGACGTACTGCCAGAATTCGGTGGT…
b2285	ATGCACGAGAATCAACAACCACAAACCGAGGCTTTTGAGCTGAGTGCGGCAGAGCGTGAAGCGATCGAGCACGAGATGCACCACTACGAAGACCCGCGTGCGGCGTCCATTGAAGCGCTGAAAATCGTTCAGAAGCAGCGTGGCTGGGTGCCGGATGGTGCGATCCACGCGATCGCCGATGTGCTGGGTATTCCGGCAAGCGACGTCGAAGGTGTGGCAACGTTCTACAGTCAGATCTTCCGCCAGCCGGTTGGTCGCCATGTGATCCGTTATTGTGACAGCGTGGTCTGTCATATCAACGGTTATCAGGGTATTCAGGCGGCGCTCGAGAAAAAGCTGAACATCAAACCAGGGCAAACGACATTTGATGGCCGCTTTACGCTGCTGCCAACTTGCTGC…
b2296	ATGTCGAGTAAGTTAGTACTGGTTCTGAACTGCGGTAGTTCTTCACTGAAATTTGCCATCATCGATGCAGTAAATGGTGAAGAGTACCTTTCTGGTTTAGCCGAATGTTTCCACCTGCCCGAAGCACGTATCAAATGGAAAATGGACGGCAATAAACAGGAAGCGGCTTTAGGTGCAGGCGCCGCTCACAGCGAAGCGCTCAACTTTATCGTTAATACTATTCTGGCACAAAAACCAGAACTGTCTGCGCAGCTGACTGCTATCGGTCACCGTATCGTACACGGCGGCGAAAAGTATACCAGCTCCGTAGTGATCGATGAGTCTGTTATTCAGGGTATCAAAGATGCAGCTTCTTTTGCACCGCTGCACAACCCGGCTCACCTGATCGGTATCGAAGAA…
b2323	ATGAAACGTGCAGTGATTACTGGCCTGGGCATTGTTTCCAGCATCGGTAATAACCAGCAGGAAGTCCTGGCATCTCTGCGTGAAGGACGTTCAGGGATCACTTTCTCTCAGGAGCTGAAGGATTCCGGCATGCGTAGCCACGTCTGGGGCAACGTAAAACTGGATACCACTGGCCTCATTGACCGCAAAGTTGTGCGCTTTATGAGCGACGCATCCATTTATGCATTCCTTTCTATGGAGCAGGCAATCGCTGATGCGGGCCTCTCTCCGGAAGCTTACCAGAATAACCCGCGCGTTGGCCTGATTGCAGGTTCCGGCGGCGGCTCCCCGCGTTTCCAGGTGTTCGGCGCTGACGCAATGCGCGGCCCGCGCGGCCTGAAAGCGGTTGGCCCGTATGTG…
b2414	ATGAGTAAGATTTTTGAAGATAACTCGCTGACTATCGGTCACACGCCGCTGGTTCGCCTGAATCGCATCGGTAACGGACGCATTCTGGCGAAGGTGGAATCTCGTAACCCCAGCTTCAGCGTTAAGTGCCGTATCGGTGCCAACATGATTTGGGATGCCGAAAAGCGCGGCGTGCTGAAACCAGGCGTTGAACTGGTTGAACCGACCAGCGGTAATACCGGGATTGCACTGGCCTATGTAGCTGCCGCTCGCGGTTACAAACTCACCCTGACCATGCCAGAAACCATGAGTATTGAACGCCGCAAGCTGCTGAAAGCGTTAGGTGCAAACCTGGTGCTGACGGAAGGTGCTAAAGGCATGAAAGGCGCAATCCAAAAAGCAGAAGAAATTGTCGCCAGC…
b2415	ATGTTCCAGCAAGAAGTTACCATTACCGCTCCGAACGGTCTGCACACCCGCCCTGCTGCCCAGTTTGTAAAAGAAGCTAAGGGCTTCACTTCTGAAATTACTGTGACTTCCAACGGCAAAAGCGCCAGCGCGAAAAGCCTGTTTAAACTGCAGACTCTGGGCCTGACTCAAGGTACCGTTGTGACTATCTCCGCAGAAGGCGAAGACGAGCAGAAAGCGGTTGAACATCTGGTTAAACTGATGGCGGAACTCGAGTAA
b2416	ATGATTTCAGGCATTTTAGCATCCCCGGGTATCGCTTTCGGTAAAGCTCTGCTTCTGAAAGAAGACGAAATTGTCATTGACCGGAAAAAAATTTCTGCCGACCAGGTTGATCAGGAAGTTGAACGTTTTCTGAGCGGTCGTGCCAAGGCATCAGCCCAGCTGGAAACGATCAAAACGAAAGCTGGTGAAACGTTCGGTGAAGAAAAAGAAGCCATCTTTGAAGGGCATATTATGCTGCTCGAAGATGAGGAGCTGGAGCAGGAAATCATAGCCCTGATTAAAGATAAGCACATGACAGCTGACGCAGCTGCTCATGAAGTTATCGAAGGTCAGGCTTCTGCCCTGGAAGAGCTGGATGATGAATACCTGAAAGAACGTGCGGCTGACGTACGTGATATC…
b2417	ATGGGTTTGTTCGATAAACTGAAATCTCTGGTTTCCGACGACAAGAAGGATACCGGAACTATTGAGATCATTGCTCCGCTCTCTGGCGAGATCGTCAATATCGAAGACGTGCCGGATGTCGTTTTTGCGGAAAAAATCGTTGGTGATGGTATTGCTATCAAACCAACGGGTAACAAAATGGTCGCGCCAGTAGACGGCACCATTGGTAAAATCTTTGAAACCAACCACGCATTCTCTATCGAATCTGATAGCGGCGTTGAACTGTTCGTCCACTTCGGTATCGACACCGTTGAACTGAAAGGCGAAGGCTTCAAGCGTATTGCTGAAGAAGGTCAGCGCGTGAAAGTTGGCGATACTGTCATTGAATTTGATCTGCCGCTGCTGGAAGAGAAAGCCAAG…
b2478	ATGTTCACGGGAAGTATTGTCGCGATTGTTACTCCGATGGATGAAAAAGGTAATGTCTGTCGGGCTAGCTTGAAAAAACTGATTGATTATCATGTCGCCAGCGGTACTTCGGCGATCGTTTCTGTTGGCACCACTGGCGAGTCCGCTACCTTAAATCATGACGAACATGCTGATGTGGTGATGATGACGCTGGATCTGGCTGATGGGCGCATTCCGGTAATTGCCGGGACCGGCGCTAACGCTACTGCGGAAGCCATTAGCCTGACGCAGCGCTTCAATGACAGTGGTATCGTCGGCTGCCTGACGGTAACCCCTTACTACAATCGTCCGTCGCAAGAAGGTTTGTATCAGCATTTCAAAGCCATCGCTGAGCATACTGACCTGCCGCAAATTCTGTAT…
b2528	ATGTCGATTACACTGAGCGACAGTGCAGCAGCGCGAGTAAATACCTTTCTGGCTAACCGCGGTAAAGGGTTTGGCCTGCGTCTGGGCGTGAGAACCTCCGGGTGTTCAGGTATGGCTTATGTACTGGAATTTGTTGACGAACCGACGCCGGAAGACATCGTGTTTGAAGACAAAGGCGTGAAAGTCGTGGTCGATGGCAAGAGCCTGCAATTTCTGGACGGTACGCAGCTGGACTTCGTAAAAGAAGGCCTGAACGAAGGGTTTAAATTCACCAACCCGAACGTCAAAGATGAGTGTGGTTGCGGCGAAAGCTTCCACGTTTGA
b2572	ATGCAGAAAGAACAACTTTCCGCTTTAATGGATGGCGAAACGCTGGATAGTGAGCTGCTTAACGAACTGGCTCATAACCCAGAAATGCAGAAAACCTGGGAAAGCTATCACTTAATCCGTGACTCAATGCGGGGTGATACTCCCGAGGTGCTCCATTTCGATATCTCTTCACGCGTGATGGCCGCCATTGAAGAAGAGCCAGTACGTCAACCGGCGACATTGATCCCGGAAGCCCAGCCTGCGCCGCATCAATGGCAGAAAATGCCATTCTGGCAGAAAGTACGTCCGTGGGCGGCACAGCTTACCCAAATGGGCGTAGCCGCATGCGTATCGCTTGCAGTTATCGTTGGCGTCCAGCACTATAATGGACAATCTGAAACGTCCCAGCAGCCCGAAACG…
b2597	ATGACAATGAACATTACCAGCAAACAAATGGAAATTACTCCGGCCATCCGCCAACATGTCGCAGACCGTCTCGCCAAACTGGAAAAATGGCAAACACATCTGATTAATCCACATATCATTCTGTCCAAAGAGCCACAAGGGTTTGTTGCTGACGCCACAATCAATACACCTAACGGCGTTCTGGTTGCCAGTGGTAAACATGAAGATATGTACACCGCAATTAACGAATTGATCAACAAGCTGGAACGGCAGCTCAATAAACTGCAGCACAAAGGCGAAGCACGTCGTGCCGCAACATCGGTGAAAGACGCCAACTTCGTCGAAGAAGTTGAAGAAGAGTAG
b2606	ATGAGCAACATTATTAAGCAACTTGAACAAGAGCAGATGAAGCAGGACGTACCTTCCTTCCGTCCGGGTGATACCGTGGAAGTGAAAGTATGGGTTGTTGAAGGTTCCAAAAAACGTCTGCAGGCATTCGAGGGCGTGGTTATCGCTATTCGTAACCGCGGTCTGCACTCTGCATTCACTGTTCGTAAAATTTCCAACGGCGAAGGCGTTGAGCGTGTCTTCCAGACTCACTCTCCGGTAGTTGACAGCATTTCTGTCAAACGTCGTGGTGCTGTTCGTAAAGCTAAACTGTACTACCTGCGTGAGCGTACTGGTAAGGCTGCTCGTATCAAAGAGCGTCTTAACTAA
b2607	ATGTGGATTGGCATAATTAGCCTGTTTCCTGAAATGTTCCGCGCAATTACCGATTACGGGGTAACTGGCCGGGCAGTTAAAAATGGCCTGCTGAGCATCCAGAGCTGGAGTCCTCGCGACTTCACGCATGACCGGCACCGTACCGTGGACGATCGTCCTTACGGCGGCGGACCGGGGATGTTAATGATGGTGCAACCCTTGCGGGACGCCATTCATGCAGCAAAAGCCGCGGCGGGTGAAGGCGCAAAGGTGATTTATCTGTCACCACAGGGACGCAAGCTTGATCAAGCGGGCGTCAGCGAACTGGCAACGAATCAAAAATTGATTCTGGTGTGCGGTCGCTACGAAGGTATAGATGAGCGCGTGATCCAAACCGAAATTGACGAAGAATGGTCAATC…
b2608	ATGAGCAAACAACTCACCGCGCAAGCACCTGTTGATCCCATCGTTTTGGGAAAAATGGGTTCGTCTTACGGTATTCGTGGGTGGCTCAGAGTGTTTTCTTCCACCGAAGACGCCGAAAGCATTTTTGACTATCAGCCCTGGTTTATCCAGAAGGCGGGTCAGTGGCAGCAAGTCCAGCTGGAAAGCTGGAAGCACCACAATCAGGACATGATCATCAAGCTGAAAGGCGTTGACGATCGTGATGCGGCGAACCTGCTGACGAATTGTGAAATTGTCGTGGATTCATCGCAGCTGCCTCAGCTTGAAGAGGGGGACTACTACTGGAAAGACCTGATGGGCTGCCAGGTAGTAACCACTGAAGGCTACGATCTCGGTAAAGTCGTCGATATGATGGAAACC…
b2609	ATGGTAACTATTCGTTTAGCACGTCACGGCGCTAAAAAGCGTCCGTTCTACCAGGTTGTTGTCGCTGACAGCCGTAATGCACGCAACGGTCGCTTCATCGAGCGCGTTGGTTTCTTCAACCCAATCGCTAGCGAAAAAGAAGAAGGCACTCGCCTGGATCTGGATCGCATCGCTCACTGGGTTGGCCAGGGCGCAACTATTTCTGATCGCGTTGCTGCGCTGATCAAAGAAGTAAACAAAGCAGCTTAA
b2696	ATGCTGATTCTGACTCGTCGAGTTGGTGAGACCCTCATGATTGGGGATGAGGTCACCGTGACAGTTTTAGGGGTAAAGGGCAACCAGGTACGTATTGGCGTAAATGCCCCGAAGGAAGTTTCTGTTCACCGTGAAGAGATCTACCAGCGTATCCAGGCTGAAAAATCCCAGCAGTCCAGTTACTAA
b2697	ATGAGCAAGAGCACCGCTGAGATCCGTCAGGCGTTTCTCGACTTTTTCCATAGTAAGGGACATCAGGTAGTTGCCAGCAGCTCCCTGGTACCCCATAACGACCCAACTTTGTTGTTTACCAACGCCGGGATGAACCAGTTCAAGGATGTGTTCCTTGGGCTCGACAAGCGTAATTATTCCCGCGCTACCACTTCCCAACGCTGCGTGCGTGCGGGTGGTAAACACAACGACCTGGAAAACGTCGGTTACACCGCGCGTCACCATACCTTCTTCGAAATGCTGGGCAACTTCAGCTTCGGCGACTATTTCAAACACGATGCCATTCAGTTTGCATGGGAACTGCTGACCAGCGAAAAATGGTTTGCCCTGCCGAAAGAGCGTCTGTGGGTTACCGTCTAT…
b2741	ATGAGTCAGAATACGCTGAAAGTTCATGATTTAAATGAAGATGCGGAATTTGATGAGAACGGAGTTGAGGTTTTTGACGAAAAGGCCTTAGTAGAACAGGAACCCAGTGATAACGATTTGGCCGAAGAGGAACTGTTATCGCAGGGAGCCACACAGCGTGTGTTGGACGCGACTCAGCTTTACCTTGGTGAGATTGGTTATTCACCACTGTTAACGGCCGAAGAAGAAGTTTATTTTGCGCGTCGCGCACTGCGTGGAGATGTCGCCTCTCGCCGCCGGATGATCGAGAGTAACTTGCGTCTGGTGGTAAAAATTGCCCGCCGTTATGGCAATCGTGGTCTGGCGTTGCTGGACCTTATCGAAGAGGGCAACCTGGGGCTGATCCGCGCGGTAGAGAAG…
b2742	ATGAGCGCGGGAAGCCCAAAATTCACCGTTCGCCGCATTGCGGCTTTGTCACTGGTTTCGCTATGGCTGGCAGGCTGTTCTGACACTTCAAATCCACCGGCACCGGTCAGCTCCGTTAATGGCAATGCGCCTGCAAATACTAATTCTGGTATGTTGATTACGCCGCCGCCGAAAATGGGGACGACGTCTACAGCGCAGCAACCGCAAATTCAGCCGGTGCAGCAGCCACAAATTCAGGCTACTCAACAACCGCAAATCCAGCCAGTGCAGCCAGTAGCTCAGCAGCCGGTACAGATGGAAAACGGACGCATCGTCTATAACCGTCAGTATGGGAACATTCCGAAAGGCAGTTATAGCGGCAGTACCTATACCGTGAAAAAAGGCGACACACTTTTCTAT…
b2779	ATGTCCAAAATCGTAAAAATCATCGGTCGTGAAATCATCGACTCCCGTGGTAACCCGACTGTTGAAGCCGAAGTACATCTGGAGGGTGGTTTCGTCGGTATGGCAGCTGCTCCGTCAGGTGCTTCTACTGGTTCCCGTGAAGCTCTGGAACTGCGCGATGGCGACAAATCCCGTTTCCTGGGTAAAGGCGTAACCAAAGCTGTTGCTGCGGTAAACGGCCCGATCGCTCAGGCGCTGATTGGCAAAGATGCTAAAGATCAGGCTGGCATTGACAAGATCATGATCGACCTGGACGGCACCGAAAACAAATCCAAATTCGGCGCGAACGCAATCCTGGCTGTATCTCTGGCTAACGCCAAAGCTGCTGCAGCTGCTAAAGGTATGCCGCTGTACGAGCAC…
b2780	ATGACAACGAACTATATTTTTGTGACCGGCGGGGTCGTATCCTCTCTGGGTAAAGGCATTGCCGCAGCCTCCCTCGCAGCCATTCTTGAAGCCCGTGGCCTCAATGTGACCATCATGAAACTGGATCCGTACATCAACGTCGATCCAGGTACTATGAGCCCAATCCAACACGGGGAAGTGTTCGTTACTGAAGACGGCGCTGAAACCGACCTGGACCTGGGGCACTACGAGCGTTTCATTCGTACCAAAATGAGCCGCCGCAACAACTTCACCACGGGTCGTATCTACTCTGACGTTCTGCGTAAAGAACGCCGCGGTGACTACCTCGGCGCAACCGTGCAGGTTATTCCGCACATCACTAACGCAATCAAAGAGCGCGTGCTGGAAGGTGGCGAAGGT…
b2891	ATGTTTGAAATTAATCCGGTAAATAATCGCATTCAGGACCTCACGGAACGCTCCGACGTTCTTAGGGGGTATCTTGACTACGACGCCAAGAAAGAGCGTCTGGAAGAAGTAAACGCCGAGCTGGAACAGCCGGATGTCTGGAACGAACCCGAACGCGCACAGGCGCTGGGTAAAGAGCGTTCCTCCCTCGAAGCCGTTGTCGACACCCTCGACCAAATGAAACAGGGGCTGGAAGATGTTTCTGGTCTGCTGGAACTGGCTGTAGAAGCTGACGACGAAGAAACCTTTAACGAAGCCGTTGCTGAACTCGACGCCCTGGAAGAAAAACTGGCGCAGCTTGAGTTCCGCCGTATGTTCTCTGGCGAATATGACAGCGCCGACTGCTACCTCGATATTCAG…
b2904	ATGAGCAACGTACCAGCAGAACTGAAATACAGCAAAGAACACGAATGGCTGCGTAAAGAAGCCGACGGCACTTACACCGTTGGTATTACCGAACATGCTCAGGAGCTGTTAGGCGATATGGTGTTTGTTGACCTGCCGGAAGTGGGCGCAACGGTTAGCGCGGGCGATGACTGCGCGGTTGCCGAATCGGTAAAAGCGGCGTCAGACATTTATGCGCCAGTAAGCGGTGAAATCGTGGCGGTAAACGACGCACTGAGCGATTCCCCGGAACTGGTGAACAGCGAACCGTATGCAGGCGGCTGGATCTTTAAAATCAAAGCCAGCGATGAAAGCGAACTGGAATCACTGCTGGATGCGACCGCATACGAAGCATTGTTAGAAGACGAGTAA
b2913	ATGGCAAAGGTATCGCTGGAGAAAGACAAGATTAAGTTTCTGCTGGTAGAAGGCGTGCACCAAAAGGCGCTGGAAAGCCTTCGTGCAGCTGGTTACACCAACATCGAATTTCACAAAGGCGCGCTGGATGATGAACAATTAAAAGAATCCATCCGCGATGCCCACTTCATCGGCCTGCGATCCCGTACCCATCTGACTGAAGACGTGATCAACGCCGCAGAAAAACTGGTCGCTATTGGCTGTTTCTGTATCGGAACAAACCAGGTTGATCTGGATGCGGCGGCAAAGCGCGGGATCCCGGTATTTAACGCACCGTTCTCAAATACGCGCTCTGTTGCGGAGCTGGTGATTGGCGAACTGCTGCTGCTATTGCGCGGCGTGCCGGAAGCCAATGCTAAA…
b2926	ATGTCTGTAATTAAGATGACCGATCTGGATCTTGCTGGGAAACGTGTATTTATCCGTGCGGATCTGAACGTACCAGTAAAAGACGGGAAAGTAACCAGCGACGCGCGTATCCGTGCTTCTCTGCCGACCATCGAACTGGCCCTGAAACAAGGCGCAAAAGTGATGGTAACTTCCCACCTGGGTCGTCCTACCGAAGGCGAGTACAACGAAGAATTCTCTCTGCTGCCGGTTGTTAACTACCTGAAAGACAAACTGTCTAACCCGGTTCGTCTGGTTAAAGATTACCTCGACGGCGTTGACGTTGCTGAAGGTGAACTGGTTGTTCTGGAAAACGTTCGCTTCAACAAAGGCGAGAAGAAAGACGACGAAACCCTGTCCAAAAAATACGCTGCACTGTGT…
b3065	ATGCCGGTAATTAAAGTACGTGAAAACGAGCCGTTCGACGTAGCTCTGCGTCGCTTCAAGCGTTCCTGCGAAAAAGCAGGTGTTCTGGCGGAAGTTCGTCGTCGTGAGTTCTATGAAAAACCGACTACCGAACGTAAGCGCGCTAAAGCTTCTGCAGTGAAACGTCACGCGAAGAAACTGGCTCGCGAAAACGCACGCCGCACTCGTCTGTACTAA
b3097	ATGAAATACCGCATCGCTTTAGCTGTTTCTCTCTTTGCTCTTAGTGCCGGTAGTTATGCCACTACCCTGTGTCAGGAAAAGGAGCAAAATATCCTTAAGGAGATCAGCTATGCCGAAAAACACCAAAACCAGAATCGTATTGACGGTCTGAATAAAGCCCTGAGTGAAGTCCGGGCCAACTGTTCAGATAGCCAGCTGCGTGCCGATCATCAGAAGAAAATCGCAAAGCAGAAAGATGAGGTGGCGGAACGCCAGCAAGATTTAGCCGAGGCGAAGCAAAAAGGCGATGCCGATAAGATTGCCAAACGCGAACGGAAACTGGCAGAAGCGCAGGAAGAGCTGAAAAAGCTGGAAGCGCGCGACTACTAA
b3098	ATGTCGAAAGAACACACTACGGAACATCTGCGTGCTGAGTTGAAATCCCTTTCCGATACGCTGGAAGAGGTGCTTAGCTCATCTGGCGAGAAGTCGAAAGAAGAGTTGAGTAAGATTCGTAGCAAAGCGGAGCAGGCACTGAAACAGAGCCGTTATCGCCTGGGTGAAACCGGTGATGCCATTGCCAAACAAACCCGTGTCGCGGCGGCGCGTGCCGATGAGTATGTGCGCGAAAATCCGTGGACGGGCGTGGGCATTGGCGCTGCAATCGGTGTAGTGCTCGGCGTTCTGCTGTCGCGTCGTTAA
b3169	ATGAACAAAGAAATTTTGGCTGTAGTTGAAGCCGTATCCAATGAAAAGGCGCTACCTCGCGAGAAGATTTTCGAAGCATTGGAAAGCGCGCTGGCGACAGCAACAAAGAAAAAATATGAACAAGAGATCGACGTCCGCGTACAGATCGATCGCAAAAGCGGTGATTTTGACACTTTCCGTCGCTGGTTAGTTGTTGATGAAGTCACCCAGCCGACCAAGGAAATCACCCTTGAAGCCGCACGTTATGAAGATGAAAGCCTGAACCTGGGCGATTACGTTGAAGATCAGATTGAGTCTGTTACCTTTGACCGTATCACTACCCAGACGGCAAAACAGGTTATCGTGCAGAAAGTGCGTGAAGCCGAACGTGCGATGGTGGTTGATCAGTTCCGTGAACAC…
b3186	ATGTACGCGGTTTTCCAAAGTGGTGGTAAACAACACCGAGTAAGCGAAGGTCAGACCGTTCGCCTGGAAAAGCTGGACATCGCAACTGGCGAAACTGTTGAGTTCGCTGAAGTGCTGATGATCGCAAACGGTGAAGAAGTCAAAATCGGCGTTCCTTTCGTTGATGGCGGCGTAATCAAAGCTGAAGTTGTTGCTCACGGTCGTGGCGAGAAAGTTAAAATCGTTAAGTTTCGTCGTCGTAAACACTATCGTAAGCAGCAGGGCCATCGTCAGTGGTTCACTGATGTGAAAATTACTGGCATCAGCGCCTAA
b3212	ATGTTGTACGATAAATCCCTTGAGAGGGATAACTGTGGTTTCGGCCTGATCGCCCACATAGAAGGCGAACCTAGCCACAAGGTAGTGCGTACTGCAATACACGCACTGGCCCGCATGCAGCACCGTGGCGCGATTCTCGCCGATGGTAAAACCGGCGACGGTTGCGGCTTGCTGTTACAAAAACCGGATCGCTTTTTTCGCATCGTTGCGCAGGAGCGCGGCTGGCGTTTAGCAAAAAACTACGCTGTCGGGATGCTCTTCCTGAATAAAGATCCTGAACTCGCCGCTGCCGCACGCCGCATCGTTGAAGAAGAACTGCAACGCGAAACCTTGTCGATTGTGGGCTGGCGTGATGTCCCCACTAACGAAGGCGTGCTGGGTGAAATCGCCCTCTCCTCT…
b3213	ATGAGTCAGAATGTTTATCAATTTATCGACCTGCAGCGCGTTGATCCGCCAAAGAAACCGCTGAAGATCCGCAAAATTGAGTTTGTTGAAATTTACGAGCCGTTTTCCGAAGGCCAGGCCAAAGCGCAGGCTGACCGCTGCCTGTCGTGCGGCAACCCATACTGCGAGTGGAAATGCCCGGTACACAACTACATCCCGAACTGGCTGAAGCTCGCCAACGAGGGGCGTATTTTTGAAGCGGCGGAACTGTCGCACCAGACCAACACCCTGCCGGAAGTTTGCGGACGAGTCTGCCCGCAAGACCGTCTGTGCGAAGGTTCCTGCACTCTGAACGATGAGTTTGGCGCGGTGACCATCGGCAACATTGAGCGCTATATCAACGATAAAGCGTTCGAGATG…
b3230	ATGGCTGAAAATCAATACTACGGCACTGGTCGCCGCAAAAGTTCCGCAGCTCGCGTTTTCATCAAACCGGGCAACGGTAAAATCGTAATCAACCAACGTTCTCTGGAACAGTACTTCGGTCGTGAAACTGCCCGCATGGTAGTTCGTCAGCCGCTGGAACTGGTCGACATGGTTGAGAAACTGGACCTGTACATCACCGTTAAAGGTGGTGGTATCTCTGGTCAGGCTGGTGCGATCCGTCACGGTATCACCCGCGCTCTGATGGAATACGACGAGTCCCTGCGTTCTGAACTGCGTAAAGCTGGCTTCGTTACTCGTGACGCTCGTCAGGTTGAACGTAAGAAAGTCGGTCTGCGTAAAGCACGTCGTCGTCCGCAGTTCTCCAAACGTTAA
b3231	ATGAAAACTTTTACAGCTAAACCAGAAACCGTAAAACGCGACTGGTATGTTGTTGACGCGACCGGTAAAACTCTGGGCCGTCTGGCTACTGAACTGGCTCGTCGCCTGCGCGGTAAGCACAAAGCGGAATACACTCCGCACGTAGATACCGGTGATTACATCATCGTTCTGAACGCTGACAAAGTTGCTGTAACCGGCAACAAGCGTACTGACAAAGTGTACTATCACCACACCGGCCACATCGGTGGTATCAAACAAGCGACCTTTGAAGAGATGATTGCTCGCCGTCCTGAGCGTGTGATTGAAATCGCGGTTAAAGGCATGTTGCCAAAAGGCCCGCTGGGTCGTGCTATGTTCCGTAAACTGAAAGTTTACGCGGGTAACGAGCACAACCACGCG…
b3236	ATGAAAGTCGCAGTCCTCGGCGCTGCTGGCGGTATTGGCCAGGCGCTTGCACTACTGTTAAAAACCCAACTGCCTTCAGGTTCAGAACTCTCTCTGTATGATATCGCTCCAGTGACTCCCGGTGTGGCTGTCGATCTGAGCCATATCCCTACTGCTGTGAAAATCAAAGGTTTTTCTGGTGAAGATGCGACTCCGGCGCTGGAAGGCGCAGATGTCGTTCTTATCTCTGCAGGCGTAGCGCGTAAACCGGGTATGGATCGTTCCGACCTGTTTAACGTTAACGCCGGCATCGTGAAAAACCTGGTACAGCAAGTTGCGAAAACCTGCCCGAAAGCGTGCATTGGTATTATCACTAACCCGGTTAACACCACAGTTGCAATTGCTGCTGAAGTGCTGAAA…
b3255	ATGGATATTCGTAAGATTAAAAAACTGATCGAGCTGGTTGAAGAATCAGGCATCTCCGAACTGGAAATTTCTGAAGGCGAAGAGTCAGTACGCATTAGCCGTGCAGCTCCTGCCGCAAGTTTCCCTGTGATGCAACAAGCTTACGCTGCACCAATGATGCAGCAGCCAGCTCAATCTAACGCAGCCGCTCCGGCGACCGTTCCTTCCATGGAAGCGCCAGCAGCAGCGGAAATCAGTGGTCACATCGTACGTTCCCCGATGGTTGGTACTTTCTACCGCACCCCAAGCCCGGACGCAAAAGCGTTCATCGAAGTGGGTCAGAAAGTCAACGTGGGCGATACCCTGTGCATCGTTGAAGCCATGAAAATGATGAACCAGATCGAAGCGGACAAATCCGGT…
b3261	ATGTTCGAACAACGCGTAAATTCTGACGTACTGACCGTTTCTACCGTTAACTCTCAGGATCAGGTAACCCAAAAACCCCTGCGTGACTCGGTTAAACAGGCACTGAAGAACTATTTTGCTCAACTGAATGGTCAGGATGTGAATGACCTCTATGAGCTGGTACTGGCTGAAGTAGAACAGCCCCTGTTGGACATGGTGATGCAATACACCCGTGGTAACCAGACCCGTGCTGCGCTGATGATGGGCATCAACCGTGGTACGCTGCGTAAAAAATTGAAAAAATACGGCATGAACTAA
b3294	ATGCGCCATCGTAAGAGTGGTCGTCAACTGAACCGCAACAGCAGCCATCGCCAGGCTATGTTCCGCAATATGGCAGGTTCACTGGTTCGTCATGAAATCATCAAGACGACTCTGCCTAAAGCGAAAGAGCTGCGCCGCGTAGTTGAGCCGCTGATTACTCTTGCCAAGACTGATAGCGTTGCTAATCGTCGTCTGGCATTCGCCCGTACTCGTGATAACGAGATCGTGGCAAAACTGTTTAACGAACTGGGCCCGCGTTTCGCGAGCCGTGCCGGTGGTTACACTCGTATTCTGAAGTGTGGCTTCCGTGCAGGCGACAACGCGCCGATGGCTTACATCGAGCTGGTTGATCGTTCAGAGAAAGCAGAAGCTGCTGCAGAGTAA
b3295	ATGCAGGGTTCTGTGACAGAGTTTCTAAAACCGCGCCTGGTTGATATCGAGCAAGTGAGTTCGACGCACGCCAAGGTGACCCTTGAGCCTTTAGAGCGTGGCTTTGGCCATACTCTGGGTAACGCACTGCGCCGTATTCTGCTCTCATCGATGCCGGGTTGCGCGGTGACCGAGGTTGAGATTGATGGTGTACTACATGAGTACAGCACCAAAGAAGGCGTTCAGGAAGATATCCTGGAAATCCTGCTCAACCTGAAAGGGCTGGCGGTGAGAGTTCAGGGCAAAGATGAAGTTATTCTTACCTTGAATAAATCTGGCATTGGCCCTGTGACTGCAGCCGATATCACCCACGACGGTGATGTCGAAATCGTCAAGCCGCAGCACGTGATCTGCCACCTG…
b3296	ATGGCAAGATATTTGGGTCCTAAGCTCAAGCTGAGCCGTCGTGAGGGCACCGACTTATTCCTTAAGTCTGGCGTTCGCGCGATCGATACCAAGTGTAAAATTGAACAAGCTCCTGGCCAGCACGGTGCGCGTAAACCGCGTCTGTCTGACTATGGTGTGCAGTTGCGTGAAAAGCAAAAAGTTCGCCGTATCTATGGTGTGCTGGAGCGTCAGTTCCGTAACTACTACAAAGAAGCAGCACGTCTGAAAGGCAACACCGGTGAAAACCTGTTGGCTCTGCTGGAAGGTCGTCTGGACAACGTTGTATACCGTATGGGCTTCGGTGCCACTCGTGCAGAAGCACGTCAGCTGGTTAGCCATAAAGCAATTATGGTAAACGGTCGTGTTGTTAACATCGCT…
b3297	ATGGCAAAGGCACCAATTCGTGCACGTAAACGTGTAAGAAAACAAGTCTCTGACGGCGTGGCTCATATCCATGCTTCTTTCAACAACACCATCGTGACTATCACTGATCGTCAGGGTAACGCGTTGGGTTGGGCAACAGCCGGTGGTTCCGGTTTCCGTGGTTCTCGCAAATCCACTCCGTTTGCAGCTCAGGTTGCAGCAGAGCGTTGCGCTGACGCCGTGAAAGAATACGGCATCAAGAATCTGGAAGTTATGGTTAAAGGTCCGGGTCCAGGCCGCGAATCTACTATTCGTGCTCTGAACGCCGCAGGTTTCCGCATCACTAACATTACTGATGTGACTCCGATCCCTCATAACGGTTGTCGTCCGCCGAAAAAACGTCGCGTATAA
b3299	ATGAAAGTTCGTGCTTCCGTCAAGAAATTATGCCGTAACTGCAAAATCGTTAAGCGTGATGGTGTCATCCGTGTGATTTGCAGTGCCGAGCCGAAGCATAAACAGCGCCAAGGCTGA
b3300	ATGGCTAAACAACCGGGATTAGATTTTCAAAGTGCCAAAGGTGGCTTAGGCGAGCTGAAACGCAGACTGCTGTTTGTTATCGGTGCGCTGATTGTGTTCCGTATTGGCTCTTTTATTCCGATCCCTGGTATTGATGCCGCTGTACTTGCCAAACTGCTTGAGCAACAGCGAGGCACCATCATTGAGATGTTTAACATGTTCTCTGGTGGTGCTCTCAGCCGTGCTTCTATCTTTGCTCTGGGGATCATGCCGTATATTTCGGCGTCGATCATTATCCAGCTGCTGACGGTGGTTCACCCAACGTTGGCAGAAATTAAGAAAGAAGGGGAGTCTGGTCGTCGTAAGATCAGCCAGTACACCCGCTACGGTACTCTGGTGCTGGCAATATTCCAGTCGATC…
b3301	ATGCGTTTAAATACTCTGTCTCCGGCCGAAGGCTCCAAAAAGGCGGGTAAACGCCTGGGTCGTGGTATCGGTTCTGGCCTCGGTAAAACCGGTGGTCGTGGTCACAAAGGTCAGAAGTCTCGTTCTGGCGGTGGCGTACGTCGCGGTTTCGAGGGTGGTCAGATGCCTCTGTACCGTCGTCTGCCGAAATTCGGCTTCACTTCTCGTAAAGCAGCGATTACAGCCGAAATTCGTCTGTCTGACCTGGCTAAAGTAGAAGGCGGTGTAGTAGACCTGAACACGCTGAAAGCGGCTAACATTATCGGTATCCAGATCGAGTTCGCGAAAGTGATCCTGGCTGGCGAAGTAACGACTCCGGTAACTGTTCGTGGCCTGCGTGTTACTAAAGGCGCTCGTGCT…
b3302	ATGGCAAAGACTATTAAAATTACTCAAACCCGCAGTGCAATCGGTCGTCTGCCGAAACACAAGGCAACGCTGCTTGGCCTGGGTCTGCGTCGTATTGGTCACACCGTAGAGCGCGAGGATACTCCTGCTATTCGCGGTATGATCAACGCGGTTTCCTTCATGGTTAAAGTTGAGGAGTAA
b3303	ATGGCTCACATCGAAAAACAAGCTGGCGAACTGCAGGAAAAGCTGATCGCGGTAAACCGCGTATCTAAAACCGTTAAAGGTGGTCGTATTTTCTCCTTCACAGCTCTGACTGTAGTTGGCGATGGTAACGGTCGCGTTGGTTTTGGTTACGGTAAAGCGCGTGAAGTTCCAGCAGCGATCCAGAAAGCGATGGAAAAAGCCCGTCGCAATATGATTAACGTCGCGCTGAATAACGGCACTCTGCAACACCCTGTTAAAGGTGTTCACACGGGTTCTCGCGTATTCATGCAGCCGGCTTCCGAAGGTACCGGTATCATCGCCGGTGGTGCAATGCGCGCCGTTCTGGAAGTCGCTGGGGTTCATAACGTTCTGGCTAAAGCCTATGGTTCCACCAACCCG…
b3304	ATGGATAAGAAATCTGCTCGTATCCGTCGTGCGACCCGCGCACGCCGCAAGCTCCAGGAGCTGGGCGCAACTCGCCTGGTGGTACATCGTACCCCGCGTCACATTTACGCACAGGTAATTGCACCGAACGGTTCTGAAGTTCTGGTAGCTGCTTCTACTGTAGAAAAAGCTATCGCTGAACAACTGAAGTACACCGGTAACAAAGACGCGGCTGCAGCTGTGGGTAAAGCTGTCGCTGAACGCGCTCTGGAAAAAGGCATCAAAGATGTATCCTTTGACCGTTCCGGGTTCCAATATCATGGTCGTGTCCAGGCACTGGCAGATGCTGCCCGTGAAGCTGGCCTTCAGTTCTAA
b3305	ATGTCTCGTGTTGCTAAAGCACCGGTCGTTGTTCCTGCCGGCGTTGACGTAAAAATCAACGGTCAGGTTATTACGATCAAAGGTAAAAACGGCGAGCTGACTCGTACTCTCAACGATGCTGTTGAAGTTAAACATGCAGATAATACCCTGACCTTCGGTCCGCGTGATGGTTACGCAGACGGTTGGGCACAGGCTGGTACCGCGCGTGCCCTGCTGAACTCAATGGTTATCGGTGTTACCGAAGGCTTCACTAAGAAGCTGCAGCTGGTTGGTGTAGGTTACCGTGCAGCGGTTAAAGGCAATGTGATTAACCTGTCTCTGGGTTTCTCTCATCCTGTTGACCATCAGCTGCCTGCGGGTATCACTGCTGAATGTCCGACTCAGACTGAAATCGTGCTG…
b3306	ATGAGCATGCAAGATCCGATCGCGGATATGCTGACCCGTATCCGTAACGGTCAGGCCGCGAACAAAGCTGCGGTCACCATGCCTTCCTCCAAGCTGAAAGTGGCAATCGCCAACGTGCTGAAGGAAGAAGGTTTTATTGAAGATTTTAAAGTTGAAGGCGACACCAAGCCTGAACTGGAACTTACTCTGAAGTATTTCCAGGGCAAAGCTGTTGTAGAAAGCATTCAGCGTGTCAGCCGCCCAGGTCTGCGCATCTATAAACGTAAAGATGAGCTGCCGAAAGTTATGGCGGGTCTGGGTATCGCAGTTGTTTCTACCTCTAAAGGTGTTATGACTGATCGTGCAGCGCGCCAGGCTGGTCTTGGTGGCGAAATTATCTGCTACGTAGCCTAA
b3307	ATGGCTAAGCAATCAATGAAAGCACGCGAAGTAAAACGCGTAGCTTTAGCTGATAAATACTTCGCGAAACGCGCTGAACTGAAAGCGATCATCTCTGATGTGAACGCTTCCGACGAAGATCGTTGGAACGCTGTTCTCAAGCTGCAGACTCTGCCGCGTGATTCCAGCCCGTCTCGTCAGCGTAACCGCTGCCGTCAAACAGGTCGTCCGCATGGTTTCCTGCGGAAGTTCGGGTTGAGCCGTATTAAGGTCCGTGAAGCCGCTATGCGCGGTGAAATCCCGGGTCTGAAAAAGGCTAGCTGGTAA
b3308	ATGGCGAAACTGCATGATTACTACAAAGACGAAGTAGTTAAAAAACTCATGACTGAGTTTAACTACAATTCTGTCATGCAAGTCCCTCGGGTCGAGAAGATCACCCTGAACATGGGTGTTGGTGAAGCGATCGCTGACAAAAAACTGCTGGATAACGCAGCAGCAGACCTGGCAGCAATCTCCGGTCAAAAACCGCTGATCACCAAAGCACGCAAATCTGTTGCAGGCTTCAAAATCCGTCAGGGCTATCCGATCGGCTGTAAAGTAACTCTGCGTGGCGAACGCATGTGGGAGTTCTTTGAGCGCCTGATCACTATTGCTGTACCTCGTATCCGTGACTTCCGTGGCCTGTCCGCTAAGTCTTTCGACGGTCGTGGTAACTACAGCATGGGTGTCCGT…
b3309	ATGGCAGCGAAAATCCGTCGTGATGACGAAGTTATCGTGTTAACCGGTAAAGATAAAGGTAAACGCGGTAAAGTTAAGAATGTCCTGTCTTCCGGCAAGGTCATTGTTGAAGGTATCAACCTGGTTAAGAAACATCAGAAGCCGGTTCCGGCCCTGAACCAACCGGGTGGCATCGTTGAAAAAGAAGCCGCTATTCAGGTTTCCAACGTAGCAATCTTCAATGCGGCAACCGGCAAGGCTGACCGTGTAGGCTTTAGATTCGAAGACGGTAAAAAAGTCCGTTTCTTCAAGTCTAACAGCGAAACTATCAAGTAA
b3310	ATGATCCAAGAACAGACTATGCTGAACGTCGCCGACAACTCCGGTGCACGTCGCGTAATGTGTATCAAGGTTCTGGGTGGCTCGCACCGTCGCTACGCAGGCGTAGGCGACATCATCAAGATCACCATCAAAGAAGCAATTCCGCGTGGTAAGGTCAAAAAAGGTGATGTGCTGAAGGCGGTAGTGGTGCGCACCAAGAAGGGTGTTCGTCGCCCGGACGGTTCTGTCATTCGCTTCGATGGTAATGCTTGTGTTCTTCTGAACAACAACAGCGAGCAGCCTATCGGTACGCGTATTTTTGGGCCGGTAACTCGTGAGCTTCGTAGTGAGAAGTTCATGAAAATTATCTCTCTGGCACCAGAAGTACTCTAA
b3311	ATGACCGATAAAATCCGTACTCTGCAAGGTCGCGTTGTTAGCGACAAAATGGAGAAATCCATTGTTGTTGCTATCGAACGTTTTGTGAAACACCCGATCTACGGTAAATTCATCAAGCGTACGACCAAACTGCACGTACATGACGAGAACAACGAATGCGGTATCGGTGACGTGGTTGAAATCCGCGAATGCCGTCCGCTGTCCAAGACTAAATCCTGGACGCTGGTTCGCGTTGTAGAGAAAGCGGTTCTGTAA
b3312	ATGAAAGCAAAAGAGCTGCGTGAGAAGAGCGTTGAAGAGCTGAACACCGAGCTGCTGAACCTGCTGCGTGAGCAGTTCAACCTGCGTATGCAGGCTGCAAGTGGCCAGCTGCAACAGTCTCACCTGTTGAAGCAAGTGCGTCGCGATGTCGCACGCGTTAAGACTTTACTGAACGAGAAGGCGGGTGCGTAA
b3313	ATGTTACAACCAAAGCGTACAAAATTCCGTAAAATGCACAAAGGCCGTAACCGCGGTCTGGCGCAGGGTACGGATGTTAGCTTCGGCAGCTTCGGTCTGAAAGCTGTTGGCCGTGGTCGTCTGACTGCCCGTCAGATCGAAGCAGCACGTCGTGCTATGACCCGTGCAGTTAAGCGTCAAGGTAAGATCTGGATCCGTGTGTTCCCGGACAAACCGATCACTGAAAAGCCGCTGGCAGTGCGTATGGGTAAAGGTAAAGGTAACGTGGAGTATTGGGTTGCCTTGATTCAGCCGGGTAAAGTCCTGTATGAAATGGACGGTGTTCCGGAAGAGCTGGCCCGTGAAGCATTCAAGCTGGCAGCAGCGAAACTGCCGATTAAAACCACCTTTGTAACTAAG…
b3314	ATGGGTCAGAAAGTACATCCTAATGGTATTCGCCTGGGTATTGTAAAACCATGGAACTCTACCTGGTTTGCGAACACCAAAGAATTCGCTGACAACCTGGACAGCGATTTTAAAGTACGTCAGTACCTGACTAAGGAACTGGCTAAAGCGTCCGTATCTCGTATCGTTATCGAGCGTCCGGCTAAGAGCATCCGTGTAACCATTCACACTGCTCGCCCGGGTATCGTTATCGGTAAAAAAGGTGAAGACGTAGAAAAACTGCGTAAGGTCGTAGCGGACATCGCTGGCGTTCCTGCACAGATCAACATCGCCGAAGTTCGTAAGCCTGAACTGGACGCAAAACTGGTTGCTGACAGCATCACTTCTCAGCTGGAACGTCGCGTTATGTTCCGTCGTGCT…
b3315	ATGGAAACTATCGCTAAACATCGCCATGCTCGTTCTTCTGCTCAGAAGGTTCGCCTTGTTGCTGACCTGATTCGCGGTAAGAAAGTGTCGCAGGCTCTGGATATTTTGACCTACACCAACAAGAAAGCGGCTGTACTGGTCAAGAAAGTTCTGGAATCTGCCATTGCTAACGCTGAACACAACGATGGCGCTGACATTGACGATCTGAAAGTTACGAAAATTTTCGTAGACGAAGGCCCGAGCATGAAGCGCATTATGCCGCGTGCAAAAGGTCGTGCAGATCGCATCCTGAAGCGCACCAGCCACATCACTGTGGTTGTGTCCGATCGCTGA
b3316	ATGCCACGTTCTCTCAAGAAAGGTCCTTTTATTGACCTGCACTTGCTGAAGAAGGTAGAGAAAGCGGTGGAAAGCGGAGACAAGAAGCCCCTGCGCACTTGGTCCCGTCGTTCAACGATCTTTCCTAACATGATCGGTTTGACCATCGCTGTCCATAATGGTCGTCAGCACGTTCCGGTATTTGTAACCGACGAAATGGTTGGTCACAAACTGGGTGAATTCGCACCGACTCGTACTTATCGCGGCCACGCTGCTGATAAAAAAGCGAAGAAGAAATAA
b3317	ATGGCAGTTGTTAAATGTAAACCGACATCTCCGGGTCGTCGCCACGTAGTTAAAGTGGTTAACCCTGAGCTGCACAAGGGCAAACCTTTTGCTCCGTTGCTGGAAAAAAACAGCAAATCCGGTGGTCGTAACAACAATGGCCGTATCACCACTCGTCATATCGGTGGTGGCCACAAGCAGGCTTACCGTATTGTTGACTTCAAACGCAACAAAGACGGTATCCCGGCAGTTGTTGAACGTCTTGAGTACGATCCGAACCGTTCCGCGAACATCGCGCTGGTTCTGTACAAAGACGGTGAACGCCGTTACATCCTGGCCCCTAAAGGCCTGAAAGCTGGCGACCAGATTCAGTCTGGCGTTGATGCTGCAATCAAACCAGGTAACACCCTGCCGATGCGC…
b3318	ATGATTCGTGAAGAACGTCTGCTGAAGGTGCTGCGTGCACCGCACGTTTCTGAAAAAGCGTCTACTGCGATGGAAAAATCCAACACCATCGTACTCAAAGTTGCTAAAGACGCGACCAAAGCAGAAATCAAAGCTGCTGTGCAGAAACTGTTTGAAGTCGAAGTCGAAGTCGTTAACACCCTGGTAGTTAAAGGGAAAGTTAAACGTCACGGACAGCGTATCGGTCGTCGTAGCGACTGGAAAAAAGCTTACGTCACCCTGAAAGAAGGCCAGAATCTGGACTTCGTTGGCGGCGCTGAGTAA
b3319	ATGGAATTAGTATTGAAAGACGCGCAGAGCGCGCTGACTGTTTCCGAAACTACCTTCGGTCGTGATTTCAACGAAGCGCTGGTTCACCAGGTTGTTGTTGCTTATGCAGCTGGTGCTCGTCAGGGTACTCGTGCTCAGAAGACTCGTGCTGAAGTAACTGGTTCCGGTAAAAAACCGTGGCGCCAGAAAGGCACCGGCCGTGCGCGTTCTGGTTCTATCAAGAGCCCGATCTGGCGTTCTGGTGGCGTGACCTTTGCTGCTCGTCCGCAGGACCACAGTCAAAAAGTTAACAAGAAGATGTACCGCGGCGCGCTGAAAAGCATCCTGTCCGAACTGGTACGTCAGGATCGTCTGATCGTTGTCGAGAAGTTCTCTGTAGAAGCGCCGAAAACTAAGCTG…
b3320	ATGATTGGTTTAGTCGGTAAAAAAGTGGGTATGACCCGTATCTTCACAGAAGACGGCGTTTCTATCCCAGTAACCGTAATCGAAGTTGAAGCAAACCGCGTTACTCAGGTTAAAGACCTGGCTAACGATGGCTACCGTGCTATTCAGGTGACCACCGGTGCTAAAAAAGCTAACCGTGTGACCAAGCCTGAAGCTGGCCACTTCGCTAAAGCTGGCGTAGAAGCTGGCCGTGGTCTGTGGGAATTCCGCCTGGCTGAAGGCGAAGAGTTCACTGTAGGTCAGAGCATTAGCGTTGAACTGTTTGCTGACGTTAAAAAAGTTGACGTAACTGGCACCTCTAAAGGTAAAGGTTTCGCAGGTACCGTTAAGCGCTGGAACTTCCGTACCCAGGACGCTACT…
b3321	ATGCAGAACCAAAGAATCCGTATCCGCCTGAAAGCGTTTGATCATCGTCTGATCGATCAAGCAACCGCGGAAATCGTCGAGACTGCCAAGCGCACTGGTGCGCAGGTCCGTGGTCCGATCCCGCTGCCGACACGCAAAGAGCGCTTCACTGTTCTGATCTCCCCGCACGTCAACAAAGACGCGCGCGATCAGTACGAAATCCGTACTCACTTGCGTCTGGTTGACATCGTTGAGCCAACCGAGAAAACCGTTGATGCTCTGATGCGTCTGGATCTGGCTGCCGGTGTAGACGTGCAGATCAGCCTGGGTTAA
b3340	ATGGCTCGTACAACACCCATCGCACGCTACCGTAACATCGGTATCAGTGCGCACATCGACGCCGGTAAAACCACTACTACCGAACGTATTCTGTTCTACACCGGTGTAAACCATAAAATCGGTGAAGTTCATGACGGCGCTGCAACCATGGACTGGATGGAGCAGGAGCAGGAACGTGGTATTACCATCACTTCCGCTGCGACTACTGCATTCTGGTCTGGTATGGCTAAGCAGTATGAGCCGCATCGCATCAACATCATCGACACCCCGGGGCACGTTGACTTCACAATCGAAGTAGAACGTTCCATGCGTGTTCTCGATGGTGCGGTAATGGTTTACTGCGCAGTTGGTGGTGTTCAGCCGCAGTCTGAAACCGTATGGCGTCAGGCAAACAAATAT…
b3341	ATGCCACGTCGTCGCGTCATTGGTCAGCGTAAAATTCTGCCGGATCCGAAGTTCGGATCAGAACTGCTGGCTAAATTTGTAAATATCCTGATGGTAGATGGTAAAAAATCTACTGCTGAATCTATCGTATACAGCGCGCTGGAGACCCTGGCTCAGCGCTCTGGTAAATCTGAACTGGAAGCATTCGAAGTAGCTCTCGAAAACGTGCGCCCGACTGTAGAAGTTAAGTCTCGCCGCGTTGGTGGTTCTACTTATCAGGTACCAGTTGAAGTCCGTCCGGTTCGTCGTAATGCTCTGGCAATGCGTTGGATCGTTGAAGCTGCTCGTAAACGCGGTGATAAATCCATGGCTCTGCGCCTGGCGAACGAACTTTCTGATGCTGCAGAAAACAAAGGTACT…
b3342	ATGGCAACAGTTAACCAGCTGGTACGCAAACCACGTGCTCGCAAAGTTGCGAAAAGCAACGTGCCTGCGCTGGAAGCATGCCCGCAAAAACGTGGCGTATGTACTCGTGTATATACTACCACTCCTAAAAAACCGAACTCCGCGCTGCGTAAAGTATGCCGTGTTCGTCTGACTAACGGTTTCGAAGTGACTTCCTACATCGGTGGTGAAGGTCACAACCTGCAGGAGCACTCCGTGATCCTGATCCGTGGCGGTCGTGTTAAAGACCTCCCGGGTGTTCGTTACCACACCGTACGTGGTGCGCTTGACTGCTCCGGCGTTAAAGACCGTAAGCAGGCTCGTTCCAAGTATGGCGTGAAGCGTCCTAAGGCTTAA
b3357	ATGGTGCTTGGCAAACCGCAAACAGACCCGACTCTCGAATGGTTCTTGTCTCATTGCCACATTCATAAGTACCCATCCAAGAGCACGCTTATTCACCAGGGTGAAAAAGCGGAAACGCTGTACTACATCGTTAAAGGCTCTGTGGCAGTGCTGATCAAAGACGAAGAGGGTAAAGAAATGATCCTCTCCTATCTGAATCAGGGTGATTTTATTGGCGAACTGGGCCTGTTTGAAGAGGGCCAGGAACGTAGCGCATGGGTACGTGCGAAAACCGCCTGTGAAGTGGCTGAAATTTCGTACAAAAAATTTCGCCAATTGATTCAGGTAAACCCGGACATTCTGATGCGTTTGTCTGCACAGATGGCGCGTCGTCTGCAAGTCACTTCAGAGAAAGTGGGC…
b3433	ATGAAAAATGTTGGTTTTATCGGCTGGCGCGGTATGGTCGGCTCCGTTCTCATGCAACGCATGGTTGAAGAGCGCGACTTCGACGCCATTCGCCCTGTCTTCTTTTCTACTTCTCAGCTTGGCCAGGCTGCGCCGTCTTTTGGCGGAACCACTGGCACACTTCAGGATGCCTTTGATCTGGAGGCGCTAAAGGCCCTCGATATCATTGTGACCTGTCAGGGCGGCGATTATACCAACGAAATCTATCCAAAGCTTCGTGAAAGCGGATGGCAAGGTTACTGGATTGACGCAGCATCGTCTCTGCGCATGAAAGATGACGCCATCATCATTCTTGACCCCGTCAATCAGGACGTCATTACCGACGGATTAAATAATGGCATCAGGACTTTTGTTGGCGGT…
b3460	ATGAACATAAAGGGTAAAGCGTTACTGGCAGGATGTATCGCGCTGGCATTCAGCAATATGGCTCTGGCAGAAGATATTAAAGTCGCGGTCGTGGGCGCAATGTCCGGTCCGGTTGCGCAGTACGGTGACCAGGAGTTTACCGGCGCAGAGCAGGCGGTTGCGGATATCAACGCTAAAGGCGGCATTAAAGGCAACAAACTGCAAATCGTAAAATATGACGATGCCTGTGACCCGAAACAGGCGGTTGCGGTGGCGAACAAAGTCGTTAACGACGGCATTAAATATGTGATTGGTCACCTCTGTTCTTCATCAACGCAGCCTGCGTCTGACATCTACGAAGACGAAGGCATTTTAATGATCACCCCAGCGGCAACCGCGCCGGAGCTGACCGCCCGTGGC…
b3495	ATGGCTTATAAACACATTCTCATCGCGGTCGACCTCTCCCCGGAAAGCAAAGTTCTGGTAGAGAAAGCAGTCTCTATGGCTCGCCCCTACAATGCGAAAGTTTCTCTGATCCACGTAGATGTAAACTACTCTGACCTATACACCGGGCTTATTGATGTGAATCTGGGTGATATGCAGAAACGCATCTCTGAAGAGACACATCATGCACTGACCGAGCTTTCCACTAATGCAGGCTACCCAATCACTGAAACCCTGAGCGGCAGCGGCGACCTGGGCCAGGTTCTGGTCGATGCAATCAAGAAATACGATATGGATTTGGTGGTTTGTGGTCACCACCAGGACTTCTGGAGCAAACTGATGTCTTCCGCACGTCAGCTGATCAACACCGTTCACGTTGAT…
b3510	ATGAAAAAAGTATTAGGCGTTATTCTTGGTGGTCTGCTTCTTCTGCCAGTTGTGAGCAATGCAGCGGATGCGCAAAAAGCAGCTGATAACAAAAAACCGGTCAACTCCTGGACCTGTGAAGATTTCCTGGCTGTGGACGAATCCTTCCAGCCAACTGCAGTTGGTTTTGCTGAAGCGCTGAACAACAAAGATAAACCAGAAGATGCGGTTTTAGATGTTCAGGGTATTGCAACCGTAACCCCAGCTATCGTTCAGGCTTGTACTCAGGATAAACAAGCCAACTTTAAAGATAAAGTTAAAGGCGAATGGGACAAAATTAAGAAAGATATGTAA
b3610	ATGGCCAATGTTGAAATCTATACCAAAGAAACCTGCCCGTATTGCCATCGTGCAAAAGCACTGCTGAGCAGCAAGGGCGTGAGTTTCCAGGAGCTGCCGATCGATGGCAACGCCGCCAAGCGTGAAGAGATGATCAAACGCAGCGGTCGCACCACGGTTCCCCAGATTTTTATTGACGCACAGCACATTGGCGGCTGTGATGACTTGTATGCATTGGATGCACGTGGTGGACTGGATCCCCTGCTGAAATAA
b3636	ATGGCTAAAGGTATTCGTGAGAAAATCAAGCTGGTTTCTTCTGCTGGTACTGGTCACTTCTATACCACTACGAAGAACAAACGTACTAAGCCGGAAAAACTGGAACTGAAAAAATTCGATCCAGTTGTTCGCCAGCACGTGATCTACAAAGAAGCGAAAATCAAATAA
b3637	ATGTCCCGAGTCTGCCAAGTTACTGGCAAGCGTCCGGTGACCGGTAACAACCGTTCCCACGCACTGAACGCGACTAAACGCCGTTTCCTGCCGAACCTGCACTCTCACCGTTTCTGGGTTGAGAGCGAGAAGCGTTTTGTCACCCTGCGCGTATCTGCTAAAGGTATGCGTGTAATCGATAAAAAAGGCATCGATACAGTTCTGGCTGAACTGCGTGCCCGTGGCGAAAAGTACTAA
b3649	ATGGCACGCGTAACTGTTCAGGACGCTGTAGAGAAAATTGGTAACCGTTTTGACCTGGTACTGGTCGCCGCGCGTCGCGCTCGTCAGATGCAGGTAGGCGGAAAGGATCCGCTGGTACCGGAAGAAAACGATAAAACCACTGTAATCGCGCTGCGCGAAATCGAAGAAGGTCTGATCAACAACCAGATCCTCGACGTTCGCGAACGCCAGGAACAGCAAGAGCAGGAAGCCGCTGAATTACAAGCCGTTACCGCTATTGCTGAAGGTCGTCGTTAA
b3672	ATGACTACTTCCATGCTCAACGCAAAACTACTACCAACTGCGCCATCCGCCGCAGTGGTCGTCGTGCGTGTGGTGGTGGTCGTCGGCAATGCGCCGTAG
b3703	ATGAAACGCACTTTTCAACCGTCTGTACTGAAGCGCAACCGTTCTCACGGCTTCCGTGCTCGTATGGCTACTAAAAATGGTCGTCAGGTTCTGGCACGTCGTCGTGCTAAAGGCCGCGCTCGTCTGACCGTTTCTAAGTAA
b3730	ATGTTGAATAATGCTATGAGCGTAGTGATCCTTGCCGCAGGCAAAGGCACGCGCATGTATTCCGATCTTCCGAAAGTGCTGCATACCCTTGCCGGGAAAGCGATGGTTCAGCATGTCATTGATGCTGCGAATGAATTAGGCGCAGCGCACGTTCACCTGGTGTACGGTCACGGCGGCGATCTGCTAAAACAGGCGCTGAAAGACGACAACCTTAACTGGGTGCTTCAGGCAGAGCAGCTGGGTACGGGTCATGCAATGCAGCAGGCCGCACCTTTCTTTGCCGATGATGAAGACATTTTAATGCTCTACGGCGACGTGCCGCTGATCTCTGTCGAAACACTCCAGCGTCTGCGTGATGCTAAACCGCAGGGTGGCATTGGTCTGCTGACGGTGAAACTG…
b3733	ATGGCCGGCGCAAAAGAGATACGTAGTAAGATCGCAAGCGTCCAGAACACGCAAAAGATCACTAAAGCGATGGAGATGGTCGCCGCTTCCAAAATGCGTAAATCGCAGGATCGCATGGCGGCCAGCCGTCCTTATGCAGAAACCATGCGCAAAGTGATTGGTCACCTTGCACACGGTAATCTGGAATATAAGCACCCTTACCTGGAAGACCGCGACGTTAAACGCGTGGGCTACCTGGTGGTGTCGACCGACCGTGGTTTGTGCGGTGGTTTGAACATTAACCTGTTCAAAAAACTGCTGGCGGAAATGAAGACCTGGACCGACAAAGGCGTTCAATGCGACCTCGCAATGATCGGCTCGAAAGGCGTGTCGTTCTTCAACTCCGTGGGCGGCAATGTT…
b3734	ATGCAACTGAATTCCACCGAAATCAGCGAACTGATCAAGCAGCGCATTGCTCAGTTCAATGTTGTGAGTGAAGCTCACAACGAAGGTACTATTGTTTCTGTAAGTGACGGTGTTATCCGCATTCACGGCCTGGCCGATTGTATGCAGGGTGAAATGATCTCCCTGCCGGGTAACCGTTACGCTATCGCACTGAACCTCGAGCGCGACTCTGTAGGTGCGGTTGTTATGGGTCCGTACGCTGACCTTGCCGAAGGCATGAAAGTTAAGTGTACTGGCCGTATCCTGGAAGTTCCGGTTGGCCGTGGCCTGCTGGGCCGTGTGGTTAACACTCTGGGTGCACCAATCGACGGTAAAGGTCCGCTGGATCACGACGGCTTCTCTGCTGTAGAAGCAATCGCT…
b3735	ATGTCTGAATTTATTACGGTAGCTCGCCCCTACGCCAAAGCAGCTTTTGACTTTGCCGTCGAACACCAAAGTGTAGAACGCTGGCAGGACATGCTGGCGTTTGCCGCCGAGGTAACCAAAAACGAACAAATGGCAGAGCTTCTCTCTGGCGCGCTTGCGCCAGAAACGCTCGCCGAGTCGTTTATCGCAGTTTGTGGTGAGCAACTGGACGAAAACGGTCAGAACCTGATTCGGGTTATGGCTGAAAATGGTCGTCTTAACGCGCTCCCGGATGTTCTGGAGCAGTTTATTCACCTGCGTGCCGTGAGTGAGGCTACCGCTGAGGTAGACGTCATTTCCGCTGCCGCACTGAGTGAACAACAGCTCGCGAAAATTTCTGCTGCGATGGAAAAACGTCTG…
b3737	ATGGAAAACCTGAATATGGATCTGCTGTACATGGCTGCCGCTGTGATGATGGGTCTGGCGGCAATCGGTGCTGCGATCGGTATCGGCATCCTCGGGGGTAAATTCCTGGAAGGCGCAGCGCGTCAACCTGATCTGATTCCTCTGCTGCGTACTCAGTTCTTTATCGTTATGGGTCTGGTGGATGCTATCCCGATGATCGCTGTAGGTCTGGGTCTGTACGTGATGTTCGCTGTCGCGTAG
b3738	ATGGCTTCAGAAAATATGACGCCGCAGGATTACATAGGACACCACCTGAATAACCTTCAGCTGGACCTGCGTACATTCTCGCTGGTGGATCCACAAAACCCCCCAGCCACCTTCTGGACAATCAATATTGACTCCATGTTCTTCTCGGTGGTGCTGGGTCTGTTGTTCCTGGTTTTATTCCGTAGCGTAGCCAAAAAGGCGACCAGCGGTGTGCCAGGTAAGTTTCAGACCGCGATTGAGCTGGTGATCGGCTTTGTTAATGGTAGCGTGAAAGACATGTACCATGGCAAAAGCAAGCTGATTGCTCCGCTGGCCCTGACGATCTTCGTCTGGGTATTCCTGATGAACCTGATGGATTTACTGCCTATCGACCTGCTGCCGTACATTGCTGAACATGTA…
b3751	ATGAACATGAAAAAACTGGCTACCCTGGTTTCCGCTGTTGCGCTAAGCGCCACCGTCAGTGCGAATGCGATGGCAAAAGACACCATCGCGCTGGTGGTCTCCACGCTTAACAACCCGTTCTTTGTATCGCTGAAAGATGGCGCGCAGAAAGAGGCGGATAAACTTGGCTATAACCTGGTGGTGCTGGACTCCCAGAACAACCCGGCGAAAGAGCTGGCGAACGTGCAGGACTTAACCGTTCGCGGCACAAAAATTCTGCTGATTAACCCGACCGACTCCGACGCAGTGGGTAATGCTGTGAAGATGGCTAACCAGGCGAACATCCCGGTTATCACTCTTGACCGCCAGGCAACGAAAGGTGAAGTGGTGAGCCACATTGCTTCTGATAACGTACTGGGC…
b3766	ATGACAGCCCTTCTACGAGTGATTAGCCTGGTCGTGATTAGCGTGGTGGTGATTATTATCCCACCGTGCGGGGCTGCACTTGGACGAGGAAAGGCTTAG
b3781	ATGAGCGATAAAATTATTCACCTGACTGACGACAGTTTTGACACGGATGTACTCAAAGCGGACGGGGCGATCCTCGTCGATTTCTGGGCAGAGTGGTGCGGTCCGTGCAAAATGATCGCCCCGATTCTGGATGAAATCGCTGACGAATATCAGGGCAAACTGACCGTTGCAAAACTGAACATCGATCAAAACCCTGGCACTGCGCCGAAATATGGCATCCGTGGTATCCCGACTCTGCTGCTGTTCAAAAACGGTGAAGTGGCGGCAACCAAAGTGGGTGCACTGTCTAAAGGTCAGTTGAAAGAGTTCCTCGACGCTAACCTGGCGTAA
b3829	ATGACAATATTGAATCACACCCTCGGTTTCCCTCGCGTTGGCCTGCGTCGCGAGCTGAAAAAAGCGCAAGAAAGTTATTGGGCGGGGAACTCCACGCGTGAAGAACTGCTGGCGGTAGGGCGTGAATTGCGTGCTCGTCACTGGGATCAACAAAAGCAAGCGGGTATCGACCTGCTGCCGGTGGGCGATTTTGCCTGGTACGATCATGTACTGACCACCAGTCTGCTGCTGGGTAACGTTCCGGCGCGTCATCAGAACAAAGATGGTTCGGTAGATATCGACACCCTGTTCCGTATTGGTCGTGGACGTGCGCCGACTGGCGAACCTGCGGCGGCAGCGGAAATGACCAAATGGTTTAACACCAACTATCACTACATGGTGCCGGAGTTCGTTAAAGGC…
b3936	ATGAAAAAAGATATTCACCCGAAATACGAAGAAATTACTGCTAGCTGCTCTTGCGGTAACGTAATGAAAATCCGCTCCACCGTTGGTCATGACCTGAACCTCGACGTGTGCAGCAAGTGCCACCCGTTCTTCACTGGCAAACAGCGTGATGTTGCTACCGGTGGCCGTGTTGACCGCTTCAACAAGCGTTTCAACATCCCGGGCAGCAAATAA
b3983	ATGGCTAAGAAAGTACAAGCCTATGTCAAGCTGCAGGTTGCAGCTGGTATGGCTAACCCGAGTCCGCCAGTAGGTCCGGCTCTGGGTCAGCAGGGCGTAAACATCATGGAATTCTGCAAAGCGTTCAACGCAAAAACTGATTCCATCGAAAAAGGTCTGCCGATTCCGGTAGTAATCACCGTTTACGCTGACCGTTCTTTCACTTTCGTTACCAAGACCCCGCCGGCAGCAGTTCTGCTGAAAAAAGCGGCTGGTATCAAGTCTGGTTCCGGTAAGCCGAACAAAGACAAAGTGGGTAAAATTTCCCGCGCTCAGCTGCAGGAAATCGCGCAGACCAAAGCTGCCGACATGACTGGTGCCGACATTGAAGCGATGACTCGCTCCATCGAAGGTACTGCA…
b3984	ATGGCTAAACTGACCAAGCGCATGCGTGTTATCCGCGAGAAAGTTGATGCAACCAAACAGTACGACATCAACGAAGCTATCGCACTGCTGAAAGAGCTGGCGACTGCTAAATTCGTAGAAAGCGTGGACGTAGCTGTTAACCTCGGCATCGACGCTCGTAAATCTGACCAGAACGTACGTGGTGCAACTGTACTGCCGCACGGTACTGGCCGTTCCGTTCGCGTAGCCGTATTTACCCAAGGTGCAAACGCTGAAGCTGCTAAAGCTGCAGGCGCAGAACTGGTAGGTATGGAAGATCTGGCTGACCAGATCAAGAAAGGCGAAATGAACTTTGACGTTGTTATTGCTTCTCCGGATGCAATGCGCGTTGTTGGCCAGCTGGGCCAGGTTCTGGGTCCG…
b3985	ATGGCTTTAAATCTTCAAGACAAACAAGCGATTGTTGCTGAAGTCAGCGAAGTAGCCAAAGGCGCGCTGTCTGCAGTAGTTGCGGATTCCCGTGGCGTAACTGTAGATAAAATGACTGAACTGCGTAAAGCAGGTCGCGAAGCTGGCGTATACATGCGTGTTGTTCGTAACACCCTGCTGCGCCGTGCTGTTGAAGGTACTCCGTTCGAGTGCCTGAAAGACGCGTTTGTTGGTCCGACCCTGATTGCATACTCTATGGAACACCCGGGCGCTGCTGCTCGTCTGTTCAAAGAGTTCGCGAAAGCGAATGCAAAATTTGAGGTCAAAGCCGCTGCCTTTGAAGGTGAGCTGATCCCGGCGTCTCAGATCGACCGCCTGGCAACTCTGCCGACCTACGAA…
b3986	ATGTCTATCACTAAAGATCAAATCATTGAAGCAGTTGCAGCTATGTCTGTAATGGACGTTGTAGAACTGATCTCTGCAATGGAAGAAAAATTCGGTGTTTCCGCTGCTGCTGCTGTAGCTGTAGCTGCTGGCCCGGTTGAAGCTGCTGAAGAAAAAACTGAATTCGACGTAATTCTGAAAGCTGCTGGCGCTAACAAAGTTGCTGTTATCAAAGCAGTACGTGGCGCAACTGGCCTGGGTCTGAAAGAAGCTAAAGACCTGGTAGAATCTGCACCGGCTGCTCTGAAAGAAGGCGTGAGCAAAGACGACGCAGAAGCACTGAAAAAAGCTCTGGAAGAAGCTGGCGCTGAAGTTGAAGTTAAATAA
b3987	ATGGTTTACTCCTATACCGAGAAAAAACGTATTCGTAAGGATTTTGGTAAACGTCCACAAGTTCTGGATGTACCTTATCTCCTTTCTATCCAGCTTGACTCGTTTCAGAAATTTATCGAGCAAGATCCTGAAGGGCAGTATGGTCTGGAAGCTGCTTTCCGTTCCGTATTCCCGATTCAGAGCTACAGCGGTAATTCCGAGCTGCAATACGTCAGCTACCGCCTTGGCGAACCGGTGTTTGACGTCCAGGAATGTCAAATCCGTGGCGTGACCTATTCCGCACCGCTGCGCGTTAAACTGCGTCTGGTGATCTATGAGCGCGAAGCGCCGGAAGGCACCGTAAAAGACATTAAAGAACAAGAAGTCTACATGGGCGAAATTCCGCTCATGACAGACAAC…
b4000	ATGAACAAGACTCAACTGATTGATGTAATTGCAGAGAAAGCAGAACTGTCCAAAACCCAGGCTAAAGCTGCTCTGGAGTCCACTCTGGCTGCAATTACTGAGTCTCTGAAAGAAGGCGATGCTGTACAACTGGTTGGTTTCGGTACCTTCAAAGTGAACCACCGCGCTGAGCGTACTGGCCGCAACCCGCAGACCGGTAAAGAAATCAAAATTGCCGCAGCTAACGTACCGGCATTTGTTTCTGGCAAGGCACTGAAAGACGCAGTTAAGTAA
b4014	ATGACTGAACAGGCAACAACAACCGATGAACTGGCTTTCACAAGGCCGTATGGCGAGCAGGAGAAGCAAATTCTTACTGCCGAAGCGGTAGAATTTCTGACTGAGCTGGTGACGCATTTTACGCCACAACGCAATAAACTTCTGGCAGCGCGCATTCAGCAGCAGCAAGATATTGATAACGGAACGTTGCCTGATTTTATTTCGGAAACAGCTTCCATTCGCGATGCTGATTGGAAAATTCGCGGGATTCCTGCGGACTTAGAAGACCGCCGCGTAGAGATAACTGGCCCGGTAGAGCGCAAGATGGTGATCAACGCGCTCAACGCCAATGTGAAAGTCTTTATGGCCGATTTCGAAGATTCACTGGCACCAGACTGGAACAAAGTGATCGACGGGCAA…
b4015	ATGAAAACCCGTACACAACAAATTGAAGAATTACAGAAAGAGTGGACTCAACCGCGTTGGGAAGGCATTACTCGCCCATACAGTGCGGAAGATGTGGTGAAATTACGCGGTTCAGTCAATCCTGAATGCACGCTGGCGCAACTGGGCGCAGCGAAAATGTGGCGTCTGCTGCACGGTGAGTCGAAAAAAGGCTACATCAACAGCCTCGGCGCACTGACTGGCGGTCAGGCGCTGCAACAGGCGAAAGCGGGTATTGAAGCAGTCTATCTGTCGGGATGGCAGGTAGCGGCGGACGCTAACCTGGCGGCCAGCATGTATCCGGATCAGTCGCTCTATCCGGCAAACTCGGTGCCAGCTGTGGTGGAGCGGATCAACAACACCTTCCGTCGTGCCGATCAG…
b4142	ATGAATATTCGTCCATTGCATGATCGCGTGATCGTCAAGCGTAAAGAAGTTGAAACTAAATCTGCTGGCGGCATCGTTCTGACCGGCTCTGCAGCGGCTAAATCCACCCGCGGCGAAGTGCTGGCTGTCGGCAATGGCCGTATCCTTGAAAATGGCGAAGTGAAGCCGCTGGATGTGAAAGTTGGCGACATCGTTATTTTCAACGATGGCTACGGTGTGAAATCTGAGAAGATCGACAATGAAGAAGTGTTGATCATGTCCGAAAGCGACATTCTGGCAATTGTTGAAGCGTAA
b4171	ATGAGTGATATCAGTAAGGCGAGCCTGCCTAAGGCGATTTTTTTGATGGGGCCGACGGCCTCCGGTAAAACGGCGTTAGCCATTGAGCTGCGTAAAATTTTACCAGTAGAGTTGATAAGCGTTGATTCTGCCCTTATTTACAAAGGGATGGATATCGGGACGGCGAAGCCGAACGCTGAAGAGTTACTCGCCGCGCCGCACCGATTGCTGGATATTCGCGATCCGTCGCAGGCTTACTCGGCTGCTGATTTTCGCCGCGATGCGCTGGCGGAAATGGCCGATATCACCGCGGCGGGGCGGATCCCACTGTTAGTGGGCGGTACGATGTTGTATTTCAAGGCATTGCTGGAAGGGTTGTCGCCGCTACCGTCGGCAGACCCGGAAGTACGGGCCAGAATT…
b4172	ATGGCTAAGGGGCAATCTTTACAAGATCCGTTCCTGAACGCACTGCGTCGGGAACGTGTTCCAGTTTCTATTTATTTGGTGAATGGTATTAAGCTGCAAGGGCAAATCGAGTCTTTTGATCAGTTCGTGATCCTGTTGAAAAACACGGTCAGCCAGATGGTTTACAAGCACGCGATTTCTACTGTTGTCCCGTCTCGCCCGGTTTCTCATCACAGTAACAACGCCGGTGGCGGTACCAGCAGTAACTACCATCATGGTAGCAGCGCGCAGAATACTTCCGCGCAACAGGACAGCGAAGAAACCGAATAA
b4200	ATGCGTCATTACGAAATCGTTTTTATGGTCCATCCTGACCAGAGCGAACAGGTTCCGGGCATGATCGAGCGCTACACTGCTGCCATCACTGGTGCAGAAGGCAAGATCCACCGTCTGGAAGACTGGGGCCGCCGTCAGCTGGCTTACCCGATCAACAAACTGCACAAAGCACACTACGTTCTGATGAATGTTGAAGCTCCGCAGGAAGTGATCGATGAGCTGGAAACTACCTTCCGCTTCAACGATGCCGTTATCCGCAGCATGGTTATGCGTACCAAGCACGCTGTTACCGAAGCATCTCCGATGGTTAAAGCGAAAGACGAGCGCCGTGAGCGTCGCGATGATTTCGCAAACGAAACCGCTGATGATGCTGAAGCTGGGGATTCTGAAGAGTAA
b4201	ATGACCAACCGTCTGGTGTTGTCCGGCACCGTGTGCAGGGCTCCCCTTCGAAAGGTCAGTCCATCAGGAATTCCTCACTGCCAGTTCGTGCTTGAGCATCGTTCTGTGCAGGAGGAAGCCGGCTTTCACCGGCAGGCGTGGTGTCAAATGCCCGTTATTGTTAGCGGACACGAAAACCAGGCCATTACTCACAGTATAACGGTCGGCAGTCGCATAACCGTTCAGGGGTTCATTTCATGCCACAAGGCAAAGAACGGACTGAGCAAAATGGTTTTGCATGCCGAGCAGATTGAATTGATAGATTCTGGAGACTAG
b4202	ATGGCACGTTATTTCCGTCGTCGCAAGTTCTGCCGTTTCACCGCGGAAGGCGTTCAAGAGATCGACTATAAAGATATCGCTACGCTGAAAAACTACATCACCGAAAGCGGTAAGATTGTCCCAAGCCGTATCACCGGTACCCGTGCAAAATACCAGCGTCAGCTGGCTCGCGCTATCAAACGCGCTCGCTACCTGTCCCTGCTGCCGTACACTGATCGCCATCAGTAA
b4243	ATGAGCAAAACTATCGCGACGGAAAATGCACCGGCAGCTATCGGTCCTTACGTACAGGGCGTTGATCTGGGCAATATGATCATCACCTCCGGTCAGATCCCGGTAAATCCGAAAACGGGCGAAGTACCGGCAGACGTCGCTGCACAGGCACGTCAGTCGCTGGATAACGTAAAAGCGATCGTCGAAGCCGCTGGCCTGAAAGTGGGCGACATCGTTAAAACTACCGTGTTTGTAAAAGATCTGAACGACTTCGCAACCGTAAACGCCACTTACGAAGCCTTCTTCACCGAACACAACGCCACCTTCCCGGCACGTTCTTGCGTTGAAGTTGCCCGTCTGCCGAAAGACGTGAAGATTGAGATCGAAGCGATCGCTGTTCGTCGCTAA
b4245	ATGGCTAATCCGCTATATCAGAAACATATCATTTCCATAAACGACCTTAGTCGCGATGACCTTAATCTGGTGCTGGCGACAGCGGCGAAACTGAAAGCAAACCCGCAACCAGAGCTGTTGAAGCACAAAGTCATTGCCAGCTGTTTCTTCGAAGCCTCTACCCGTACCCGCCTCTCTTTCGAAACATCTATGCACCGCCTGGGGGCCAGCGTGGTGGGCTTCTCCGACAGCGCCAATACATCACTGGGTAAAAAGGGCGAAACGCTGGCCGATACCATTTCGGTTATCAGCACTTACGTCGATGCGATAGTGATGCGTCATCCGCAGGAAGGTGCGGCGCGCCTGGCCACCGAGTTTTCCGGCAATGTACCGGTACTGAATGCCGGTGATGGCTCCAAC…
b4255	ATGGCAAACCCGGAACAACTGGAAGAACAGCGTGAAGAAACACGTTTGATTATTGAAGAATTACTGGAAGATGGCAGCGATCCGGACGCGCTGTACACCATCGAACACCATCTTTCCGCAGACGATCTGGAAACCCTGGAAAAAGCAGCAGTTGAAGCGTTTAAACTCGGTTACGAAGTGACCGATCCAGAAGAGCTGGAAGTTGAAGATGGTGATATCGTGATTTGCTGCGACATCCTCAGCGAGTGCGCGTTGAATGCCGATCTGATCGATGCCCAGGTTGAACAACTGATGACGCTGGCAGAGAAATTTGACGTTGAGTACGACGGATGGGGCACTTACTTTGAAGATCCTAACGGCGAAGATGGCGACGATGAAGATTTTGTCGATGAAGACGAT…
Low-expression genes
Locus tag	Wild-type coding sequence
b0136	ATGCATCCCACTCAACGTAAGCTGATGAAGAGAATAATTCTGTTTCTGTCATTACTGTTTTGCATCGCCTGTCCAGCCATTGCTGGACAGGATATTGACCTTGTTGCCAATGTAAAAAACAGCACCTGCAAAAGCGGAATCAGTAACCAGGGTAATATTGATCTTGGCGTCGTTGGGGTGGGATATTTTTCAGGTAATGTTACTCCTGAAAGTTATCAACCAGGTGGAAAAGAGTTCACTATCACTGTATCCGACTGTGCATTACAGGGAACTGGCGATGTGCTAAATCAGTTACATATTGATTTTAGAGCCCTTAGCGGTGTCATGGCTGCTGGCTCTAGGCAAATATTTGCTAATGAAATTTCGTCAGGAGCAAGTAATGTAGGAGTAGTTATATTT…
b0278	ATGAGAGGTAAAATACTACTTTACCAGTTAAAGTATCGCTGGCAATCACTCTCTATTTTTGGTTGTTTTTTATGCAAAATGACATTATTCAGGTATCAAAAAATAATTTATGACACCGGAGTGCATCAGATGCGTTCATTTTTTTACACCATATGCAGTAGCGAACAGCAAGAAAGCATTACAGATCATCACTCACTTGCTGAGATATGCCAAAAATTTAATATTCTACCTGAACATGTTGTGATCGAGCAGGTAGATATTAAAGAGGTTGTTTCAGAGCAACGTTTACTCAGACAATTGATTCATCATGAAATGAACCGGCAGGACACGCTTGTCATTCCAGATCTAAGCTGTCTTGGCAGAACTGTGGAGGACTTACAGAATATTTTATTTTTTTGC…
b0279	ATGTCTAATAGTGTTACTAATTTTGAGATGAGCAGCGTTCTACCAGGAAAAAAACCTTGTCAAGGCAAAAACAATGAGTCACAGGTAGTACAGACTACTCCCATAAAAAAACACTCAGTCACGTTCAAAAATCAATCTTCATTAGGAGTAATTGATCATTATGCCAGACTAACAAATAAATCTCACTCTTCCGTAATAGCGGAAGTTGTGGATTTGGCTATCCCTATATTAGAAAAATGCAATCGTCATAACTGGTCAATAAATGAAATAAAAAATGACCTGTTAAAGTTCTCTATAAAAGAAAGCATCAATCGAAGCCGAGGTAAAACAGAAGTAACTCTGGAAGAGTACTGTTCGTTAATCTGGAAAACGAACATCATGAGTCCATTAAAAATCCCC…
b0295	ATGCAGGCTGCGCCGCAAAGGGAGGAGACTGAGTGGCGTGTTCAGTCTAAAAGAGGGTTGATGCCAGCATACAGGGGCGAAGCTGGTCAACAAGTCAACATTAAGATAATGGAATATTCGGAGAGAAACGTCAGGCAGTTGGCCTCAAATGAACAGGAAGAATATATCCCCAGGAAAATTAATGTTGGTGTTATAAACACACCAACATTAATCCGATCTGATTATTAA
b0303	ATGTTTAAAAAATCTGTTTTATTTGCAACACTATTATCTGGCGTTATGGCATTTTCCACCAATGCAGATGATAAAATAATTCTGAAACATATCAGCGTCTCGTCAGTATCAGCATCACCGACAGTTCTGGAGGATACCATTGCTGATATAGCCAGAAAATATAATGCTTCATCCTGGAAAGTCACATCGATGCGAATTGATAATAATTCAACCGCAACAGCAGTATTGTATAAATAA
b0326	ATGATATCATTAAAAGCTCCGCACAATAATTTGATGCCATATACGCAACAAAGCATACTTAATACGGTTAAAAACAATCAGTTACCAGAGGATATCAAAAGCTCCCTGGTTTCCTGTGTCGATATATTCAAGGTTTTGATTAAACAATATTATGATTATCCTTATGATTGTCGTGATGATTTAGTCGATGACGACAAACTCATTCATCTCATGGCTGCCGTACGAGACTGTGAGTGGTCAGACGATAACGCACTCACCATAAATGTGCAGTTTAATGATTTCCCTGGATTTTATGACTGGATGGATTACCCTGATCACCCGGTTAAGTTTGTTTTTCACATACTTGAAAATCAAAAAGGGACAGTTTGGGTATATGACCAGGATGATGCGTTTCTTGAT…
b0375	ATGTTATCTGTAGTTAAACCTCTTCAGGAATTTGGTAAGCTCGATAAATGTTTGTCCAGATACGGTACGCGCTTCGAGTTTAATAATGAAAAGCAAGTTATATTTTCCAGTGATGTCAATAACGAAGATACTTTCGTTATTTTAGAGGGAGTTATCTCTCTGCGTAGAGAAGAAAACGTACTTATCGGTATTACCCAGGCTCCTTATATTATGGGGCTGGCTGATGGTTTAATGAAAAACGATATACCATACAAATTAATATCAGAAGGAAATTGTACGGGATATCATCTACCAGCCAAACAAACCATTACGCTTATTGAACAAAATCAACTCTGGCGAGACGCTTTTTACTGGTTAGCCTGGCAAAATAGAATTCTGGAATTACGCGACGTGCAGCTC…
b0517	ATGAAAATCAGTCGGGAAACACTCCACCAGCTAATTGAGAATAAACTCTGCCAGGCTGGGTTAAAACGTGAGCACGCTGCAACCGTGGCTGAAGTATTGGTTTACGCCGATGCCAGAGGGATCCACTCTCATGGCGCGGTGCGCGTGGAATACTACGCGGAACGCATTTCAAAAGGCGGCACCAACCGCGAACCGGAGTTTCGTCTTGAGGAAACCGGGCCGTGCTCGGCAATTTTACATGCCGACAATGCCGCCGGACAGGTCGCGGCGAAAATGGGTATGGAACATGCCATCAAAACCGCCCAGCAAAATGGCGTTGCGGTGGTCGGTATCAGCCGGATGGGTCACAGCGGCGCAATCTCTTATTTTGTGCAGCAGGCAGCCCGCGCCGGATTCATT…
b0531	ATGATGACTAAAATAAAGTTATTGATGCTCATTATATTTTATTTAATCATTTCGGCCAGCGCCCATGCTGCCGGAGGGATCGCATTAGGTGCCACGCGTATTATTTATCCCGCTGATGCTAAACAGACTGCGGTATGGATTAGAAATAGCCATACCAATGAGCGCTTTCTGGTCAATTCGTGGATTGAAAACAGCAGCGGTGTAAAAGAAAAGTCATTCATCATTACACCGCCACTGTTTGTTAGTGAACCCAAAAGCGAAAATACTTTGCGTATTATTTACACCGGTCCACCGCTGGCAGCAGATCGTGAGTCTCTGTTCTGGATGAATGTTAAGACGATCCCTTCGGTAGATAAAAATGCATTGAACGGCAGGAATGTTTTGCAACTGGCGATTTTA…
b0535	ATGAAACCAACGTCGGTGATCATTATGGATACTCATCCTATCATCAGAATGTCTATTGAAGTTCTGTTGCAAAAAAACAGTGAATTGCAGATTGTCCTGAAAACGGATGATTATCGCATAACCATCGATTATCTCCGAACCCGTCCTGTTGATTTAATCATTATGGATATAGACTTGCCCGGAACAGACGGTTTTACCTTCCTGAAAAGGATCAAACAAATCCAGAGCACAGTGAAAGTGTTATTTTTATCATCGAAATCAGAATGCTTTTATGCTGGCAGAGCGATACAAGCTGGTGCTAACGGTTTTGTCAGTAAATGCAATGATCAGAATGATATTTTTCATGCCGTTCAGATGATCCTCTCCGGATACACGTTTTTTCCCAGCGAAACGCTTAAC…
b0544	ATGAAAAAAGCCATAGCATATATGCGATTTTCATCACCAGGTCAGATGTCTGGCGACTCATTAAACCGACAGAGAAGACTTATTGCTGAATGGTTAAAGGTAAATAGTGATTATTATCTTGATACCATAACATATGAAGATTTAGGATTAAGTGCATTCAAAGGAAAGCATGCACAATCAGGAGCTTTTTCGGAATTTTTAGATGCTATAGAGCATGGTTATATATTGCCAGGAACTACATTGTTAGTTGAAAGTCTGGACAGACTTTCAAGAGAAAAAGTCGGTGAAGCGATTGAACGTCTGAAATTGATTTTGAATCACGGTATTGATGTTATAACTCTTTGCGACAATACAGTCTATAATATTGACTCTTTGAATGAGCCATATTCATTAATAAAA…
b0554	ATGAAATCCATGGATAAGTTAACAACGGGTGTCGCCTATGGCACCTCAGCAGGTAGTGCCGGGTACTGGTTTTTACAGCTGCTAGATAAAGTCACTCCCTCACAGTGGGCAGCAATAGGTGTGCTGGGTAGCCTGGTATTTGGCCTGCTGACGTACCTGACAAACCTTTATTTCAAGATTAAAGAAGATAAGCGCAAGGCTGCGAGAGGTGAATAA
b0558	ATGGCTCAGGTTGCCATTTTTAAAGAAATATTCGATCAAGTGCGAAAAGATTTAAACTGTGAATTGTTTTATTCTGAACTAAAACGTCACAATGTCTCACATTATATTTACTATCTAGCCACAGATAATATTCACATTGTGTTAGAAAACGATAACACCGTGTTAATAAAAGGACTTAAAAAGGTTGTAAATGTTAAATTCTCAAGAAATACGCATCTTATAGAAACGTCCTATGATAGGTTGAAATCAAGAGAAATCACATTTCAGCAATACAGGGAAAATCTTGCTAAAGCAGGAGTTTTCCGATGGATTACAAATATCCACGAACATAAAAGATATTACTATACCTTTGATAATTCATTACTATTTACTGAGAGCATTCAGAACACTACACAAATC…
b0564	ATGGATTATGTTTGCTCCGTAGTTTTCATCTGTCAATCATTTGATTTAATTATAAACAGGAGAGTTATCTCGTTCAAAAAAAATTCATTGTTTATTGTAAGCGACAAAATTAGAAGGGAGTTACCAGTATGCCCCTCTAAACTAAGAATTGTTGATATAGATAAGAAAACATGTTTATCCTTTTTTATCGACGTGAATAATGAGCTGCCTGGCAAATTTACTCTTGATAAGAATGGCTATATTGCTGAAGAGGAACCTCCATTATCGCTTGTTTTTTCTCTGTTTGAAGGGATTAAAATAGCAGACTCACACTCCCTTTGGTTAAAAGAAAGACTATGTATATCCTTACTTGCCATGTTCAAAAAACGCGAAAGTGTAAATTCATTTATACTAACAAAT…
b0566	ATGCAATTGAGCAGCAGTGAACCTTGCGTGGTGATCCTGACCGAAAAAGAGGTAGAGGTAAGCGTCAATAACCATGCTACGTTTACCCTTCCGAAAAACTACCTGGCCGCCTTCGCGTGCAACAATAACGTCATTGAACTCTCAACGTTAAATCACGTATTAATCACCCACATCAACCGTAACATCATCAACGATTATCTGTTGTTTTTAAATAAGAACTTAACCTGTGTAAAGCCCTGGTCGCGGCTGGCAACCCCGGTTATCGCTTGTCATAGCCGTACACCGGAAGTGTTCCGGCTAGCCGCCAACCACAGCAAGCAGCAACCCAGCAGACCCTGCGAAGCGGAGTTGACGCGCGCATTGCTTTTTACCGTATTGTCTAACTTTCTTGAGCAATCG…
b0603	ATGGCCAATCTCTACGACTTGAAAAAGTTCGACTTAAATCTTCTTGTCATATTTGAGTGTATTTACCAGCATTTAAGCATTAGCAAAGCTGCTGAATCACTATATATCACCCCATCAGCCGTGAGCCAGTCGTTACAACGCTTACGTGCGCAATTTAATGACCCTTTATTCATTCGCTCAGGAAAAGGTATCGCGCCGACGACAACAGGGTTAAATCTGCATCACCATCTTGAGAAAAATCTCAGAGGCCTTGAACAAACAATTAATATAGTCAATAAGTCCGAACTAAAGAAAAACTTTATTATCTACGGCCCTCAGCTCATTTCTTGCTCTAATAATAGTATGCTGATCCGCTGCCTACGGCAAGATTCCTCTGTCGAGATTGAGTGCCATGATATC…
b0645	ATGGACATGGAGTCGCAAAAAATATTGTTTGCACTTTCCACTCCGATGGAAATACGCAATGAATGCTGTTTACCTTCGCATTCATCACCCAAAATGTATTTAGGTACATGCTTTTTTGACCTTTCTTCCTCATGGGGAATTGATGACCGTGATGACCTGCTGCGCACAATTCACCGAATGATCGATAACGGTCATGCCGCTCGGTTGGCAGGGTTTTATCACCGCTGGTTTCGTTATTCGCCATGTGAATGGCGTGACTATCTTGCTGAACTAAATGAGCAAGGTCAGGCTTATGCGCAATTTGTCGCCAGCACCGCCGAATGCTGTGGCGAAGGGGGAATCAAAGCCTGGGATTATGTCCGGATGGGTTTTTTAAGCCGAATGGGCGTACTTAATAAC…
b0647	ATGAATAAAAAATTAATGTATATATTCGCAATTTTTATAGTTGCAGCAATTACCTGTATTAGCCAACCCAAGAAAACGACGTTGCGTGATAAAGCCATGGTGAATTATGCCTTTGATTATTTAAGCTCACCGGGCAGTCTTCCATTCACCACGGCAGCCACGGAGCTTTCCGCGATTCATGGTCACTCAACGTCGCAATATCGCCTTGGAGAATTTTATCTTCATGGTAGCGACGGTAAACCACTGGATTATACACAGGCGAGATACTGGTATGAGCAATCAGCGGAACAGGAAAATCCACGCGCGCAAAGTAAACTGGGGTGGATCTACCTCAAAGGTCTGGGGGTCAAACCCGACACCCGTAAAGCAATTCTCTGGTATAAGGAAGCAGCTGAACAA…
b0702	ATGAAATATATTATTTTTTTATTCAGAGCTATATGGCTGGCTTTATCGCTTTTAATACTATTCTTTTCCATGCATAGACTTTCACTATTAGACTCCACTCGTGATGTGAGCGAGTTAATTAGTCTCATGTCTTATGGAATGATGGTAATATGTTTTCCAACAGGCATAGTATTCTTTATTGCTCTAATATTTATAGGGACTGTATCAGACATTATTGGCGTAAGGATTGATAGTAAGTATATTATGGCGATAATAATATGGCTTTATTTTCTGTCAGGAGGGTATATTCAATGGTTTGTATTAAGTAAGCGCATTATAAACAAATAA
b0716	ATGAGTGCTGGCAAGGGATTGTTGCTCGTCATCTGCCTGTTATTTCTGCCGTTGAAGTCTGCAATGGCGCTGAACTGCTATTTTGGTACATCTGGTGGCGCAGTAGAAAAATCAGAAGCGATTCAACCGTTTGCTGTACCAGGCAATGCCAAACCCGGTGATAAGATCTGGGAATCTGACGATATTAAAATTCCCGTCTATTGTGACAACAATACCAACGGCAACTTTGAAAGCGAGCATGTCTACGCCTGGGTAAACCCCTATCCGGGGGTGCAGGATCGTTATTATCAACTCGGCGTGACATACAACGGTGTCGATTACGATGCCAGTCTGGGAAAAAGTCGCATCGACACTAACCAGTGTATCGACAGTAAGAACATTGATATTTATACCCCTGAG…
b0769	ATGAAAAAAATACCCTGCGTGATGATGCGAGGTGGAACCTCGAGGGGCGCGTTCCTGTTAGCGGAACATTTACCCGAAGATCAAACGCAGCGCGATAAAATATTGATGGCAATTATGGGTTCCGGTAACGATCTGGAAATTGACGGTATTGGCGGCGGTAATCCACTGACCAGTAAAGTCGCCATTATTAGCCGTTCCAGCGATCCGCGTGCTGATGTCGATTATCTGTTTGCGCAGGTAATCGTTCATGAGCAACGTGTCGATACCACGCCTAACTGCGGCAATATGCTGTCTGGTGTTGGGGCATTCGCCATTGAAAATGGTTTGATTGCAGCGACTTCGCCAGTTACTCGCGTACGTATCCGCAACGTCAATACGGGTACGTTCATCGAAGCTGAT…
b1001	ATGGGTAGTAATATACATGGAATTAGTTGCACTGCAAATAATTATTTGAAACAGGCCTGGAACGATATAAAAAATGAGTACGAAAAAAATCAAACATATTCAATCACGCTTTTTGAAAACACACTGGTGTGTTTTATGCGGTTATACAATGAACTCAGACGTAAAGTAAATGAAGAGGATACTCCATGTCTGGAATGTGAATCACTAGAAAAAGAATTTGAGGAAATGCAGAATGATAATGATCTATCATTATTTATGAGAATATTGCGTACTAATGATACACAAATTTATTCAGGGGTTTCAGGAGGTATTACATATACTATACAATATGTTCGAGATATTGATATTGTTAGAGTGTCCTTGCCGGGCAGAGCTTCAGAGTCTATCACAGATTTTAAA…
b1007	ATGAACATTGTCGATCAACAAACTTTTCGCGATGCGATGTCCTGCATGGGCGCGGCGGTCAATATTATCACCACGGACGGTCCAGCCGGGCGCGCCGGGTTCACCGCCAGCGCCGTCTGCAGTGTGACCGATACGCCGCCCACATTACTGGTGTGCCTGAATCGTGGGGCGTCCGTCTGGCCGGCATTCAATGAAAATCGAACGCTGTGTGTAAATACACTTAGCGCCGGGCAGGAGCCGCTTTCAAACCTTTTTGGCGGCAAAACGCCCATGGAACACCGCTTTGCCGCCGCCCGCTGGCAGACGGGGGTGACCGGATGCCCGCAACTGGAAGAGGCTCTGGTTTCGTTTGACTGCCGTATCAGCCAGGTGGTGAGCGTCGGCACCCACGACATTCTG…
b1023	ATGTTACGTAATGGAAATAAATATCTCCTGATGCTGGTGAGTATAATTATGCTCACCGCGTGCATTAGCCAGTCAAGAACATCATTTATACCGCCACAGGATCGCGAATCTTTACTCGCCGAGCAACCGTGGCCGCATAATGGTTTTGTAGCGATTTCATGGCATAACGTTGAAGACGAAGCTGCCGACCAGCGTTTTATGTCAGTGCGGACATCAGCACTGCGTGAACAATTTGCCTGGCTGCGCGAGAACGGTTATCAACCGGTCAGTATTGCTCAAATTCGTGAAGCACATCGAGGAGGAAAACCGCTACCGGAAAAAGCTGTAGTGCTGACTTTTGATGACGGCTACCAGAGTTTTTATACCCGCGTCTTCCCAATTCTTCAGGCCTTCCAGTGG…
b1024	ATGTATTCAAGTAGCAGAAAAAGGTGCCCGAAAACCAAATGGGCTTTGAAACTTCTTACTGCCGCATTTTTAGCAGCGAGTCCCGCGGCGAAGAGTGCTGTTAATAACGCCTATGATGCATTGATTATTGAAGCTCGCAAGGGTAATACTCAGCCAGCTTTGTCATGGTTTGCACTAAAATCAGCACTCAGCAATAACCAAATTGCTGACTGGTTACAGATTGCCTTATGGGCCGGGCAAGATAAACAGGTTATTACCGTTTACAACCGCTACCGTCATCAGCAATTACCAGCGCGTGGTTATGCAGCTGTCGCCGTCGCTTATCGTAACCTGCAACAATGGCAAAACTCGCTTACACTGTGGCAAAAGGCGCTCTCTCTGGAGCCGCAAAATAAGGAT…
b1043	ATGAATACGTTATTACTCCTTGCGGCACTTTCCAGTCAGATAACCTTTAATACGACCCAGCAAGGGGATGTGTATACCATTATTCCTGAAGTCACTCTTACTCAATCTTGTCTGTGCAGAGTACAAATATTGTCCCTGCGCGAAGGCAGTTCAGGGCAAAGTCAGACGAAGCAAGAAAAGACCCTTTCATTGCCTGCTAATCAACCCATTGCTTTGACGAAGTTGAGTTTAAATATTTCCCCGGACGATCGGGTGAAAATAGTTGTTACTGTTTCTGATGGACAGTCACTTCATTTATCACAACAATGGCCGCCCTCTTCAGAAAAGTCTTAA
b1058	ATGAGGCCGTTTTTACAGGAGTATTTAATGCGTCGGCTGTTGCACTATCTCATCAATAATATTCGCGAGCATCTGATGCTTTATCTTTTTCTCTGGGGATTGTTGGCAATTATGGATCTGATCTATGTGTTTTATTTTTAG
b1121	ATGAAAAAATTCATTATACTGCTCAGTTTACTGATACTCCTGCCTCTGACAGCAGCCAGCAAGCCATTAATTCCAATAATGAAGACACTTTTTACGGACGTTACCGGTACTGTACCAGATGCTGAAGAGATCGCGCATAAAGCCGAGCTTTTTCGCCAACAAACGGGAATTGCACCGTTTATTGTGGTTTTACCCGACATTAATAATGAAGCCAGTCTCAGACAAAATGGTAAAGCGATGCTGGCGCATGCGTCATCTTCATTGAGTGATGTAAAAGGAAGTGTTCTGTTACTATTTACTACCCGCGAACCACGGTTAATTATGATCACCAACGGCCAGGTTGAAAGTGGTCTGGACGATAAACATCTCGGCCTTCTGATAGAAAATCACACGCTGGCT…
b1137	ATGGTACTTGCTTTGAACTATAATATGCACGGAGTTAATATTCGCTCAGAGAATGCAGCAAAACCTCATACGATGCCCTCTAGATATCTTTGCGAGTATATTAGAAGCATTGAGAAAAATGGCCACGCCCTTGATTTTGGCTGCGGAAAACTTAGATATTCTGATGAATTAATCAGTAAATTTGATGAAGTTACTTTTCTAGACTCGAAAAGGCAACTTGAAAGAGAGCAAATTATTAGAGGAATTAAAACTAAAATTATTGACTATGTCCCACGATATTATAAAAATGCAAATACAGTTGCTTTCGAGGATGTCGACAAAATAATTGGGGGTTACGATTTCATCCTTTGCTCTAATGTTCTCTCTGCCGTTCCTTGTCGGGATACAATCGACAAAATA…
b1139	ATGCGCTCACCAATTTGTCATCTTTTCTCAGCAATTAATTCATCACCATTTAAGATTGCACCAGAGAAGGAGCAAGATCTTAAAACGATAGTTGACGACAAAAAAATTATAATTTCAGTTGTGAGTGAACCTGGTTTTAATATCCGAGTCAGGAAGAATGAGAGTAATAATTCACATGAAATAGTTCTAACAGTAGCTTCACTTGAATATATTTGGGCATTTTCCAATTTCTTTTGGGTTTTTACGCAAGAGTACTCCAAATCTCAGAAAAATAATGATGAGCACTTTGATTTAACAGGAAAAAATAGGCTTAAAAAGTCTGATGAACTTCTTAAATGGGCAAGGAAAAACTTGCAAACAACAGGTTGCGAATCATGGCCTAAAAAATGTCCCAAGCCA…
b1140	ATGGCAGCCAGACCGCGTAAGAATAATGTTTCAGTCCCTAACTTATATCCGCTTTATAGTAGGAAGGTAAATAAAGTCTATTGGCGGTATAAGCATCCAGTGACAGGAAAATTCCATGCTTTGGGAACAAACGAAGCTGAAGCTATCGCTATTGCCACTGAGGCCAACACTCGCCTGGCTGAACAAAGAACCCGGCAGATTCTGGCTATCAGTGACAGGATCGCAACCAGCAAAGGAAAGGCTATCACAACGTCAACCTGGTTAGATCGCTATCAAGCGATCCAGGATGACAGGCTTAAAAGTGGTGATATAAGACTCAACACCTATAAACAAAAAGCTAAACCAGTATCCTTGCTCAGAGAACGAGCAGGAATGAAGTTGATCTCAGCCGTTGATGTC…
b1159	ATGCATGTTTTTGATAATAATGGAATTGAACTGAAAGCTGAGTGTTCGATAGGTGAAGAGGATGGTGTTTATGGTCTAATCCTTGAGTCGTGGGGGCCGGGTGACAGAAACAAAGATTACAATATCGCTCTTGATTATATCATTGAACGGTTGGTTGATTCTGGTGTATCCCAAGTCGTAGTATATCTGGCGTCATCATCAGTCAGAAAACATATGCATTCTTTGGATGAAAGAAAAATCCATCCTGGTGAATATTTTACTTTGATTGGTAATAGCCCCCGCGATATACGCTTGAAGATGTGTGGTTATCAGGCTTATTTTAGTCGTACGGGGAGAAAGGAAATTCCTTCCGGCAATAGAACGAAACGAATATTGATAAATGTTCCAGGTATTTATAGT…
b1161	ATGGATCAGGTCGTTGTTTTTCAAAAGATGTTTGAGCAAGTGAGAAAAGAGCAAAACTTCTCCTGGTTTTATTCAGAATTAAAACATCACCGTATTGCACATTACATTTATTATCTGGCTACGGATAACATCAGAATTATTACTCACGATGATACGGTTTTGTTATTAAGAGGAACCAGGAACCTGTTAAAAGTTAGTACGACCAAGAACCCTGCTAAAATAAAAGAGGCCGCATTGCTTCATATTTGCGGAAAATCTACATTTCGGGAATACTGTTCAACACTGGCAGGCGCGGGCGTTTTCCGGTGGGTTACTGATGTTAATCATAACAAACGCAGTTACTACGCCATTGATAATACGCTTTTATATATTGAAGATGTAGAAAATAATAAACCATTA…
b1167	ATGAATAATTCAATCCCAGAGAGATTTATTTTTCAATGTGCTTTGTTTAAAAATCTCGAGAGGGAGGTGTTCATGACGCATGGGTATGTTGATAGTCATATTATTGATCAGGCTTTACGCTTGCGTTTAAAAGATGAAACCAGTGTGATTCTTTCTGATCTCTATCTGCAAATATTGCAGTACATTGAAATGCATAAGACTACACTAACGGATATCATTATTAATGACAGGGAATCCGTGCTCTCTTAG
b1168	ATGCGCAATACACTCATACCCATCCTCGTTGCGATATGCTTGTTTATTACCGGTGTCGCTATTTTGAACATCCAGCTCTGGTATTCCGCAAAAGCAGAGTACCTGGCGGGAGCGAGATATGCCGCCAACAATATCAATCATATACTTGAAGAAGCGTCACAAGCGACTCAAACAGCGGTTAACATTGCCGGGAAGGAATGCAACCTCGAGGAGCAATATCAGCTTGGCACTGAAGCAGCTCTGAAACCTCACCTGCGCACAATCATCATTCTCAAACAGGGAATAGTCTGGTGTACATCCCTGCCTGGGAATCGGGTCCTGTTGTCTCGTATTCCTGTTTTCCCGGACAGTAATTTACTGTTGGCTCCAGCAATCGACACCGTTAATAGATTACCTATC…
b1309	ATGAAACAGAAAATTACGGATTACCTGGACGAAATCTACGGTGGAACATTTACCGCAACTCATTTACAGAAACTTGTAACGCGTCTTGAGAGTGCGAAACGATTAATTACACAGCGACGTAAAAAACACTGGGATGAAAGTGATGTCGTGTTAATTACCTATGCCGATCAATTTCACAGCAATGATTTAAAACCATTACCCACATTTAATCAGTTTTACCATCAATGGCTGCAAAGCATTTTTTCACATGTTCATTTGTTGCCGTTTTATCCATGGTCATCTGATGATGGCTTTTCGGTAATTGATTATCATCAGGTCGCCAGTGAAGCGGGGGAGTGGCAGGATATTCAGCAACTCGGTGAATGCAGTCATTTAATGTTTGATTTTGTCTGCAACCAT…
b1346	ATGGCACAAGTAATCTTTAATGAAGAGTGGATGGTTGAATACGGCCTGATGCTTCGCACTGGTCTGGGGGCCAGACAAATTGAAGCATACCGCCAGAACTGTTGGGTGGAGGGCTTCCACTTCAAACGAGTATCTCCTTTAGGTAAGCCAGACAGCAAACGAGGGATTATCTGGTACAACTATCCAAAGATAAATCAGTTTATCAAAGACTCATGA
b1347	ATGTATAAAATTACCGCCACTATTGAAAAGGAAGGTGGCACTCCTACTAACTGGACAAGATATTCAAAATCTAAACTAACGAAATCAGAATGCGAAAAAATGCTCTCAGGTAAAAAAGAAGCAGGCGTTTCCAGAGAGCAGAAAGTAAAACTGATAAATTTTAATTGCGAGAAACTTCAGTCCTCGAGAATTGCATTGTATTCAAATTAA
b1351	ATGATTACCAATTATGAAGCCACTGTTGTAACTACCGATGACATTGTTCACGAGGTGAATCTGGAAGGAAAGCGCATTGGCTACGTAATTAAAACAGAAAATAAAGAAACCCCATTCACTGTGGTTGATATCGATGGTCCATCAGGCAACGTAAAAACACTTGATGAAGGTGTCAAAAAAATGTGCCTGGTGCATATCGGAAAGAATCTGCCCGCAGAAAAAAAAGCCGAATTTCTGGCAACTCTAATTGCAATGAAATTAAAAGGTGAAATCTGA
b1352	ATGATTGCACATCACTTCGGAACTGATGAAATACCACGTCAGTGTGTGACTCCTGGCGATTATGTTCTTCATGAAGGCCGGACATATATTGCCTCGGCAAACAATATTAAAAAGCGAAAACTATATATTCGTAACCTGACCACAAAAACATTCATTACTGACCGCATGATTAAAGTCTTCCTCGGTCGTGATGGTTTACCTGTAAAGGCGGAGTCATGGTGA
b1353	ATGTTGGATGTATTTACTCCATTGTTGAAACTTTTTGCTAACGAGCCACTCGAAAGACTTATGTATACGATTATCATTTTTGGTCTCACTCTCTGGCTGATACCGAAAGAGTTTACTGTCGCATTCAATGCTTATACTGAAATACCTTGGCTCTTTCAGATTATCGTTTTTGCCTTTTCTTTCGTGGTCGCCATTTCCTTCTCAAGATTGCGAGCACATATTCAAAAGCATTATTCATTACTACCAGAGCAACGAGTATTGCTTCGTTTATCTGAGAAAGAAATCGCTGTATTTAAAGATTTCCTTAAAACAGGAAATCTTATTATCACTTCTCCTTGCCGTAACCCGGTTATGAAAAAATTAGAACGGAAGGGCATCATTCAACATCAGAGTGATAGC…
b1357	ATGAAAAAAGAGAACTATTCATTCAAGCAAGCTTGTGCTGTTGTCGGTGGGCAATCAGCAATGGCTAGGCTTTTAGGTGTATCACCTCCAAGCGTAAATCAATGGATCAAAGGGGTACGTCAATTGCCTGCCGAGAGATGTCCAGCAATTGAACGTGCAACAAGAGGTGAGGTTCTGTGCGAAGAACTTCGTCCTGATATTGACTGGTCATATTTACGACGTTCGGCATGTTGTTCGCAGAATATGTCAGTGAAGCAACTAAATGACAGTAACAAATCCTCATTTGATCATACCTGA
b1363	ATGAATACATCTCATGTAAGAGTTGTTACTCATATGTGTGGGTTCCTGGTTTGGCTCTATAGTCTTTCAATGTTGCCACCAATGGTTGTAGCATTGTTTTATAAAGAAAAAAGCCTGTTTGTTTTCTTTATAACTTTCGTTATATTTTTTTGCATTGGTGGCGGAGCGTGGTATACAACTAAGAAATCTGGCATTCAATTACGTACCCGTGATGGGTTTATTATAATTGTAATGTTTTGGATTTTGTTTTCTGTTATTAGTGCATTCCCTTTATGGATTGACTCAGAACTTAATTTAACGTTCATTGATGCTCTGTTTGAAGGGGTTTCTGGAATAACAACAACAGGAGCAACTGTAATTGATGATGTTAGTTCATTACCTCGGGCATATTTGTACTAT…
b1409	ATGCTGGAAAAATCTCTGGCAACACTTTTCGCGTTGTTAATTTTAGCAACGCTGATAAACCGTTTTCTGCTATGGCGGTTACCGGAGAGAAAAGGGGGTGAGGTTACATTACGTATTCGTACCTGGTGGGGCATCGTCATTTGTTTTTCAATGGTGATTTCAGGTCCACGCTGGATGACGTTGACGTTTTTTGCGCTGATAAGTTTTCTGGCATTGAAAGAATATTGTACGCTTATATCTGTACATTTTCCGCGTTGGTTATATTGGGGTATTCCTCTTAACTATTTGCTTATCGGTTTTAATTGCTTTGAGCTGTTTCTGTTATTTATACCTTTGGCTGGGTTTCTGATATTAGCCACCGGGCAAGTTTTAGTGGGTGACCCCTCTGGTTTTCTGCAT…
b1445	ATGTCTCTCTATCAACACATGCTTGTTTTTTATGCGGTTATGGCAGCAATCGCATTTCTTATCACCTGGTTTCTTTCTCACGATAAGAAACGCATCCGTTTCTTAAGCGCCTTTCTGGTGGGGGCAACATGGCCGATGAGTTTCCCGGTGGCGCTGTTGTTTTCACTGTTTTAA
b1455	ATGGTATGTTTTTTAATTTATATCACTCTCCTTTTCATTCAGCGTGTCTATTTCATTTCCTCTGAAAAGAAACTAACTATTCACATCGTGCAGATGTTTCAGTTGTTATCACAGGCATTCTATAATCTCAAAATGTTTTTAATGATGGATATGCTCGGAGTTGGAGATGCAATTAATATTAATACAAATAAAAATATCCGGCAGGTATGCTAA
b1470	ATGCAGCTCATGTTATTTAATTTGTTTTCCCCAGCACTTAAGCTTAATACTGGCCTGGCAATTCTTTCGCCTGGTGCATTTGAAGTTCACTCTGACGGAATAGATGTGGATAACGAATTGTTTCACTATCCTATTAAAAAAGCATATACCCCATATAATATACACACTTACAAGACAGAGGAAGTTGTAAACCAGATGAATATAAAAGTTAAAAACATGACCTTAGATGAAATAAACAATACTTACTGTAATAACGATTATTACAATCAGGCAATAAGAGAGGAACCGATAGACCTTCTGGACAGATCGTTTTCCTCCAGTTCATGGCCTTTTTAG
b1497	ATGCACGTTACAGCCAAGCCCTCCAGTTTTCAATGTAATCTCAAATGTGATTACTGTTTTTACCTTGAAAAAGAGTCGCAGTTTACTCATGAAAAATGGATGGATGACAGCACTCTGAAAGAGTTCATCAAACAATATATCGCAGCGTCTGGCAATCAGGTCTATTTTACCTGGCAAGGCGGTGAACCCACTCTGGCTGGCCTGGATTTTTTCCGTAAAGTTATTCACTATCAACAACGCTATGCAGGCCAAAAACGTATTTTTAATGCATTACAAACGAATGGCATTTTATTGAATAATGAATGGTGTGCCTTTCTCAAAGAACATGAATTTCTGGTTGGTATCTCGATCGATGGCCCCCAGGAGTTACATGACCGTTACAGACGCAGTAATTCAGGT…
b1499	ATGTCGCTCGTTTGTTCTGTTATATTTATTCATCATGCCTTCAACGCTAACATTTTAGATAAAGATTACGCCTTCTCTGACGGCGAGATCCTGATGGTAGATAACGCTGTTCGTACGCATTTTGAACCTTATGAGCGGCATTTTAAAGAGATCGGATTTACTGAAAATACCATTAAAAAATATCTACAATGCACTAACATCCAGACAGTGACGGTGCCTGTTCCTGCGAAGTTTTTACGTGCTTCAAATGTACCGACTGGATTGCTTAATGAAATGATTGCTTATCTCAACTCGGAAGAACGCAATCATCATAATTTTTCAGAACTTTTGCTTTTTTCTTGCCTGTCTATTTTTGCCGCATGCAAAGGTTTCATTACACTATTAACTAACGGTGTGCTA…
b1502	ATGGGTAAAACAATCAGTATAAAGGTCCTGTTCGGTATTTATCTTCTATTAATGGCAGGCAAAGTTTTTGCCTTCAGTTGTAATGTCGATGGCGGGTCAAGTATTGGAGCAGGTACAACCTCTGTTTATGTTAATCTCGACCCTGTAATACAGCCGGGCCAGAATCTGGTTGTAGACTTGTCTCAGCATATAAGTTGCTGGAATGATTACGGCGGCTGGTACGACACTGATCATATAAACCTGGTACAAGGCTCAGCTTTCGCAGGCTCCCTACAGTCATATAAAGGATCGCTGTACTGGAATAATGTGACCTACCCCTTCCCGTTGACGACAAATACCAACGTATTGGATATTGGTGATAAGACACCGATGCCATTACCGTTAAAACTCTATATTACC…
b1503	ATGAAAAGACTTCACAAGAGGTTCCTGTTAGCTACGTTTTGCGCGTTATTCACAGCAACTCTCCAGGCCGCCGATGTCACTATCACTGTTAATGGTCGGGTAGTCGCTAAACCCTGCACTATTCAAACCAAAGAAGCTAACGTTAATCTCGGGGATCTTTATACGCGCAATCTGCAACAACCTGGTTCTGCATCTGGCTGGCACAATATTACTTTGTCATTAACCGATTGTCCGGTTGAAACAAGTGCAGTGACGGCAATCGTGACAGGTTCAACTGACAATACGGGTTATTACAAAAATGAAGGTACTGCCGAAAATATTCAGATAGAGCTGAGGGATGACCAGGATGCTGCGTTAAAAAATGGCGATAGCAAAACGGTTATTGTTGATGAGATCACT…
b1527	ATGGTTACGCCAGTAAGCATCAGCAATTACATATCTCTTCCTGATGATTTTCCCGTACGTAATATTGCACCGCAGGTAAAAGAAGTTTTAAAGGATTTTATTGATGCACTTAGTACAATAATATGTAATGAAGAGTGGCGCACGTCTTTAAACATCAACTCAGCCACAAAAAAGATATTTAATAACCTTGACAACTTATCATATATTCAGAGGACTTCTTTTCGGGGTAACGACACGCTATACAATGAAAAGGTTCAGTTTAAACTCACTTATCCCGCCAGGAATGGAAGACACAAAGAAAATATTGAATTTCAGGTAGTAATAAATTTAAGCCCTATTTATTTAGATAATTTTCGCCATGATGGAGAAATTAATATTTTTTGCGCTCCCAACCCAAAG…
b1549	ATGGATCAGGTAGTCATTTTTAAACAAATATTTGATAAAGTTCGAAACGATTTAAACTATCAATGGTTTTATTCTGAGCTAAAACGTCACAATGTCTCACATTACATTTACTATTTAGCCACAGAGAATGTTCATATTGTATTAAAAAATGATAATACAGTGTTATTAAAGGGCCTAAAAAACATTGTGTCTGTCAAATTTTCAAAGGATAGGCATCTTATAGAAACGACCTCTAATAAGCTGAAATCCAGAGAGATCACATTTCAGGAATACAGAAGAAACCTTGCTAAAGCAGGAGTTTTTCGGTGGGTTACAAATATCCACGAACAAAAAAGATATTACTATACCTTTGATAATTCATTACTATTTACTGAAAGCATCCAGAAAACTACACAGATC…
b1551	ATGCGTGAATATCCAAATGGCGAAAAAACACACCTTACTGTAATGGCCGCAGGGTTTCCATCTCTGACCGGAGATCATAAAGTCATTTATGTAGCCGCGGATCGACATGTTACTTCAGAAGAAATTCTGGAAGCAGCAATAAGGCTCTTGAGTTGA
b1552	ATGTCTAACAAAATGACTGGTTTAGTGAAATGGTTTAACCCTGAAAAAGGTTTTGGTTTCATCACGCCGAAAGATGGCAGCAAAGATGTGTTTGTCCATTTCTCAGCAATTCAGAGCAACGATTTCAAAACATTAACTGAGAATCAGGAAGTTGAATTTGGTATTGAGAACGGACCTAAAGGTCCTGCCGCTGTTCATGTAGTGGCGCTTTGA
b1555	ATGACTCAAGACTATGAACTGGTTGTGAAAGGAGTCCGTAATTTTGAGAATAAAGTTACGGTAACTGTAGCCTTACAGGACAAAGAACGCTTTGACGGTGAAATTTTTGACCTGGATGTCGCCATGGACCGTGTTGAAGGAGCTGCGCTGGAGTTTTATGAGGCAGCAGCCAGAAGGAGCGTCCGGCAAGTCTTCCTGGAAGTAGCAGAAAAATTGTCAGAAAAAGTTGAGTCTTATCTGCAGCATCAGTACTCCTTTAAGATTGAAAATCCTGCCAATAAGCACGAGCGTCCTCATCATAAATATCTATGA
b1557	ATGTCAAATAAAATGACTGGTTTAGTAAAATGGTTTAACGCTGATAAAGGTTTCGGCTTTATTTCTCCTGTTGATGGTAGTAAAGATGTGTTTGTGCATTTTTCTGCGATTCAGAATGATAATTATCGAACCTTATTTGAAGGTCAAAAGGTTACCTTCTCTATAGAGAGTGGTGCTAAAGGTCCTGCAGCAGCAAATGTCATCATTACTGATTAA
b1575	ATGAAAACGTTATTACCAAACGTTAATACGTCTGAAGGTTGTTTTGAAATTGGTGTCACTATCAGTAACCCAGTATTTACTGAAGATGCCATTAACAAGAGAAAACAAGAACGGGAGCTATTAAATAAAATATGCATTGTTTCAATGCTGGCTCGTTTACGTCTGATGCCAAAAGGATGTGCACAATGA
b1580	ATGAAAAGCATATTAATTGAAAAACCGAATCAACTGGCGATTGTCGAACGTGAAATACCCACCCCGTCAGCGGGTGAAGTACGAGTAAAAGTGAAACTTGCCGGAATTTGTGGTTCAGATAGCCATATTTATCGTGGGCATAATCCTTTTGCGAAATATCCGCGCGTCATTGGTCATGAATTCTTTGGCGTCATTGATGCAGTGGGTGAAGGCGTGGAAAGCGCCAGAGTCGGTGAACGTGTTGCTGTCGATCCGGTGGTCAGCTGTGGGCATTGCTATCCGTGCTCTATAGGTAAACCGAACGTTTGTACGACACTGGCTGTATTAGGTGTGCACGCTGACGGTGGTTTCAGTGAATATGCCGTGGTTCCGGCAAAAAATGCGTGGAAAATTCCTGAA…
b1581	ATGAAGATCGTAAAGGCTGAAGTTTTTGTTACCTGTCCGGGGCGTAATTTCGTCACATTAAAAATCACCACTGAGGACGGTATTACGGGCCTTGGGGATGCCACCCTCAATGGACGTGAGCTTTCCGTGGCCTCTTATTTGCAGGATCACCTTTGTCCGCAGCTTATTGGTCGCGATGCGCACCGTATCGAAGATATCTGGCAGTTTTTCTATAAAGGTGCTTACTGGCGTCGCGGTCCGGTTACGATGTCGGCCATTTCAGCGGTTGATATGGCGCTGTGGGATATTAAAGCCAAAGCTGCCAACATGCCGCTTTACCAGTTACTCGGCGGCGCGTCTCGTGAAGGGGTGATGGTTTATTGCCATACCACCGGTCACAGTATTGATGAAGCTCTGGAT…
b1673	ATGGCTAACGGTTGGACAGGTAATATATTAAGAGTCAATCTCACGACAGGAAATATTACCCTCGAAGATTCCAGTAAGTTTAAAAGTTTTGTCGGTGGCATGGGCTTCGGCTACAAAATTATGTATGACGAAGTACCGCCAGGCACGAAACCTTTCGATGAAGCGAATAAATTAGTCTTTGCTACCGGCCCATTAACTGGATCTGGTGCCCCCTGTAGTTCTCGCGTAAATATCACCTCACTTTCTACTTTTACCAAAGGAAATTTAGTCGTCGATGCCCATATGGGTGGCTTTTTTGCAGCGCAAATGAAATTCGCTGGATACGACGTCATTATTATCGAAGGGAAGGCGAAATCACCGGTATGGCTGAAGATTAAAGATGACAAAGTTAGCCTGGAA…
b1690	ATGAAAAATCCCTATTTCCCTACCGCACTTGGGTTGTATTTTAATTACCTGGTGCATGGTATGGGCGTCCTTTTGATGAGCCTGAATATGGCCTCGCTGGAGACACTTTGGCAGACTAATGCCGCGGGTGTCTCGATAGTTATCTCATCGCTGGGCATTGGTCGATTAAGTGTCTTGCTTTTTGCAGGATTATTATCCGATCGCTTTGGTCGCCGCCCTTTTATCATGCTCGGGATGTGCTGCTATATGGCCTTCTTTTTTGGCATCCTGCAGACCAATAACATCATTATCGCTTATGTTTTTGGCTTTCTGGCGGGAATGGCAAACAGTTTTCTCGATGCAGGCACTTATCCCAGTTTGATGGAAGCTTTTCCACGCTCACCTGGGACAGCCAATATT…
b1691	ATGTCTCAAAATAAGGCTTTCAGCACGCCATTTATCCTGGCTGTTCTTTGTATTTACTTCAGCTACTTCCTGCACGGCATTAGTGTTATTACGCTTGCCCAAAATATGTCATCTCTGGCGGAAAAGTTTTCCACTGACAACGCGGGCATTGCCTACTTAATTTCCGGTATCGGTTTGGGGCGATTGATCAGTATTTTATTCTTCGGTGTGATCTCCGATAAGTTTGGTCGTCGGGCGGTGATATTAATGGCAGTAATAATGTATCTGCTATTCTTCTTTGGTATTCCCGCTTGCCCGAATTTAACTCTCGCCTACGGTCTGGCAGTGTGCGTAGGTATCGCTAACTCAGCGCTGGATACGGGTGGCTACCCCGCGCTCATGGAATGCTTTCCGAAAGCC…
b1696	ATGTATCAACGCTGTTTTGATAACGCCAGTGAAACGCTGTTTGTCGCCGGTAAAACGCCACGGCTTTCACGTTTTGCATTTAGCGATGATCCAAAATGGGAGTCCGGACATCACGTTCATGACAATGAAACCGAGTTGATTTACGTCAAGAAAGGGGTTGCAAGGTTTACCATCGATTCTTCGTTATATGTCGCACATGCGGATGACATTGTGGTGATAGAACGCGGCAGGCTGCATGCGGTGGCCTCTGACGTTAACGATCCGGCAACGACGTGTACCTGTGCGCTGTACGGCTTTCAGTTTCAGGGGGCTGAGGAAAATCAGCTACTGCAACCGCATTCTTGTCCGGTAATTGCCGCGGGGCAGGGAAAAGAAGTCATAAAAACCTTATTTAATGAG…
b1730	ATGTTTTCTACAAACTTAATACAGAGTAATTATGGTGATTTAAATATTAAAAGCCTGGCTTTCGACTCTTTTAAAGAAAGGCTGCAGTCTACTATGACAGCACTCACTTTCTTTATATCAACGGGTCAATGTGACTGCGATGAAATAGCAGAATCAAACTTTAATTATATGATTGCCTATATGTCTAACATTAACTATGATGCCTCAAAGCCAGGAGCGCCAGCACTTAGTTTTGATACATATCTGCAGGACAATGTTAAATATAGAGTAATAATTAATAATCTTTATGGTAGTGAAATTCGGATAAGAGGTATAAATAAAGATTTTATTGGAATGGATGTCACTTCTGTATTTCGCCCAGAAAAAATGACCAATTTGATCAGTATAAAAAACAGGTTG…
b1788	ATGAACGATCAAATGTTTGTCGAGACACTGATTATCACGTCATCGTTTTTTGCCATTGCTGTTGTACTGGTTTTGTCCGTTCTTCTTATCGAACGGACCGGCTAG
b1968	ATGAAAAGACTATCTATAACCGTCCGTTTAACCTTGCTTTTTATATTGCTACTGTCTGTTGCTGGCGCCGGAATTGTCTGGACTCTCTATAATGGCCTGGCAAGTGAGTTGAAATGGCGCGATGATACAACACTCATTAACCGGACAGCGCAGATCAAGCAGTTGTTAATTGATGGGGTAAATCCAGATACGTTACCTGTGTACTTTAACCGGATGATGGATGTTAGTCAGGATATCTTGATTATTCATGGTGATAGCATCAATAAAATTGTTAACCGGACAAATGTCAGTGATGGCATGTTAAATAACATACCTGCTAGTGAGACAATCAGCGCAGCTGGCATTTACAGAAGCATTATTAATGATACAGAGATAGATGCTTTACGAATTAATATTGAT…
b2055	ATGTTGCTTAGCATAATCACTGTCGCGTTTCGTAACCTCGAAGGGATAGTCAAAACACATGCCTCGCTGGCGCATCTGGCGCAGGTGGAAGATATCAGCTTCGAATGGATTGTTGTCGATGGCGGTTCCAACGACGGCACCCGTGAGTATCTGGAAAATCTCAATGGTATCTTTAACCTACGCTTTGTCAGCGAGCCAGATAACGGTATCTACGACGCCATGAACAAAGGCATTGCGATGGCACAAGGCAAGTTCGCGTTGTTTCTCAATTCGGGCGATATTTTTCATCAGAATGCCGCAAATTTTGTCCGTAAGTTAAAAATGCAAAAAGATAACGTGATGATCACCGGCGATGCGCTGCTGGATTTTGGCGACGGGCATAAAATTAAACGTAGCGCC…
b2056	ATGTCAACTTCTATCAGAATCTGTAGCTACCTGTTGCTGCCGCTGATTTATCTGCTGGTTAACGTCAAAATCGCCCAGCTTGGCGAAAGTTTCCCCATCACCATCGTCACTTTTTTACCTGTCTTGTTACTGCTGTTTTTAGAACGCATCAGCGTTAAAAAATTGATGATTGCCTTAGGGATTGGCGCGGGACTCACGGCGTTTAACTATCTGTTTGGTCAGTCGCTGGATGCCAGTAAATACGTCACTTCAACTATGCTGTTTGTCTATATTGTGATCATTATTGGCATGGTGTGGAGTATTCGTTTTAAAACAATTTCGCCACACAACCATCGCAAGATATTACGTTTCTTTTATCTGGTGGTCGGGCTGGTGGTGGCGCTGGCGGCGGTGGAGATG…
b2108	ATGGAAATTCGCATAATGCTATTTATATTAATGATGATGGTTATGCCTGTGAGCTATGCGGCATGTTATAGTGAGTTATCTGTTCAGCACAACTTGGTTGTTCAGGGGGATTTTGCACTTACTCAAACACAAATGGCGACATATGAGCATAATTTTAATGATTCGTCATGCGTAAGTACAAATACTATCACCCCTATGAGCCCGTCGGATATTATTGTTGGACTTTATAACGATACCATAAAATTAAATTTACATTTTGAATGGACCAATAAAAACAACATCACGTTGTCAAATAATCAGACCAGTTTCACCAGTGGTTATTCAGTTACGGTGACACCTGCGGCCAGTAATGCAAAAGTGAATGTTTCTGCGGGGGGCGGCGGTTCAGTGATGATTAAT…
b2110	ATGGCCGCTATCCCATGGCGGCCTTTTAATTTAAGAGGCATTAAAATGAAAGGATTATTATCTTTACTCATTTTTTCTATGGTCCTTCCTGCACATGCCGGAATTGTTATCTACGGGACGCGCATTATTTACCCGGCAGAAAATAAAGAAGTGATGGTGCAGTTGATGAACCAGGGAAACCGTTCTTCGCTGCTGCAGGCGTGGATTGATGATGGCGATACGTCATTACCACCAGAAAAAATTCAGGTTCCTTTCATGTTAACGCCACCAGTGGCAAAAATAGGGGCAAATTCCGGGCAGCAAGTAAAAATCAAAATTATGCCGAATAAACTGCCCACTAATAAAGAAAGCATTTTTTATCTGAATGTTCTGGATATTCCACCAAATAGTCCAGAGCAA…
b2111	ATGAAACGTTCAATTATTGCTGCCGCTGTCTTTTCTTCTTTTTTTATGAGCGCTGGAGTATTTGCTGCAGACGTTGATACCGGAACATTAACTATTAAGGGGAATATTGCAGAATCTCCGTGTAAATTCGAAGCGGGTGGTGATTCAGTAAGTATTAATATGCCGACTGTACCAACCAGTGTCTTTGAAGGTAAAGCTAAATATTCTACCTATGATGATGCAGTCGGTGTAACCAGCAGCATGTTAAAAATTAGCTGCCCGAAAGAAGTTGCTGGTGTAAAACTCTCGTTGATTACCAACGATAAAATAACCGGTAACGATAAGGCGATAGCCAGTAGCAACGATACCGTGGGTTACTATCTCTATTTAGGTGATAACAGCGATGTCCTGGATGTTTCT…
b2190	ATGCATCAATCTGGTTCTGTTTCTCTTTGTCGTTCCGCAATATCTGTTCTGGTGGCTACAGCGTTATATTCACCCATAGCATTGGCATCAACTGTTGAGTATGGTGAGACAGTTGATGGTGTTGTCCTGGAAAAAGATATCCAGCTGGTTTATGGGACCGCCAATAATACGAAAATCAATCCTGGCGGAGAACAGCATATAAAAGAATTTGGTGTAAGTAATAATACTGAAATTAACGGAGGGTATCAGTACATTGAAATGAATGGCGCCGCAGAATACTCAGTATTAAATGACGGTTATCAAATTGTTCAAATGGGTGGCGCGGCAAACCAGACTACGCTCAATAATGGTGTGCTACAGGTTTATGGCGCAGCGAATGATACCACGATTAAAGGCGGG…
b2273	ATGGAATGGTTAAGTGAAATTCGTAAACTTCGGAAGAACGTACCTGTCGGTATCCAGGTTGCCAGACGTTTGTTAGAGAGGACTGGCGGTGATGTTGATGAAGCCATCAAGTTGTTTCATATTGACCAAATCAATATATTGACGGCAAAAGCAGACGTCACTCATCAGGAAGCAGAGAATGTTTTGTTGGCTACAAACTATGATATTGCAGAAGCTCTTCGGCGTATTGATGAACAACGCTATACACTGACGGAATTGATTTTGCGTAAAAATAAGGATGCCGGAGATGCCTTAAACAATATAGCATTGGCGATTGAATATGAGTGGGATCTCAAGCGTAAGTTTTGGTTTGGTTTTGCAGATATCCAATTATTACCGCCAGTTTTACAAACATTTATG…
b2274	ATGACACCTTTAGAACGCATTACCCAACTTGTTAATATCAATGGTGATGTTAATAATCCTGATACTCCTCGTCCATTGTTATCTCTTGAGGATTTTTTTATTGACAATAATATCCATGGTTCAATATGTTGCAATGTGATTCCAGAACAATCTCCGCAAGCTATCTATCACCATTTTCTGAAAATACGTGAGCGTAACAATGTTAGTGATGTTTTGGTAGAAATTACGATGTTCGATGACCCAGACTGGCCCTTTAGTGAAAGTATTTTAGTTATCACCACTGCTTCACCAGAAGAAGTTCAGAGCTGGTTTGTAGAAGAAATTGCCCCTGATGAGTGCTGGGAAGGATGGTCAGAAGATACGGAGCATGGATGGGTTGAAGTCCCTGTGGGTATGCAT…
b2275	ATGAAACTTATTCCTCGCAGTAGTGATATTTCACCTGGCATTGATGGAATTTGCCCGGGGCCTTTTCCTCCGAACGGATTTACCGTACTTACAGATGCAGCATATGGTAACGGAGACTGTTTCGGTTTGTACTGGCCTATTGGTCAGGAGCATAAACTACCTATAGTGTGCGAAACGTACCATGACGAATGGCGAATCGTACCTGCCTTTTCCAGCATTAAGAAGTTCGAAGAATGGCTGGAAGTGAATGATGATGATCCCCATGAAAATGGCATCAGCATCGAAGATCAAGACTTTGCAGCAAATCTCTTCCGTGTTGCTCGGAAATGTCTTTCAACGGGAAGGCTTGATGACGCACTGCCACTGTTACAGCGAGCAACAGAACAATTGCCTGAAGTC…
b2334	ATGAGAAAGACTTTCTTAACCCTGCTTTGTGTCAGTAGCGCCATAGCTCATGCTGCTGATGAAGACATCACCTTTCACGGGACATTATTGTCACCGCCAACCTGTAGCATCAGCGGTGGTAAAACCATTGAAGTCGAATTTCGCGATCTCATTATCGACGACATCAACGGCAACTATGGTCGTAAAGAGGTGCCATATGAACTCACTTGTGACTCGACGACCCGTCATCCAGATTGGGAGATGACCCTCACCTGGACTGGTACACAAACCAGTTTTAATGATGCAGCAATTGAAACTGATGTACCCGGTTTTGGTATCGAGCTTCAGCACGATGGTCAGCGTTTTAAACTCAATACTCCGCTTGCTATCAACGCCACTGATTTTACGCAAAAGCCGAAG…
b2339	ATGAGTAAGTTTGTTAAAACAGCTATTGCTGCGGCAATGGTGATGGGCGCGTTCACCTCTACGGCAACAATCGCTGCGGGTAACAACGGTACTGCACGTTTTTACGGCACCATTGAAGACTCAGTGTGTTCTATCGTTCCGGACGATCACAAACTGGAAGTTGATATGGGTGATATCGGTGCCGAAAAACTGAAAAATAACGGCACCACCACGCCGAAAAATTTCCAGATTCGCCTGCAAGATTGCGTATTTGATACTCAGGAAACAATGACCACTACCTTTACTGGTACCGTTTCTTCTGCAAATAGCGGCAATTATTACACCATTTTCAATACCGATACCGGTGCGGCATTTAACAATGTTAGCCTGGCGATCGGTGACTCTCTGGGTACCTCTTAC…
b2345	ATGCTACCATCTATTTCAATCAACAATACCAGCGCAGCTTACCCAGAATCCATCAATGAAAATAACAATGATGAAGTTAATGGATTAGTACAAGAGTTCAAAAACCTTTTTAATGGTAAGGAAGGAATAAGCACCTGTATTAAACATCTACTTGAGCTTATAAAAAACGCCATACGAGTAAACGACGATCCTTATAGATTTAATATTAATAATTCCTCAGTTACTTATATTGATATTGACTCCAATGATACAGACCATATTACTATTGGTATCGACAACCAAGAACCAATAGAATTACCTGCGAACTATAAAGACAAAGAACTCGTCCGTACTATCATTAATGACAACATAGTTGAGAAGACTCATGATATCAATAACAAGGAAATGATCTTCAGCGCA…
b2363	ATGACCACATTTACCAATAAAGAACTGATTAAAGAAATCAAAGAACGAATCAGCAGCCTAGAGGTTCGAGACGATATTGAGCGCCGTGCTTATGAAATCGCACTCGTATCTCTGGAAGTAGAGCCAGATGAACGCGAAGCCTATGAATTATTCATGGAAAAGCGTTTCGGTGACTTAGTAGATCGTCGGAGAGCAAAAAACGGCGATAACGAATACATGGCATGGGATATGACTCTCGGTTGGATCATCTGGCAGCAACGAGCTGGTATCCATTTTTCAACAATGTCACAACAAGAGGTGAAATAA
b2367	ATGGCAATCACTAAATCAACTCCGGCACCATTAACCGGTGGGACGTTATGGTGCGTCACTATTGCATTGTCATTAGCGACATTTATGCAAATGTTGGATTCCACTATTTCTAACGTCGCAATACCGACAATATCTGGCTTTCTGGGAGCATCAACAGACGAAGGCACCTGGGTTATCACCTCGTTTGGTGTAGCAAATGCCATTGCGATCCCTGTTACTGGCAGGTTGGCACAAAGAATAGGCGAATTAAGATTATTTTTACTTTCAGTCACTTTTTTTTCGCTGTCTTCATTAATGTGTAGCCTATCGACCAATCTTGATGTGCTGATATTTTTTAGAGTCGTTCAGGGGTTAATGGCGGGGCCGTTAATTCCACTGTCACAGAGTTTATTATTAAGG…
b2370	ATGAAGTTTTTACCCTATATTTTTCTTCTCTGTTGTGGTCTTTGGTCGACCATAAGTTTCGCAGACGAAGATTACATCGAATATCGTGGCATCAGTAGTAACAACCGTGTCACACTTGATCCACTACGTCTGAGCAACAAGGAATTACGTTGGTTAGCGAGCAAAAAAAATCTTGTGATTGCAGTACATAAGTCCCAAACGGCTACGTTGTTGCATACCGATTCGCAGCAACGGGTTCGTGGTATTAATGCTGATTATTTAAATCTTTTAAAAAGAGCGTTAAATATCAAATTAACACTCCGGGAATACGCAGATCATCAAAAAGCAATGGACGCGCTTGCAGAAGGTGAAGTCGATATAGTGTTATCACATTTAGTTACTTCGCCGCCTCTTAATAAT…
b2376	ATGAAAGTAAACTTAATACTTTTCAGCTTATTTTTATTGGTCTCTATTATGGCATGCAATGTTTTTGCATTTTCCATTTCGGGTGGTGGAAGTGAGAGGAGCTATAAAGAGACTGAAAAAACATCAGCGATGACGACCACACACTCTACAAAACTTCAGCCATCACAGGCGATTTTGTTTAAGATGAGAGAAGATGCGCCACCATTAAACCTCACAGAAGAAATGCCGCCCCCTTTTCCGACAAAGGCGAATTATCTTATTCATCCTGTGCGATAG
b2448	ATGAAACTTTTAATCGCAATCATCCTGATGGTGCTGACTGGTGTTTGCTTTGCAGATGTTGGTGATTACAGGCTGAACGGGGAGGATAACGCAAGAATTGAATCAGTCGTTACTGATAACTGTGAAAAAACAGCCGTATTGGTAGGCGGTGACAGGCTTGCGAGGGTTGAGATCGAATATATAGCGACATTGTGCAAGCCGGTGGCTTTGGTGATTATTTACGACAGATTTGACGATATAGCGGCAATCCCTCTTAAGGTGACGTTGAAAAAGGTATTGAAAGAGAATAGCGATGAAAAGATTAACCTATTGAACAAGATGGGGGATCTGGCTGGTCGTATCGTTGCAGAGCAGTATTTAGGCATGAGTTTTGAGTAA
b2483	ATGAGACAAACTCTTTGCGACGGATATCTGGTCATTTTTGCGTTAGCACAGGCCGTGATTCTGCTGATGCTAACCCCACTTTTTACGGGTATTTCCCGGCAGATACGCGCGCGTATGCACTCCCGCCGCGGGCCGGGGATCTGGCAGGATTATCGCGATATCCACAAACTGTTTAAACGCCAGGAAGTTGCGCCGACATCTTCAGGTCTGATGTTCCGCCTGATGCCGTGGGTATTAATCAGCAGCATGCTGGTGCTGGCGATGGCCTTACCACTGTTTATTACCGTTTCCCCTTTTGCGGGCGGCGGCGATCTGATCACCCTTATCTATCTTCTTGCCCTGTTTCGTTTTTTCTTTGCTCTTTCCGGGCTGGATACCGGAAGTCCGTTTGCGGGAGTC…
b2623	ATGGGTATCTTTAAGGCAAAAAACCCATGTACCAAAAATACAATTTTTACAACCTCTAATACATTGATTTATGGTGGTTTTATGATTTCTCTGAATGATTTTTATGAACAAATTTGTAGAAAACGACGTGATCTCGCCTATCACATGTCCGAATGCGAATGGGCGGTGGATACTGATGTTCTAGAGGAAGATCATCCGGAAATACGGATTGAGCTAGGCAGAATGCGAGAGCAATTCTGGAGCTCTGAGAAAATAGGTACTCGTGTGAGGTTATATTCCTGCGATGTACCATGGGAAACAAGGCACCATACAGTGAATGGGCAACTGGAGATAAAGGAAGAATACACTGAATTATATGATCCAGCTCAAGAATGCTGGAAAAATCTAAGTTCAAACCTT…
b2625	ATGTTCAATGGTCGTCCTTTCCCTGTAGATGCATTTCCTAAAATTATCAGGAATGCAATTTATGAAGTGGAACAGCATACGCAGGCCCCTCAAGGTTTGATTGCTGCTTCTGCTCTTGGGGTAATTTCTCTTGCCTGTCAGAACCGGATTGATGTTTGCCGATTGAATAATCTACGTGGCCCGGTATCACTTTTCTTAATGACTCTGGCTGAATCAGGTGAACGTAAGAGTACGGTTGATAAACTGCTGATGAAGCCATTATATCAACTGGAAGAGGATTTATTTGAAAAATACACCCACGATCTTACCGCATGGAGAAATGATGAAGCAATTTTTAATATTGAAAAAAAAGCACTGATGTCAAAACTTAAATCAGATATTCGACGTAACAAAGATCAC…
b2626	ATGACATACGATAGTGAATTCGGATCACATGTATCCCTATATCGGGATAGAATCAAACAGGTTATTGATGACTCCCTAAACGAACATCTTAACTCAATGATTCTACGTGTTGATCTGCATGACCCAATTGATACAGAAAATATGGATAACCCATTCTTTCAACCCAGGGTTGACTCTGGTGCTATATCTCGCTTTACCAGTGCGTTAAAAGCAAAGCTTAAACATGATAAGCATATTAAAACTCAACGGAAAGACTGGCCTGATAGTCGACATTCCACTTTACGTTACGCATGGGTCAGAGAATATACCAAAAATAGAAAGCGGCATTACCATTTGATACTGTGTTTCAATCAGGATGCTTATTATCATTTAGGTGATTACGACTTAAACCGTAACACG…
b2642	ATGGCTTTTGTATCAGAAAGAGAAATTGTAAGAAAGATATTTAGCAAAAAAATTGACTTTACGATCTTGGCATTTTTCTATATTTCCTCTATTTTTTTTCTTCTTTGTAGTGGCGTTCTCTTTCAATATTTTACCGCTGCCTTCACAAAAGGTAATTGTTATGAATGCTCAATGAAACTTGATTACATAAAACAATTTTATTTTTCACTGGAAACCGCATGGTACCTCATATCTGCTGTTGCAGTATTTATTGCATCTGTTTTTATACAGCATAGAATTAAAGCTTATTTAACATTATTAGCTATTACATGGATTGTACTAACAATAACAGATGTGGCGTTAATACACGCCTTAGACAATATAGCCATGAATAATATTTTGTTAAATATACTATATAAT…
b2646	ATGAACACTCTACCTGCTACAATTTCGCAGGCGGCGAAGCCCTGCCTGTCGCCAGTGGCTGTCTGGCAAATGCTACTGACACGCCTGCTGGAACAACACTATGGCCTGACACTGAACGACACGCCGTTCAGTGATGAAACTGTTATTAAGGAACATATCGATGCTGGTATCACTCTGGCCGATGCAGTCAATTTTCTGGTGGAAAAGTACGAACTGGTACGTATCGATCACAGAGGATTTTCGTGGCAACAACAGTCTCCATATATTTCCGTAGTAGATATTCTGCGAGCAAGGCGCTCTACCGGCTTGCTAAAAACTAATGTGAAATAA
b2778	ATGCGCTATTTCATACTAATGTTCACTTTCGTATGTTCCTTTGTTGCAGCCCAACCAACTATTGTCCCACAATTACAGCAACAAGTTACGGATCTTACGAGTAGCTTAAACTCACAAGAAAAGAAAGAACTGACGCACAAGTTAGAATCTATTTTCAATAATACCCAAGTGCAAATTGCCGTATTAATTGTTCCCACAACCAAAGACGAGACAATTGAACAATATGCTACAAGAGTTTTTGACAATTGGCGTTTAGGAGATGCCAAACGTAATGATGGGATACTGATCGTTGTTGCCTGGTCGGATCGCACTGTCCGCATCCAGGTAGGTTATGGGCTGGAAGAAAAGGTAACCGATGCTCTGGCTGGAGATATCATCCGTAGCAACATGATACCCGCA…
b2846	ATGGGGCTTTGTAGTCGTTATAAAAGTCTTACATGCAATAGTTGCTCAATGCATTGCCAAATAATGCCAGAAGAGTCACCGCGTTTGCAGTATTGCGCAAACTCGTGTTTTTGTATGTGGCCCGAAGAAAGTTCATATTTTAATCGTGGTGTGGTAGAAGGTATCTTAACAAAAAACCACAATGCGAGATTAAGCGGATATATTTTTGTCGATTTTTCAGTAAGTTTTTTACGTCTATTCCTTGAAAAAGACTGGATTGACTATCTTGCAAGTACTGACATGGGGATTGTTTTAGTCAGCGACCGCAATATGCAATCGTTAGCTAATTACTGGCGAAAACACAACTCAGCAATATCTGCTGTCATATATAATGATGATGGTCTTGATGTTGCCAATGAA…
b2847	ATGTACTGGATTATTAACGATAATATCGAGTTCTGGCCTGAGCACCGAAAATTAATATCGGTACATAACGCCGATCTTAACGTCGTTCTGACAACGCCAGCCAGTCGATGTTTATCACTTCTACTTGAAGCTTTTCCTGATGTGGTTGCACAACAAGATTTTTTCACCAGAGTCTGGGAAGAAGAAGGTATGCGTGTGCCTACTAACACGTTATATCAGAACATATCCATTATCAGACGCGGATTTCGCGCTGTTGGTGATACTACCCACTCGCTAATTGCAACCGTGCCGAGAAGAGGATTCAAGATCCATAATGACATTAACATACAAAATCATGTAATAAACTCGTCAACAGACGCACATACACACAATGCCCCACCTGCCATAAAAGTTAATGCG…
b2849	ATGGACATTGAATTTTCGCAGATTCATGAAATGGTCTATATGCATGATATTGTAAATTCGGACTCGAAAAAGAAACCAAGGATTCCGTTAAAAAAATTCCTTAATGCTGAGAATGTTCTCACGCAAACAACATCATGGACATTAAATTCAAGATATGTGAATGTTAATTCTGTCAATAAAGTCAACGTAAAGAGTAAAGTTAAAAACAGTTATATCTCACGATCTGTCAATGATGAGTTTAGTTTAACAGATGATGAAATCAATTCTTTTAAAGAAACGTTAGTCCTTTCCTCTATTGATTCACTGAGTAAACTGGTTCTTAATAATCCTCTTTCTGTATTGTTTACATCGACTGTACGAAGGAATAATAATCGAGCTAAGATGAATGTCGAGTTCGAC…
b2850	ATGAAGCCACGAAATATTAATAATAGCCTACCACTGCAACCATTAGTTCCTGATCAGGAGAACAAAAATAAGAAAAATGAAGAGAAATCCGTTAATCCAGTTAAAATCACAATGGGGTCTGGTTTAAATTATATTGAACAAGAATCTCTTGGAGGAAAATATCTAACACATGATTTGTCAATAAAGATAGCGGATATTTCTGAAGAGATAATTCAGCAAGCAATATTATCTGCTATGAGCATATATAAATTTTCGATAACAGATGATTTAATGAGTATGGCTGTAAATGAACTCATAAAACTGACCAAAATAGAGAATAATGTAGACCTGAATAAATTCACTACTATATGCACAGACGTTCTATCCCCCCGCGTCACCAGACATAATAAAGAAAAAAAA…
b2851	ATGAGCACAGAAACAATTGAAATATTCAATAATAGTGATGAATGGGCAAATCAACTAAAACACGCATTATCGAAAGGAGAAAATCTGGCATTACTACATGGTTTAACTCCTGATATCCTTGATAGAATATATGCATATGCATTCGACTACCATGAAAAGGGTAATATAACGGACGCAGAAATTTATTATAAATTCTTGTGCATTTATGCGTTCGAAAATCATGAGTATCTAAAAGATTTTGCATCAGTATGTCAGCCCAAAAAGAAATATCAACAAGCATATGACCTTTACAAACTAAGTTACAATTACTTCCCGTATGATGACTATTCAGTTATTTATCGTATGGGTCAATGTCAGATTGGGGCTAAAAATATCGATAACGCAATGCAATGTTTCTAT…
b2852	ATGGACTTAGAAAATAAATTCTCATATCATTTTCTTGAGGGATTAACGCTCACGGAAGATGGAATTCTTACTCAAGGAAATGAGCAAGTTTATATTCCACAGAAAGAGTTAGGTGTATTAATAGTATTACTTGAATCCGCTGGTCATGTTGTACTGAAAGATATGATCATCGAATCAGTATGGAAAAATATTATTGTTAGTGACGAGTCCCTGACAAGATGTATCTATTCTTTGCGCTGCATTTTTGAAAAAATTGGCTATGATCGTTGCATAGAAACAATCTACCGGAAAGGTTATCGTTTCAGCGGGCAGGTTTTCAAAACTAAAATTAATGAAGATAATACTTCAGACTATTCCATAGCTATATTCCCTTTCACTACTTCATTGAATACACTGGAT…
b2853	ATGACTAATCCAATCGGTATCAATAATTTATCTCAAAGTTCAAATATAGCGAATGCAACGGGTGATGAAGTCGTATCATTAGATAAACACATCAACACCAGTGCTACTGATACAGATCAAATACAAGCATTTATAGTTTCAACATGGATGGCGCCTTTTCAAAATGATATGTATTCAGAAGATAATCCTATCTCACCTTACTATAAAATTGAGTGGTAG
b2854	ATGCGCTCACCAAAAGTTAAATTCTTAACCATCTTCACGTTTTGTATATTTATTACAAAAATGTCTTTCGCCAGCAACTCTTGCTCTAATGAAGCAGGAACAATGTTCAGAATCGAACCAAATTTAATTAAAGCTATCGCTCTTGTTGAAAGCAATCTAAAAAAGGATAGCATAGGCAAGAACAGAGATAAGAATAACAATATAAAGAGTTTAGATTATTGGTTAATGCAGATAAACCAGATGCATATTCCCCTGTTAAAAAAACGTGGAATAATAAAAGATGAACGAGATTTGTTAGATAACCCTTGTCTGAACATTAAAATAGGAACCGAGATTTTATATAACCATTTTTCACGTTGTGGAGTAACGTGGCAATGCCTGGGGACTTATAATGCGGGT…
b2858	ATGCGAAAAAAAATAGAGATGAGCTTGATAAAATCTCCTGCAAATGGTGTTGTGATTAAAAGAAAAATTTCTGATGGATTGAAAGAAATAGTTTCTCTTAAAGAAAAAATCCTTCTTGAAACCACCGCAAAAATTCAGAGTATTGAGGAAAAGAGAGAAGAAAAATTTATTCAAGGTTATTATGATGGCTATACAAAAGGCATTATTGATGAGATGGATAATTTTATACCCTTGATAAGCTTGCTATGCTCAGAACTTGAAAAAAAAAGAATAAACATGATAAACGATCTGAAGAGTATATTGTTAAAACCTTCAGAAGAAGTTGATGTTTTTATCAAAATTTTTGAAAGTTGGGTAACAAAATTACCATCAATATCAGGTCCTGTAAATCTCCATATA…
b2870	ATGATGAAAACTGTTAATGAGCTGATTAAGGATATCAATTCGCTGACCTCTCACCTTCACGAGAAAGATTTTTTGTTAACGTGGGAACAGACGCCAGATGAACTGAAACAAGTACTGGACGTTGCCGCAGCATTAAAAGCACTGCGTGCTGAAAACATCTCAACCAAAGTCTTTAATAGTGGATTAGGTATTTCCGTATTCCGCGACAACTCCACCCGTACCCGCTTCTCTTATGCTTCCGCGCTTAACCTGCTCGGCCTTGCACAACAAGATCTCGACGAAGGCAAATCACAAATCGCTCACGGCGAAACCGTGCGTGAAACCGCCAATATGATCTCCTTCTGCGCCGACGCTATTGGTATTCGCGACGATATGTATCTGGGCGCAGGCAACGCCTAT…
b2934	ATGCGGCTTAGTGATTATTTTCCAGAATCATCAATCTCAGTTATACATTCAGCAAAAGATTGGCAGGAAGCTATCGATTTCTCGATGGTATCATTGCTGGATAAAAACTATATCAGCGAGAATTACATTCAGGCAATTAAAGATTCCACCATTAACAATGGCCCTTATTATATTCTCGCACCAGGCGTGGCAATGCCTCATGCGCGACCGGAATGTGGGGCGCTTAAAACCGGGATGTCTTTGACATTACTTGAACAAGGTGTTTATTTTCCGGGGAATGACGAACCAATTAAATTACTCATCGGACTCTCTGCTGCCGATGCCGATTCGCACATTGGCGCTATTCAGGCGTTAAGTGAATTACTGTGCGAAGAAGAAATACTCGAACAACTCTTAACA…
b3014	ATGAAAACGATTTTCACCGTGGGAGCTGTTGTTCTGGCAACCTGCTTGCTCAGTGGCTGCGTCAATGAGCAAAAGGTCAATCAGCTGGCGAGCAATGTGCAAACATTAAATGCCAAAATCGCCCGGCTTGAGCAGGATATGAAAGCACTACGCCCACAAATCTATGCTGCCAAATCCGAAGCTAACAGAGCCAATACGCGTCTTGATGCTCAGGACTATTTTGATTGCCTGCGCTGCTTGCGTATGTACGCAGAATGA
b3027	ATGTTAAAGCAGAAAATTAAAACAATATTTGAAGCATTGCTATATATAATGCTTACTTATTGGTTAATAGATTCTTTTTTTGCTTTCAATAAGTATGACTGGATGCTTGAGTCGGGAGGAAATATTTGCAGTATACCTTCCGTTTCAGGCGAAGATCGTATATTGCAAGCAATGATTGCAGCATTTTTTCTTCTTACGCCACTTATTATTCTTATCTTAAGAAAACTCTTTATGCGGGAAATGTTCGAGTTTTGGGTATATGTATTCTCGCTCGGTATTTGTCTGGTTTGTGGTTGGTGGCTTTTTTGGGGACGGTTTATATTTTGCTATTAG
b3047	ATGCGCTACTTAAATACAAAGAATATCATTGCAGCAGGAGTATTACTCTCCTGTATGAGCAGCATTGCCTGGGGTGCCATCATCCCGGATCGTACCCGTATCATAATGAATGAGTCAGATAAAGGCGAAGCATTAAAACTTACTAATCAAAGTAAAAACCTGCCCTATCTGGCCCAAACATGGATAGAAGATACGAAAGGCAATAAATCGCGTGACTTTATTGTCACTGTTCCTCCAATGGTGCGTTTAAATCCCAGTGAGCAAATTCAAATAAGAATGATAACTCAGGAAAAAATTGCTCAACTTCCTAAAGACAGAGAAACGCTCTTCTATTTTAACGTGCGAGAAATACCGCCCAAAACAGATAAAAAAAATGTGATGCAAGTCACTATGCAGCAC…
b3048	ATGCGCTACTTGTTAATTGTTATTACTTTTTTTATGGGTTTTAGTTCATTACCTGCATGGGCAATGGACTGCTATGCTGAACATGAAGGTGGAAATACCGTTGTCATTGGTTACGTACCAAGAATCTCTATCCCCAGCGATGGTAAAAAAGGTGATAAAATCTGGCAAAGCAGTGAATATTTTATGAATGTTTTCTGTAATAATGCACTACCAGGCCCATCTCCAGGAGAAGAATACCCATCTGCATGGGCAAATATAATGATGTTGTTAGCATCAGGTCAAGACTTTTATAATCAAAACTCTTATACTTTCGGTGTAACTTATAATGGGGTTGATTATGATTCTACATCTCCACTACCTATTGCAGCACCTGTATGTATTGATATAAAGGGAGCCGGA…
b3119	ATGAGCAAGTTCTCAAATTTTATTATAAATAAACCATTTTCAGTGATAAATAATGCGGCATGTCACATTTTTTCACGCTATTTGTTGGAGAACAAACATTTATTTTATCAATATTTTAAAATTTCGAATACATGTATTGATCATCTCGAACAATTGATTAACGTCAACTTTTTCTCTTCTGACAGGACGTCATTTTGTGAATGCAATCGTTTTCCATAA
b3120	ATGAAAGGCTTCCCAATTGCGCATATTTTTCACCCTTCAATCCCGCCAATGCACGCAGTGGTTAACAATCACAATAGAAATATTGATTATTGGACGGTAAAAAGAAAGTTTGCAGAAATTGTCTCCACCAATGACGTTAATAAAATTTACAGTATAAGTAATGAACTGCGGAGAGTATTATCTGCAATAACTGCATTGAATTTCTATCATGGCGATGTTCCTTCTGTCATGATCCGAATCCAACCGGAAAATATGAGTCCATTCATTATAGATATTTCTACAGGAGAACATGATGATTATATCATACAAACATTAGATGTAGGCACTTTTGCACCTTTTGGTGAACAATGTACTTGCTCAGCCGTCAATAAAAAAGAGCTGGAATGTATTAAGGAGACG…
b3121	ATGTTCCCTGTTTCATCAATTGGTAATGATATTAGTAGTGATTTAGTCCGTCGAAAAATGAATGACCTTCCTGAAAGCCCAACAGGAAATAACCTCGAAGCACTAGCACCAGGTATAGAAAAACTAAAACAGACCTCTATTGAAATGGTCACTTTACTTAACACGTTACAACCTGGTGGAAAATGCATTATCACTGGTGATTTTCAAAAAGAATTAGCGTACTTACAAAATGTAATTCTTTATAATGTCTCGTCTCTTCGTCTGGATTTTTTAGGTTATAACGCCCAAATTATTCAACGATCGGACAATACTTGTGAACTTACCATTAATGAACCGTTAAAAAACCAGGAAATATCCACAGGTAATATCAATATTAATTGCCCATTAAAAGATATTTAC…
b3138	ATGACCAGTCCAAATATTCTCTTAACCCGTATTGATAACCGTCTGGTTCACGGTCAGGTTGGCGTGACCTGGACATCCACCATCGGTGCAAATCTGCTGGTAGTCGTGGATGATGTTGTCGCTAACGATGATATTCAACAGAAATTAATGGGTATTACCGCGGAAACCTACGGCTTTGGCATTCGTTTCTTTACTATCGAAAAAACCATTAACGTCATCGGCAAAGCTGCACCACATCAGAAGATCTTCCTGATTTGCCGTACGCCACAAACGGTACGTAAATTGGTAGAAGGTGGTATTGACCTGAAAGATGTCAACGTCGGCAATATGCATTTCTCGGAAGGGAAAAAGCAAATCAGCAGTAAAGTTTATGTCGATGACCAGGATCTCACGGACTTA…
b3144	ATGCCACAACGACACCACCAGGGACATAAACGCACACCGAAACAGTTGGCGCTCATCATCAAACGTTGTTTGCCGATGGTGCTCACTGGCAGCGGCATGCTTTGCACTACCGCTAACGCCGAAGAGTATTATTTCGACCCCATTATGCTGGAAACCACAAAAAGTGGTATGCAAACAACCGATCTGTCGCGTTTTTCAAAAAAATATGCACAACTACCAGGAACTTATCAGGTTGATATCTGGCTGAATAAAAAGAAGGTTTCACAGAAAAAAATTACATTTACCGCCAATGCAGAGCAACTTCTGCAGCCACAGTTTACGGTAGAACAACTACGTGAGCTGGGTATTAAGGTGGATGAAATCCCGGCGCTGGCTGAAAAAGATGACGATAGCGTGATC…
b3215	ATGCTCAGACACATTACATTCACTGTATTTATAACAACATCAATGAATACCTTAGCCACAGGGATGGTTCCTGAAACATCAGTATTGCTGGTTGATGAAAAGCGTGGTGAAGCTAGTATTAATATTAAGAATACAGATGATCATCCTTCATTGCTTTACACCACCATTGTTGATTTGCCTGAAAGCAATAAATCAATTCGTTTAATCCCGACTCAGCCCGTTATTCGTGTTGAAGCCGGTCAAGTACAACAGGTTCGATTTTTACTTCAGGCGACTGTTCCTCTGCAATCAGAAGAGCTGAAACGCGTAACGTTCGAAGGTATTCCACCAAAAGATGACAAGAGCAGCAGAGTTACTGTTTCAATTCGTCAGGATCTACCTGTACTGATCCACCCGGCT…
b3264	ATGGCAAAAAGAACCAAAGCCGAAGCTCTGAAGACCCGGCAAGAACTGATTGAAACTGCCATCGCCCAGTTTGCGCAGCATGGCGTAAGCAAGACGACGCTCAACGACATTGCCGACGCCGCTAACGTTACGCGTGGCGCTATCTACTGGCACTTCGAAAACAAGACTCAACTGTTTAATGAGATGTGGTTGCAACAGCCTTCATTGCGGGAGTTAATCCAGGAACACTTGACGGCTGGATTAGAGCATGACCCGTTTCAACAATTGCGTGAAAAATTGATTGTCGGCTTGCAATATATTGCCAAAATTCCCCGCCAGCAGGCGTTGCTGAAAATCTTATATCACAAATGTGAATTTAATGATGAGATGCTGGCCGAGGGAGTGATACGCGAAAAGATG…
b3442	ATGAGTAATATTGTTTACCTGACAGTAACGGGAGAACAACAAGGAAGCATCTCCGCAGGTTGTGGGACTTCTGAGTCTACAGGTAATCGTTGGCAGAGCGGGCATGAGGATGAAATATTTACATTCTCACTCTTAAATAATATTAATAATACGGGGCTTGGTTCACAGTTCCATGGTATAACATTTTGTAAATTAATTGATAAAAGCACTCCATTATTTATTAATTCCATTAACAATAATGAACAATTATTTATGGGATTTGACTTCTATCGAATAAATAGATTTGGTAGATTGGAAAAGTATTATTATATACAACTAAGAGGCGCTTTTTTATCGGCTATTCATCACCAGATCATTGAAAACCAACTGGATACAGAAACAATAACTATTAGTTATGAA…
b3443	ATGATGACTAAAACCCAAATAAATAAATTAATAAAAATGATGAATGATTTAGACTATCCATTTGAAGCACCGCTCAAGGAATCATTTATTGAAAGTATAATCCAAATAGAATTTAATTCTAATTCAACTAATTGCCTGGAGAAGTTATGTAATGAAGTTAGTATTCTTTTTAAGAATCAACCTGATTATCTTACTTTTTTAAGAGCAATGGATGGATTCGAAGTTAATGGATTACGATTATTTAGCCTCTCGATTCCAGAACCTTCAGTTAAAAACCTTTTTGCCGTAAATGAATTTTATAGAAATAATGATGATTTCATAAACCCTGATCTACAAGAACGGTTAGTGATCGGGGATTATAGCATTTCAATATTTACTTATGACATTAAAAGTAACTTT…
b3482	ATGAGCGGAAAACCGGCGGCGCGTCAGGGTGACATGACGCAGTATGGCGGTAGCATTGTTCAGGGTTCAGCCGGGGTACGTATTGGTGCCCCCACCGGCGTGGCCTGTTCGGTGTGCCCCGGCGGAGTGACGTCCGGCCATCCGGTCAATCCCCTGCTCGGTGCAAAGGTCCTTCCCGGTGAAACCGACATCGCCCTGCCCGGCCCGCTGCCGTTCATCCTCTCCCGCACCTACAGCAGTTACCGGACAAAAACGCCCGCGCCGGTGGGGAGCCTCGGCCCCGGCTGGAAAATGCCTGCGGATATCCGCTTACAGCTGCGCGATAACACACTGATACTCAGTGATAACGGCGGCAGAAGCCTGTATTTTGAGCACCTGTTTCCCGGTGAGGACGGTTAC…
b3483	ATGTCTGCAGAGTTCATGGTAATATGTAAAAAAATATTGTTTAGGAACTGTGTCATTGTATCTTTGTTTGTTTTTACATACAACACATGGGCGCAGTGTAATAATAATATTAAAATAATGCGCAAGTATGAAAGTGAAGGTAAATATACCGTTAGAAATTTGGTTAAAAATAAAGCTATAGCATTGGAATTAGCTGAGATATATGTTAAGAATCGTTATGGACAGGATGCCGCAGAAGAAGAAAAACCATACGAAATCACTGAGTTAACAACAAGTTGGGTTGTTGAAGGTACCATTCACTCAGACCAAATTGCTGGTGGGGTTTTTATTATAGAAATAGGCAAAAATGATGGGAGAATTCTGAATTTTGGCCACGGAAAATAA
b3488	ATGAAAATTGGAACTGTGGCAGGCACTAACGACAGTACAACGACAATCGCAACAAATGATATGGTGCAAGAGCATGTTACCAACTTCACTAAAGAACTGTTTGGGTATATTGCAAATGGTATAGGTGATGATATATCAAGTATTGCCAGGACAATGCTCGGTGAGGTTGTGGAAAAAATAGATGATTGGCAAATAGAACGGTTCCAACAATCTATTCAAGATGACAAAATTTCATTTACCATACAAACGGATCATTCAGAAAAATATAGTATGCTATCGGGCATGCGTGCTCATATTCTACGTAGGAATAATAATTATCAGTTTATTGTGACAATTAATAGCAAAAATTACGGTTGCTCTCTTGATAATACCGATATTAATTGGTGCAGTATTGTTTAT…
b3504	ATGTCAATTGACTTTACCCCAGGTATAATAAATACATATCACGGCGATATTTATAACTGCACAACAAATACCGATAATGCTAAAACGCCAGACACACCGAAGTGGCCTTGCGATAATTGGGAAGAACAACAACCCATTAATTCCACATTCTCTGGAGAAGGATATATCTCTGATCAATATGATTTAGCGCAACACCAACTTCAACAAATTAATGCGTGCCACACGAACACTACATATACAAATGCAGACTACTCAAAAGTTGTGGCTCAACTTGTAAGTCTTATTACTAACATTGAAACGATAAGTTCGACACAACTTACGCAACAGACACAATCAATACTTAATCAGATTAATAACATTAGATATGAAAAAAACAAAAGTGCTGAATGTCGAATCATT…
b3563	ATGAAAACCTCAAAGACTGTGGCAAAACTATTATTTGTTGTCGGGGCGCTGGTTTATCTGGTTGGGCTATGGATCTCATGCCCATTGTTAAGTGGAAAAGGCTATTTTCTTGGCGTGTTAATGACAGCAACTTTTGGCAACTATGCATATCTTCGCGCAGAAAAACTCGGGCAACTGGATGATTTTTTTACCCATATCTGCCAGTTAGTTGCGTTAATCACTATCGGTCTCTTGTTTATCGGTGTTTTAAACGCACCTATCAATACTTATGAAATGGTGATCTATCCCATCGCCTTTTTTGTCTGCTTGTTTGGTCAAATGCGTTTGTTTCGCTCGGCATGA
b3577	ATGAAAAAAATACTCGAAGCAATACTGGCGATTAATCTCGCCGTACTTTCCTGTATTGTATTTATAAACATTATTTTAAGATATGGTTTTCAGACAAGCATTTTATCTGTTGATGAATTGTCACGTTATTTATTTGTCTGGTTAACGTTTATTGGCGCGATTGTAGCTTTTATGGATAACGCCCACGTTCAGGTCACCTTTCTGGTGGAGAAACTCTCCCCCGCATGGCAGCGACGAGTCGCTCTGGTTACCCATTCCTTAATCTTATTTATTTGTGGCGCACTGGCCTGGGGCGCAACGCTAAAAACAATTCAGGACTGGAGCGATTATTCACCGATCCTCGGTTTACCCATCGGCCTGATGTATGCCGCTTGTCTGCCCACCAGCCTCGTTATCGCA…
b3578	ATGGCTGTGCTGATTTTTCTGGGCTGTCTGTTGGGTGGTATTGCTATCGGTTTGCCTATTGCCTGGGCACTGTTGTTGTGCGGGGCGGCGTTAATGTTCTGGCTGGACATGTTTGATGTCCAGATCATGGCACAAACGCTGGTGAACGGAGCCGATAGCTTCTCCCTGCTGGCGATTCCGTTCTTTGTGCTGGCGGGTGAAATCATGAATGCGGGCGGCTTGTCAAAACGCATTGTTGACCTGCCGATGAAACTGGTGGGGCATAAACCAGGCGGGCTGGGCTACGTCGGCGTGCTGGCAGCTATGATTATGGCGAGCCTTTCTGGTTCTGCCGTTGCGGATACCGCCGCCGTTGCCGCTCTACTGGTGCCGATGATGCGCAGCGCCAACTATCCGGTC…
b3587	ATGTTCCTGGACTATTTTGCACTGGGAGTGCTTATTTTTGTATTTCTGGTGATCTTCTATGGGATCATTATTTTACATGATATTCCCTACCTGATTGCCAAAAAACGTAATCATCCTCATGCCGACGCCATTCATGTTGCTGGTTGGGTGAGTCTTTTTACGTTACATGTTATCTGGCCGTTTTTGTGGATTTGGGCCACGCTTTACCGCCCGGAGCGGGGATGGGGAATGCAAAGCCATGATTCATCCGTTATGCAACTGCAACAGCGCATTGCCGGGCTGGAGAAACAGCTCGCCGACATCAAATCCTCTTCTGCCGAGTAA
b3593	ATGAGCGGAAAACCGGCAGCGCGTCAGGGCGACATGACGCAGTATGGCGGTAGCATTGTTCAGGGTTCAGCCGGGGTGCGCATTGGTGCCCCCACCGGCGTGGCCTGTTCGGTGTGCCCCGGCGGAGTGACGTCCGGCCATCCGGTCAATCCCCTGCTCGGTGCAAAGGTCCTTCCCGGTGAAACCGACATCGCCCTGCCCGGCCCGCTGCCGTTCATCCTCTCCCGCACCTACAGCAGTTACCGGACAAAAACGCCCGCGCCGGTGGGGAGCCTCGGCCCCGGCTGGAAAATGCCTGCGGATATCCGCTTACAGCTGCGCGATAACACACTGATACTCAGTGATAACGGCGGCAGAAGCCTGTATTTTGAGCACCTGTTTCCCGGTGAGGACGGTTAC…
b3594	ATGTCAAATACATACCAGAAAAGAAAGGCAAGTAAAGAGTATGGTTTATATAATCAATGTAAGAAACTAAATGATGATGAATTATTTCGCTTACTTGATGATCACAATTCCTTGAAAAGGATTTCATCTGCCAGAGTATTACAGTTAAGAGGTGGGCAAGACGCTGTTAGATTGGCAATTGAGTTCTGCTCTGATAAAAATTATATCCGTAGAGATATCGGAGCATTTATACTCGGGCAAATAAAAATTTGCAAAAAATGCGAAGATAATGTTTTTAATATTTTGAACAATATGGCATTGAATGATAAGAGCGCTTGCGTTCGAGCTACGGCAATCGAGTCAACGGCTCAGCGATGCAAGAAAAACCCAATTTATTCACCTAAAATAGTAGAACAATCT…
b3596	ATGAAAGCATGCTTGTTACTATTTTTTTATTTCTCTTTTATTTGTCAATTGCATGGTGCTGATGTGAAAATAAAACAAAACGAAAGTATGATGGGGTCTACAGCAATGACCTATGATTTAAGTGAAGAAAAGTTGATGAAACTGAAGTATAAATCACAACATGGTGATTCAGAGGCATCATTTCGACTATATCAATATTACTGCTTTACTAAAAATAACATTTACAAACAATTGCGATTCTTGGAAAGATCAGCATCTCAGGGGAATGTTACAGCGCAGTTTAATTATGGGGTCTTTTTATCAGATACAAATCCAACATTATCAGAATATTATAATTTGAATAGAGCTATTTATTGGATGGAATTCGCTGTAAATAACGGTAATATTGATGCAAAGAGC…
b3720	ATGTTTAGACGAAATCTTATTACCTCTGCCATCTTATTAATGGCACCGTTAGCCTTTTCTGCACAATCATTGGCTGAATCATTAACGGTGGAACAACGCCTTGAGTTATTAGAAAAGGCGTTAAGAGAAACGCAAAGCGAACTCAAAAAGTATAAAGATGAAGAGAAGAAAAAGTATACGCCAGCGACGGTGAATCGTAGCGTAAGTACGAATGATCAAGGGTATGCCGCCAATCCGTTCCCGACCAGTAGTGCCGCAAAACCTGATGCTGTACTGGTCAAAAATGAAGAGAAAAATGCCAGTGAGACAGGCTCGATTTATTCTTCCATGACTCTGAAAGATTTCAGTAAATTTGTGAAAGATGAAATTGGCTTTAGTTACAACGGCTATTACCGTTCT…
b3721	ATGAAAGCATTTCCAGAAACATTTCTTTGGGGTGGCGCAACAGCTGCCAATCAGGTGGAAGGTGCCTGGCAGGAAGATGGCAAAGGGATCTCGACCTCAGATTTACAGCCTCATGGCGTAATGGGAAAAATGGAACCGCGCATCCTGGGGAAAGAGAATATCAAAGATGTCGCCATCGATTTTTATCACCGTTACCCGGAAGATATCGCGTTATTTGCCGAGATGGGCTTCACCTGTCTGCGTATTTCCATTGCCTGGGCGCGAATTTTCCCTCAGGGCGACGAAGTCGAACCGAATGAAGCGGGGTTAGCGTTTTACGATCGGCTGTTTGATGAAATGGCGCAGGCGGGGATCAAGCCGCTGGTAACGTTATCCCATTACGAAATGCCATATGGGCTG…
b3723	ATGAACATGCAAATCACCAAAATTCTCAACAATAATGTTGTGGTGGTTATTGATGATCAACAGCGGGAAAAAGTCGTCATGGGGCGCGGAATTGGCTTTCAAAAACGCGCTGGCGAAAGAATTAACTCAAGTGGAATAGAAAAAGAGTATGCCTTGAGCAGTCATGAACTGAACGGGCGATTAAGCGAACTCTTAAGTCATATTCCTCTTGAGGTGATGGCAACCTGTGATCGTATTATCTCTTTAGCGCAGGAGCGCTTGGGAAAATTACAGGACAGTATTTATATCTCGCTAACTGACCATTGCCAGTTTGCGATTAAACGCTTTCAGCAAAACGTGTTGCTGCCCAACCCGTTGCTGTGGGATATCCAGCGGCTTTACCCGAAAGAGTTCCAGCTA…
b3817	ATGAGTAAGGAATATATGAACGATGGTTCATTAAGTGAAAAATGGAAATACCGATTTAATTTTTATGATCAACATGGTTTTCCTGGATTCTGGGGGGCAACACCAGAATATAAAGCAGCATTTAAAGCATTAAAAGTAAGACAACGCTTAACTATTCAAATGAATTTCATTGCTTTCTTCTGTTCCTGGATATATTTATTTGTCCTGGGGTTATGGAAAAAAGCAATTATAGTTCTATTACTTGGTATTCTATCTCTATTTGTTGGTGCACTAATTGGCGTTAACATTCTGGGAATTGCCGTAGCAGCCTATGTTGCTGTTAACACGAACAAATGGTTCTATGAGAAAGAGGTAAAAGGGTTAAATACCTGGAGCCTTTGA
b3818	ATGTTACGTATATTTATCCCAACATCTAACGGTAAGATTTCCAGACGTCGTTATATATTTTCATTTATTTTAATAAATTTCATTTTTGCCTTTCTTATTATCTTTTTTAACGATGGAGAAGCAGGCTTTCTTGTTATAGTCTCTACCATCGTACTCCATTATCTCGTCATCAACATGAATTGCCAGCGACTCCGTGATAGTGGTTTCATCTATATAAAAACTTATGTTTTTGGTACATTAGCAGTATATATCATCTCTATCATCACAATGATAGCCGAAGATTTTGCCTGTTCAGGCAATGGTTCGATGATTTTTTTGATTTGTTATTTTTCCACTTTCAGTATGCTAATGCTTGCACCTACTGATTCATCAAAACAATAG
b3875	ATGAAAAAGATTAATGCAATAATTTTATTATCTTCTCTGACCTCTGCCTCGGTATTTGCTGGCGCATACGTCGAAAACAGGGAGGCATATAATCTTGCCTCCGATCAGGGCGAGGTTATGCTACGTGTGGGTTATAACTTCGATATGGGCGCGGGTATTATGTTAACCAATACCTACAACTTTCAGCGAGAAGATGAACTAAAACATGGATATAACGAAATTGAAGGCTGGTATCCGTTATTTAAACCAACCGATAAATTAACCATCCAGCCCGGTGGCTTAATTAATGATAAGAGTATCGGTTCGGGTGGTGCAGTGTATCTGGACGTCAACTATAAATTTGTACCATGGTTTAATCTGACAGTACGAAATCGCTATAACCATAATAACTATAGTTCA…
b3876	ATGTCTGACCATAATCCACTGACATTAAAACTGAATCTGCGGGAAAAAATCGCCTATGGTATGGGCGACGTCGGTTCGAATTTAATGCTCTGCATCGGTACTCTGTATCTCCTCAAATTTTATACCGATGAATTAGGGATGCCTGCTTACTATGGCGGGATTATCTTTCTGGTGGCGAAGTTTTTTACCGCGTTTACCGATATGCTCACCGGATTTTTACTCGACTCGCGGAAAAATATTGGGCCTAAAGGCAAATTTCGTCCCTTTATTTTATATGCAGCGGTTCCGGCGGCGTTAATTGCAACGCTCCAGTTTATCGCCACCACCTTTTGTTTGCCGGTTAAAACGACGATTGCCACCGCGCTGTTTATGATGTTTGGACTTTCATACAGTCTGATG…
b3896	ATGAAAAGGAATTTATTATCTTCCGCTATTATAGTCGCCATCATGTCCCTCGGTCTGACGGGTTGTGATGATAAAAAAGCCGAAACAGAAACGCTCCCGCCTGCCAATAGTCAACCTGCCGCACCAGCTCCTGAAGCGAAACCTACTGAAGCTCCCGTTGCAAAAGCAGAAGCTAAACCTGAAACACCTGCGCAACCGGTGGTCGATGAACAAGCGGTTTTCGACGAAAAAATGGATGTCTATATCAAGTGCTACAACAAGTTACAGATCCCGGTACAGCGCAGTCTGGCGCGTTATGCTGACTGGCTGAAAGATTTTAAACAGGGGCCTACCGGTGAAGAGCGTACTGTTTATGGCATCTACGGCATTAGTGAATCCAACCTCGCTGAGTGTGAAAAA…
b4017	ATGATTACTCGTATTCCTCGTAGTTCTTTCTCTGCAAATATTAATAATACAGCCCAGACAAATGAACACCAAACCCTGAGTGAATTGTTTTATAAAGAACTCGAGGATAAATTTTCTGGCAAGGAGCTGGCGACGCCTCTATTAAAAAGCTTCTCAGAGAACTGTAGACAAAATGGTCGTCATATCTTTAGCAACAAGGATTTTGTCATTAAATTTTCCACGTCCGTCTTACAAGCTGATAAGAAAGAAATTACGATAATTAATAAAAACGAAAACACGACACTTACTCAAACCATTGCCCCAATATTTGAAAAATACCTAATGGAAATTTTACCTCAACGCTCAGACACTCTTGATAAACAAGAATTAAACCTAAAATCAGATAGAAAAGAAAAAGAA…
b4038	ATGATAAGTCATATCCTAAATTCTGGCGGCAATAACTCTTTGATGAAACATGATGTGGTGCAAGGAAATAATATAGTAGATCTTGATTTACTACGTAATTTAAATGGGGTGCCAGGTTTAAACAGAGATAACTTTATTTATATCAGCAATATTTTTTCAAATATAAAACAACGGAACGAAAAAAATCATGCAATAAATATGTTTCGTGAAGTCTCAATCAGTAATGATACTATAAGTGTAAAATTCTACAGAAATGAAAAAATTGAATGCGCTTGCAATTTTCTGATGGATAAAGATGCGCAGGGGTATATCGACCTGTCTGATTTGGATTTAACAAGTTGTCATTTTAAAGGTGACGTTATATCGAAGGTGTCTTTTTTATCATCAAATCTACAACAT…
b4047	ATGTTGAAGATAATACCCGGTGCAACTGGATACTTTAATAAAACACTCAATTCAAATCAATTCGATAATGAAGATGCAATCAAAGATAAATTAGATAATAGAGGTTCAATCAAAGGTAAATTAAATAATATATATGGTAAATCTATTGATTATGCAGCGCTGCGTCATCGGGATATAATTATTGCAAAAATAGATTTGTTTATTCAACGAATCACGCATAATTTATGGCATGCACGTAAAAAAATGTGTTTTTAA
b4048	ATGTGGGTCAATAAGTATATTGACGATTGCACTGATGAGGATTTAAACGATCGTGACTTTATTGCATCAGTTGTTGACCGGGCTATTTTTCATTTCGCGATTAATAGTATATGTAATCCTGGGGATAATAAAGATGCAATGCCCATTGAACAATGTACTTTTGATGTAGAAACTAAGAATGACCTTCCCTCCACGGTTCAGCTATTTTATGAGGAATCTAAGGATAATGAACCTTTAGCGAATATACATTTTCAAGCAATAGGTTCTGGTTTTTTAACGTTTGTTAATGCCTGCCAGGAACATGATGACAACAGCTTAAAATTATTTGCTTCGCTGTTAATTTCACTTTCATATTCTAGTGCCTACGCAGATTTATCAGAAACAGTGTATATTAATGAA…
b4066	ATGCGCTATAATGGTTTAAATAATATGTTTTTCCCTCTTTGCCTGATTAACGATAACCACTCTGTCACAAGTCCATCACATACAAAGAAAACAAAATCAGATAATTACAGCAAACATCATAAAAACACGTTAATTGACAATAAAGCCCTCTCTCTTTTCAAAATGGATGATCATGAAAAAGTGATAGGCTTGATTCAGAAAATGAAAAGAATTTATGATAGTTTACCATCAGGAAAAATCACGAAAGAAACGGACAGGAAAATACATAAATATTTTATAGATATAGCTTCACATGCAAATAATAAATGTGACGATAGAATTACGAGAAGAGTTTACCTTAATAAAGATAAGGAAGTGTCAATTAAGGTGGTATATTTTATAAATAATGTCACCGTCCAT…
b4120	ATGAGCATTTCAATGACTACAAAACTCAGTTATGGATTTGGAGCGTTCGGGAAGGATTTTGCGATCGGCATTGTGTATATGTACCTCATGTATTACTACACCGATGTCGTCGGGCTGTCTGTGGGTTTGGTCGGTACTTTGTTTCTGGTGGCGAGGATCTGGGATGCTATTAACGATCCGATTATGGGATGGATTGTAAATGCTACGCGATCGCGATGGGGTAAGTTCAAACCCTGGATCCTGATCGGTACGTTGGCAAACTCTGTAATCTTATTTCTCCTCTTTAGTGCGCATCTGTTTGAAGGTACTACTCAGATTGTCTTTGTTTGCGTGACCTACATCCTCTGGGGCATGACTTACACCATTATGGATATTCCCTTCTGGTCGCTGGTTCCAACC…
b4128	ATGGAAGGTAAAAACAAGTTCAATACTTATGTTGTTTCTTTTGATTATCCATCATCTTATTCCTCAGTGTTCTTAAGATTAAGATCATTGATGTATGATATGAATTTCTCCTCTATCGTGGCTGATGAATATGGGATACCACGACAATTGAATGAAAACTCCTTCGCAATAACGACATCGTTAGCCGCAAGTGAAATCGAAGATTTAATCAGGCTCAAATGCTTAGACTTACCGGATATTGATTTTGACCTCAACATTATGACAGTTGATGACTATTTCCGTCAGTTTTACAAGTAG
b4133	ATGCAACAACCTGTAGTTCGCGTTGGCGAATGGCTTGTTACTCCGTCCATAAACCAAATTAGCCGCAATGGGCGTCAACTTACCCTTGAGCCGAGATTAATCGATCTTCTGGTTTTCTTTGCTCAACACAGTGGCGAAGTACTTAGCAGGGATGAACTTATCGATAATGTCTGGAAGAGAAGTATTGTCACCAATCACGTTGTGACGCAGAGTATCTCAGAACTACGTAAGTCATTAAAAGATAATGATGAAGATAGTCCTGTCTATATCGCTACTGTACCAAAGCGCGGCTATAAATTAATGGTGCCGGTTATCTGGTACAGCGAAGAAGAGGGAGAGGAAATAATGCTATCTTCGCCTCCCCCTATACCAGAGGCGGTTCCTGCCACAGATTCTCCC…
b4181	ATGACATGGAATCCGTTGGCGCTAGCGACGGCGCTGCAAACTGTACCTGAACAAAATATTGATGTAACAAATAGCGAGAACGCATTAATTATTAAAATGAATGATTATGGCGATTTGCAAATCAATATTCTTTTTACTTCCCGCCAAATGATTATCGAAACCTTTATTTGTCCGGTGAGTAGTATCAGCAATCCAGATGAATTTAATACCTTCTTATTAAGAAATCAGAAGATGATGCCGTTGTCATCGGTAGGGATCTCCAGCGTACAACAGGAAGAGTATTACATTGTTTTCGGGGCGTTATCGCTTAAATCTTCTCTTGAAGATATCCTGCTTGAGATAACCTCGCTGGTAGATAACGCATTGGATCTGGCTGAAATTACAGAAGAATATTCACAC…
b4204	ATGACATTACCAACGACTATTTATTCATTTCCTGCATATTTATCTCGTTTTTCGTCCACCGACAAACCAGTAAAATTAAAATTTCATCAATACGCACGCGCTACATTACTTTCAAATCGTGGAAGAGATCATAATTGCGATGGCAGACGTACTGTTGAGATCCACAAACTAGATCTCTCAGACTGGCAAGCATTCAATAAGTTAGCGACGAGGTGTAATGCTTACGATGGAATCACAATGAATGGTGATAATTCTTTTGGATGGAACCATGAAGCTACATTAGATAATATTCACGCCCAGAAATACAATAAAGCTTACGCGGGTGCGAGGTTAACCGCAGAACTGAAATATTTATTGCAAGATGTCGAATCCTTCGAACCCAACAGTAAATACACAATA…
b4215	ATGTTACCCAGGATCAGACACAATAATTTTATTGGTGCGGTGGAGTTATTTGTAAAGTCTTCGTATACAAAAACACATTCAAACAATTTTTTTAACAACATCCATCATGCATTTAAGAAAAAAGATTGGATTTCGAATTATGATAGCCTGTTAACTTTGAGGGAGTTCTTTCGTTGCGCAACTCAGATTGATAAAAGTGGTTATCAGGTGCTTTCATCAAAAAATGAAACTGTTCACGCCATGGATAAGTTTCTTATCAGTTTCAGCCTTAAAGATAACGGTGCCGAATATACAATGACATTGCGAGGTAGTGGATTTGAATACGAAGAAATACCCATAACAATAAATGAATATAACTCATTCATGGATTTCAAAAACCGTGAATTTCCGTTAGAACAA…
b4253	ATGAGCAAAATATCAGATTTAAATTATTCTCAACACATTACATTAGCCGACAATTTTAAACAAAAAAGTGAAGTTTTAAATACCTGGCGTGTTGGAATGAATGATTTTGCCCGTATTGCCGGGGGGCAGGATAACAGAAGGAATATTCTTTCTCCTGGAGCATTTTTAGAGTTTTTGGCAAAGATATTTACCCTGGGTTATGTGGATTTTAGCAAACGCTCCAACGAAGCGGGTAGAAATATGATGGCTCATATTAAGTCCTCATCTTATTCTAAAGATACTAATGGCAATGAAAAAATGAAGTTTTACATGAATAATCCTGTAGGGGAACGAGCGGATTCACCCAAGGTGATTATAGAAATTTCACTTTCCACTATCACTACTATGGGGACTCGTCAA…
b4257	ATGGCTCAAGTTATTAATGAAATGGATGTTCCGTCCCATTCGTTTGTTTTTCATGGTACAGGTGAGAGATATTTTCTTATTTGTGTGGTGAATGTGTTGTTAACGATTATAACGCTAGGTATCTATTTACCATGGGCATTAATGAAATGTAAGCGTTATCTTTATGCTAATATGGAAGTTAACGGACAACGATTTTCTTATGGAATTACCGGTGGGAATGTTTTTGTTAGTTGTCTTTTTTTTGTTTTTTTCTATTTCGCAATCTTAATGACAGTGTCAGCAGATATGCCGCTTGTTGGTTGTGTTTTGACTTTGTTACTGTTGGTTTTGCTTATATTTATGGCAGCAAAAGGACTGCGTCATCAGGCCTTAATGACCAGTCTCAACGGCGTAAGATTT…
b4268	ATGGCGGGTGAAAGCTTTATTTTGATGGGCGTTTCAGGGAGTGGTAAAACATTAATTGGTAGCAAGGTTGCCGCGTTATTATCTGCTAAATTTATTGATGGTGACGATCTTCATCCAGCCAAAAATATAGATAAAATGTCGCAGGGTATTCCATTATCTGATGAAGATCGACTTCCCTGGCTGGAACGCTTAAATGATGCTTCATACAGTCTTTATAAAAAGAATGAAACAGGATTTATTGTCTGTTCATCATTAAAAAAACAGTATCGTGATATTTTACGCAAGGGTAGCCCCCATGTTCATTTCCTCTGGTTAGATGGCGACTATGAAACTATTCTCGCGCGAATGCAGCGTCGGGCTGGGCATTTTATGCCGGTAGCGTTACTAAAAAGTCAGTTT…
b4279	ATGGCAACAGCATGGTATAAACAAGTTAATCCACCACAACGGAAAGCTCTTTTTTCCGCATGGCTTGGATATGTATTTGATGGCTTTGATTTTATGATGATATTTTACATTCTTCATATTATAAAAGCAGATCTTGGCATTACGGATATTCAGGCTACTTTAATAGGGACAGTGGCCTTCATAGCCAGACCTATTGGAGGTGGTTTTTTTGGTGCCATGGCTGATAAATATGGTCGTAAGCCAATGATGATGTGGGCAATTTTCATTTACTCAGTCGGAACAGGCCTTAGCGGTATTGCTACAAACTTATATATGCTCGCAGTTTGCCGTTTTATTGTTGGCTTAGGGATGTCTGGTGAATATGCATGTGCTTCAACTTATGCGGTAGAAAGTTGGCCT…
b4311	ATGAAAAAGGCTAAAATACTTTCTGGCGTATTATTACTGTGCTTTTCGTCCCCATTAATTTCTCAGGCTGCGACACTGGACGTACGTGGTGGATATCGTAGTGGAAGCCACGCCTATGAGACTCGACTCAAAGTCAGTGAGGGATGGCAAAATGGATGGTGGGCAAGCATGGAAAGTAATACCTGGAATACCATTCATGATAATAAAAAGGAAAATGCCGCACTCAATGATGTTCAGGTTGAAGTTAATTACGCGATTAAACTTGATGATCAATGGACGGTGCGCCCGGGAATGTTAACGCATTTTAGCAGCAACGGCACACGCTACGGACCCTACGTAAAACTGTCCTGGGACGCGACAAAAGATCTTAATTTTGGCATTCGCTATCGTTACGACTGG…
b4365	ATGTTGCCAGGATGCTGCAAAAATGGAATTGTTATCAGTAAAATACCTGTTATGCAAGCAGGGTTAAAAGAGGTCATGAGGACTCACTTCCCTGAATATGAAATAATATCCAGCGCCTCTGCGGAGGACCTTACCTTATTACAATTACGTCGTTCCGGATTAGTCATTGCTGATTTAGCCGGTGAAAGTGAAGATCCACGTTCTGTTTGTGAACATTATTATTCTTTAATCTCACAATATCGGGAAATTCACTGGGTTTTCATGGTGTCACGCTCCTGGTATTCCCAGGCAGTAGAACTGCTCATGTGCCCTACGGCGACGTTATTGTCTGATGTTGAACCCATTGAGAATCTGGTCAAGACCGTACGTTCCGGCAATACGCACGCAGAGCGTATCAGC…
b4494	ATGAGTCAAAACGATATCATTATCAGAACTCATTATAAGTCTCCTCATAGATTGCACATCGATAGCGACATACCAACACCTTCATCAGAGCCTATTAATCAATTTGCGCGCCAGCTCATCACCCTACTTGATACCTCTGACTTAAGTTCGATGCTGTCATACTGTGTTACTCAGGAATTTACCGCAAACTGTCGAAAAATATCACAAAATTGTTATTCCACTGCCCTTTTTACCATTAACTTTGCCACTTCACCCATCCATACAGAAAATATACTCATTACATTACACTATAAAAAAGAAATCATTTCCTTATTACTGGAAACCACGCCTATTAAAGCTAACCATTTGCGAAGCATACTGGATTATATTGAACAGGAACAGTTAACTGCTGAAGATCGT…
b4519	ATGCTGCGCCATATGGGTTGGACTGAAGCGGCTGACCTGATTGTTAAAGGTATGGAAGGCGCAATCAATGCCAAGACCGTAACTTATGACTTCGAACGTCTGATGGAAGGCGCTAAGCTGCTGAAATGTTCAGAGTTTGGTGAAGCGATCATCGAAAACATGTAA
b4524	ATGGCTCAGCTTTCGTTACAACATATTCAAAAAATCTACGATAACCAGGTGCATGTGGTGAAGGACTTCAACCTGGAAATTGCCGATAAAGAGTTCATCGTGTTTGTCGGCCCGTCGGGCTGCGGTAAGTCGACCACCCTGCGCATGATTGCCGGGCTTGAGGAGATCAGCGGCGGCGATCTGTTGATCGACGGCAAACGAATGAATGACGTTCCAGCCAAAGCACGCAATATAGCGATGGTGTTCCAGAACTACGCGTTGTATCCGCATATGACGGTTTACGACAACATGGCGTTTGGTCTGAAGATGCAAAAAATCGCCAAAGAGGTGATTGATGAGCGGGTGAACTGGGCGGCGCAAATTCTCGGCCTGCGTGAGTACCTGAAACGTAAGCCGGGG…
b4526	ATGACTAAGAAAATAAAATGTGCTTACCACCTTTGCAAAAAAGACGTTGAAGAAAGCAAAGCTATTGAAAGAATGCTTCACTTCATGCACGGGATTTTATCAAAAGACGAACCGAGAAAATATTGCAGTGAAGCTTGTGCCGAAAAAGACCAGATGGCACATGAACTTTAA
b4533	ATGTCAACGAAGAACAGAACCCGCAGAACAACAACCCGCAACATCCGCTTTCCTAACCAAATGATTGAACAAATTAACATCGCTCTTGAGCAAAAAGGGTCCGGGAATTTCTCAGCCTGGGTCATTGAAGCCTGCCGCCGGAGACTGTGCTCAGAAAAAAGAGTTTCTTCTGAAGCAAACAAAGAAAAGAGTGACATTACTGAATTGCTCAGAAAACAGGTCAGACCAGATTGA
b4541	ATGATCGTGCAAAAAGAGCTGGTTGCTATTTACGATTATGAGGTCCCTGTACCTGAAGATCCGTTTTCCTTCAGACTTGAGATCCATAAATGCTCTGAATTATTTACAGGTTCCGTCTATCGACTGGAGCGATTCCGGCTACGTCCAACATTTCATCAACGTGATCGAGAAGATGCTGACCCGCTAATAAATGATGCGTTGATTTATATAAGAGATGAGTGTATTGATGAGCGGAAATTACGAGGTGAATCACCTGAAACTGTAATAGCAATTTTTAATCGTGAACTACAGAATATATTCAACCAAGAAATAGAATAA
b4559	ATGGCACTATTCTCTAAAATATTAATTTTTTATGTGATTGGTGTGAACATATCCTTTGTCATTATCTGGTTTATCTCACATGAGAAAACACATATTCGTTTACTTAGTGCATTCCTGGTCGGAATAACCTGGCCAATGAGTCTGCCTGTGGCATTACTTTTTTCTCTCTTTTAG
b4586	ATGCGTTTACATGTTAAATTAAAAGAGTTTCTTTCGATGTTTTTTATGGCCATATTATTTTTCCCTGCATTCAATGCTTCTTTGTTTTTTACCGGAGTTAAACCTCTATATTCAATAATAAAATGCTCCACGGAAATATTTTATGATTGGAGAATGTTGATTCTGTGCTTCGGTTTCATGTCGTTTTCCTTTTTAAATATTCATGTAATTTTACTTACGATAATAAAATCATTCTTAATCAAAAAAACGAAGGTAGTCAATTTCGCCACAGACATAACAATACAGCTAACTCTTATATTTTTACTAATAGCTATCGTAATAGCACCTTTAATAGCTCCTTTTGTCACAGGATATGTCAATACTAATTATCACCCCTGCGGTAATAATACGGGAATTTTC…
b4588	ATGCGCACATACAATCCAAACTCTCTTCTCCCTTCACAGATGCAGAAATGCACCTGCAATTCTTTGCATCTAGCGTTTGACCTCTGCGGAGGGGAAGCGTGA
b4589	ATGTCAACTAAGAACAGAACCCGCAGAACAACAACCCGCAACATCCGCTTTCCTAACCAAATGATTGAACAAATTAACATCGCTCTTGAGCAAAAAGGGTCCGGGAATTTCTCAGCCTGGGTCATTGAAGCCTGCCGTCGGAGGCTAACGTCAGAAAAGAGAGCATATACATCAATTAAAAGTGATGAAGAATGA
b4590	ATGCAGAAACCCTTACCAGTCAGGTGGCTGATAATACAAGGGTTAACAGAGAATGAGCACTGCGGAATACAGGCATATGCCTGTAATACAGAGAGTCAGGAAGACCTGTACGCTGAAGTGCCCTTAGTCGGTAGACTAACGGGCATTGAAGAAGTGAAAGTCGAAGCTATTGCGATGAGCAAACTTCATAATATGAGTTGTCCGCCTTATATGGGGCATAGTGCGGCTGTTATTTTCCATTTAATTTACCTTTCCTGA
b4593	ATGAGTTATTCCTCATTTAAGATTATTCTCATTCACGTAAAAAACATAATTCCTATCATCACAGCCACGCTCATTTTGAATTATCTGAATAATAGCGAGCGTTCTTTAGTTAAGCAGATCTTAATTGAAGACGAAATTATTGTGTGTGCAACTTACTTAATACCGGACATCTAA
b4601	ATGGTGGGCCGTTATCGCTTTGAGTTCATTCTGATCATCCTTATTTTATGCGCACTGATTACCGCCCGTTTTTATCTTTCCTGA
b4604	ATGCATACCCCGATCGGGGTAAAACCTGTAGCAGGATCAAAAGAGTGGCGGGAAGCGTGGCAAAAACGGGCTTTTGCTCACATTTCAAATGGTTATAAATATATTTATATAGCGATTGATTCACCAGAGATATTTCTGCTGGTTTGCTCTCTCATTAGAATTTAA
b4612	ATGGAAAAACTTACAACGGAACTACACTCCTTAAGTGAGATGGACCGAAGACATGTAGTCTCTATTTTAGCCGAAATAGCTAATGGCTATGATGATTTTAATGACATGTTGATTTATTTAGAATTTTACCCGAATCATAAGATTCTGATATCTTAA
b4621	ATGAATATATCATATGTGAATAGCAACAAAACGACATCTTTACCTGTTGAGCTAGATGCACTAAATAATAAAGATATCTCTTATGCCAAAGATTTCTTTTTATACATAGAAACACAGTTAAAAATTGCAAAAGATTTTTTAGACCTGGAGAAGAAGTATCAAGTTCTATTGCAAGTAAAGTTTTTCACGCATTTATTGATTTAG
b4655	ATGATCAAGAATTTTATCTTCGATAATCTCATAATTTTAGCAGTGCCATTTATGATAAAAACATCCCTTAAAACCAATCTAATCTTTTTCTTCCTCTGTGTATTTGTTCCCCATATGGCGTCATAA
b4660	ATGAAAGCAATTGACAATCAGATTAGAAACATCTCTTCAAGCCATCAAGATAAGCATTCAGATAAAGTTAACAGTCATCAACACCATGGCAAGGTTGATAAAACACATCGTGCAAAGATAGTTGAATTTGATAAACTGGATAATGATTCGCAAATAGATAACGATTTTGGCCTGCATATCATCTATTTCCTGCAACATGGTCACTGGAAGGTAAATGATCGTAGTCACCAGATGGAGAAAGTATGGTTTTATAATAGTGAACCTTCTATAGATATTCAAGAATATAATAGATTCGCCGACAATACTACTGATACGTTTATCTTTACAATTATACCAGACAATAACCATGTGTTAAAATTATCGTCTCCCATTACCGTTACTGTTGAGTGTAAGGGCGGT…

## Sheet: Table_S1.2
High-expression genes
Locus tag	Wild-type coding sequence
acmA	ATGCCAGTTTCTCGTATTAAAGTTAAAAATAGACATTTAAAAAAGAAAGCCAAAAAACCACTGGCTTTTTATAAACCAGCGACCAAATTTGCTGGCGCTGTTCTCATTGCAGGAACTTTGACAACCACTCATGAGCTTTTGCTCCAACAAACAAGCCCAATGGTTCAGGCTGCAACCAATTCCACAGAAGCTTTTATTGAAAGTATTGCTGCATCAGCAAAACCAGTTGCCGATAGTAATGGTCTTTATCCTTCAGTTATGATTGCTCAAGCTATTTTGGAAAGTAACTGGGGTTCAAGCCAACTTTCTCGTGCCCCCTATTATAATTTATTCGGTATTCAAGGAACTTATCAAGGAAAAAGCGTTGTTTTTAAAACTCAAGAATATCTCAATGGTAAA…
acmB	ATGACGACTTTTGGCGTGGCTGGCCATGCTGATGGAGTAACTGTTGGAAGTAGTTCAGATGCATCATCAAGCACAGGTAGCTCAAGTTCATCATCAGGTACAGGGGGTTCAAGTTCATCATCAAGTACAGGTAGCTCAAGCTCATCATCAAATTCAAATGCTTCAAGTTCATCGTCAAGTACAGGTAATTCAAGTTCATCATCAAAACCAAGTACTTCAGGTTCGACATCAAAACCAAGTAATCCAAGTTCATCAACAAATAATAATTCAACTAGTAATTCCTCTACAACAACTCAAGCACCATCAACTTCAGTTTCTACCATAGCTCCTTCAGCATCAACTTCTACAGTTGCACCCTCTAATTATTCACAGGATAATGCCTACTATCAAACATCAACT…
acmD	ATGAAACAGAAACATAAATTAGCGCTTGGTGCGTCAATTGTTGCTTTGGCAAGTCTTGGTGGGATTAAAGCACAAGCTGCATCTGTTCAAGAAATTATTAACGCTGCGGTACCAGTGGCAAATGACTACGGACTTTATCCATCAGTAATGATTGCCCAAGGGATTTTAGAATCAAGTGGTGGACAAAGTGCCTTAGCAAGCAATTATAATAATATTTTTGGAGTTAAATACACTTCTGGTACACCTGTTTATCTACCAACACAAGAGTATTTGAATGGAACAATGACAAATGTTGTTGAACCCTTCCAAGCTTATAGCTCAGTTTATGACGCATGTGTTGCCCAAGCTAAAATGTTACGTGCTTCATCATATTATTCTGGGGCTTGGCGTGAAAATACA…
acpA	ATGGCAGTATTTGAAAAAGTACAAGATATTATCGTTGACGAACTCGGTAAAGAAAAAGAAGAAGTAACACTCGAAACTTCATTTGAAGAGCTCGACGCTGATTCACTTGACCTTTTCCAAATCATCAATGACATCGAAGACGAATTCGACGTTGAAGTTGATACAGAAGCAGATATGAAAACAGTTGCTGACCTCGTTAAATACGTAGAAAACAACAAATAA
adhE	ATGGCAACTAAAAAAGCCGCTCCAGCTGCAAAGAAAGTTTTAAGCGCTGAAGAAAAAGCCGCAAAATTCCAAGAAGCTGTTGCTTATACTGACAAATTAGTCAAAAAAGCACAAGCTGCTGTTCTTAAATTTGAAGGATATACACAAACTCAAGTCGATACTATTGTCGCTGCAATGGCTCTTGCAGCAAGCAAACATTCTCTAGAACTCGCTCATGAAGCCGTTAACGAAACTGGTCGTGGTGTTGTCGAAGACAAAGATACCAAAAATCACTTTGCTTCTGAATCTGTTTATAACGCAATTAAAAATGACAAAACTGTTGGTGTCATTTCTGAAAACAAGGTTGCTGGATCTGTTGAAATCGCAAGCCCTCTCGGTGTACTTGCTGGTATCGTTCCA…
ahpC	ATGTCATTAGTAGGTAAAAAAATAGAAGAATTTTCAACAGATGCTTATCTTGGTGGGAAATTTATTAAAGTTTCCGATAAAGACTTTTATGGAAAATGGTCTGTGCTTTGTTTCTATCCAGCAGACTTTTCATTTGTTTGTCCGACAGAGTTAGAAGATTTAGAAGAAACTTATCCAACCTTGAAATCGCTTGGTGTAGAAGTTTACTCAGCTTCAACTGACACCCATTTTGTCCATGCTGCTTGGCATGAACATAGTGATGCTATTTCAAAAATTACTTATCCAATGCTTGCAGACCCTTCACAAAAAATTTCACGTGCTTTTGATGTTCTTGATGAAGAAGCAGGATTGGCTCAACGTGGAACATTTATTATTGACCCAGACGGTGTGATTCAAGCG…
aldB	ATGACAGAAATCACACAACTTTTTCAATATAATACCCTTGGAGCTTTAATGGCAGGCCTTTACGAGGGGACAATGACAATTGGTGAACTTCTGAAACATGGTGATTTAGGAATTGGAACTTTAGATTCTGTTGATGGAGAATTGATTGTTTTGGACGGTAAAGCCTACCAAGCTAAAGGTGATAAAACCATCGTAGAATTAACTGATGACATCAAAGTTCCTTATGCTGCAGTTGTTCCCCATCAGGCAGAGGTAGTTTTTAAACAAAAATTTACGGCCAGTGATAAGGAATTAGAAGACCGAATCGAAAGCTATTTTGACGGGCAAAACTTATTTCGCTCAATCAAAATAACTGGTGAGTTTCCAAAAATGCACGTTCGTATGATTCCACGGGCAAAA…
als	ATGTCTGAGAAACAATTTGGGGCGAACTTGGTTGTCGATAGTTTGATTAACCATAAAGTGAAGTATGTATTTGGGATTCCAGGAGCAAAAATTGACCGGGTTTTTGATTTATTAGAAAATGAAGAAGGCCCTCAAATGGTCGTGACTCGTCATGAGCAAGGAGCTGCTTTCATGGCTCAAGCTGTCGGTCGTTTAACTGGCGAACCTGGTGTAGTAGTTGTTACGAGTGGGCCTGGTGTATCAAACCTTGCGACTCCGCTTTTGACCGCGACATCAGAAGGTGATGCTATTTTGGCTATCGGTGGACAAGTTAAACGAAGTGACCGTCTTAAACGTGCGCACCAATCAATGGATAATGCTGGAATGATGCAATCAGCAACAAAATATTCAGCAGAAGTT…
amyL	ATGAAAACAATCCTTCAAGCTTTTGAATGGTATTTACCCTCAGATTCTCAGCACTGGAATAATATAAAAGAGAATATTCCTGACTTGGGAAAGTTAGGATTTTCAGGATTGTGGTTACCTCCAGCTTCCAAGGCAGCTTCTGGAGTTGAAGATGTTGGTTATGGGACCTATGATTTATTCGACTTAGGGGAATTTGATCAAAAAGGGACAATTCCTACAAAATATGGGACTAAAGATGAATATCTTGATTTAATTAATACACTACACCACAACAATATTGAAGTGTATGCGGATATCGTTTTTAATCACATGATGGGTGCTGATGAAACAGAAACTATTGAAGCTGATATTAAAGCAGAAGATAATCATCTTCATAACATCGAAAATAATAAAACTGTT…
apl	ATGCAAGAAATAATTATCCAAGTCATGAACCAATTTGGCTACTTTGGTGTTGCCTTTCTCATTATGATTGAGAACATCTTCCCACCAATTCCTTCCGAAGTAATCTTAACTTTCGGTGGTTTCATGACTACTTATAGCGAACTGGGGATTATCGGCATGATTATCGCAGCCACTATTGGTTCTGTGCTTGGTGCATTGATACTCTACTTCGTCGGTCGTCTTTTAAGCGTTGAACGCTTAGAAAAATTAGTTTCTGGACGTTTAGGAAAAGTACTTCGTCTTAAACCAGAGGACATCACAAAAGCTGAAAAATGGTTTTTAAAGAGAGGATATGCAACAATCTTCTTCTGTCGATTCATTCCTTTAATTAGAAGTCTAATTTCAATCCCTGCTGGTTCT…
arcD1	ATGGACGCAGAAAATAAAAAAGGAATTGGCCTTGCTGCTTTAGTTGCGATTATTGTTTCTGGAGCGATTGGTGGTGGGGTATTCAATCTCTCTAACGATTTAGCAACAAATGCATCACCTGGTGGTGTTGTCATTTCATGGATCGTTATTGGTTTTGGTATTTTAATGTTGGTTTTATCACTAAATCATTTGGTGGTAAATAAACCTGAACTTTCAGGTGTATCAGATTATGCACGTGCTGGCTTTGGTAATATGGTTGGTTTCATTTCAGGTTGGGGTTATTGGTTATCTGCATGGGCAGGTAACATTGCCTTTGCTGTTTTGATGATGACTTCCGTTGACTATTTCTTCCCCGGCGTATTTCAAGCTAAGAATGGTTCTTTGACCATTCTGTCAGTA…
arcT	ATGGAACTTGTACAATTTGGTTGTGAAGACTGGCTCAATGTTTGGGAAAAATCTGCAACGATTGATATTGCTCAGTCAACCATTGATTCGTTATCTTTGGAAGAAGTTTTGGCCTTTGAAGAAGATAATGGCGAAGCTTTTATGTCACAGATGATGAAAGAAAAATTCAGTTATGGTTGGATTGAGGGTTCACCAGCCTTTAAATCAGAAGTGGCAAAACTTTATAAAAGAGTGCCAGAGGATAATATTTTATCTACAAATGGAGCTACCGGAGCAAATTTCCTTACAATTTTAGGATTAATTGGTCAAGGCGATCATGTGATTGCTCAATATCCTTCTTATCAACAACTGTATGATTGGCCTAAAACATTAGGTGCCCAAGTTGATTATTGGCATATT…
aroH	ATGACTTTTAAAGAACTCAGTAACAAAATTAACATTAAAGATGTAAGAGAGCTAAATCATTTAAATGATGAGCAACAAGAAAAGAAAGAAAAACGTGATAAGGAACTTGAAGCGATAATTAAGGGTGAAGACGATAGAATCCTCTTAGTCATTGGCCCCTGCTCATCGGATAATGAAGCTGCAGTTCTAGAATATGCTCACAGATTGTTAAAACTTCAAAAAGAAGTAGAAGATAAAATTTTTATTGTGATGCGTGTTTATACTGCAAAACCGCGGACAAACGGAGATGGCTATAAAGGCCTCATTCACGAACCTGATGCAGATGGACATACAGACCTTATCAATGGGATAAAAATGGTTCGTGACCTTCACTATAAAGTAATTACTGAAACTGGTCTG…
bar	ATGGAGTTTAGATTAGCGAAAAAGTCTGATGCTAAAAGACTTTTAGAAATTTATAAACCTTATGTTGAAAAAACTGCCATTACTTTTGAGTATGAAGTCCCAACGATTGCAGAATTTGAAAAGCGAATTGAAAAAATAGGAAGTCGCTATCCTTATATTGTGGCGATTGAAAATGACAAAATCATTGGTTATGCTTATGCTGGCGCTTATCGAGAACGGGCGGCTTATGATTGGGTGGTTGAATTATCAATTTATTTAGATGAAAATGAACGGCAACATGGCGCTGGTAGTGCCCTTTACCAAAAGTTACTGACAGCTTTATCGGTACTTAATTATCAGCGTGCTTATGCTTGTATTACCTATCCAAATCCAGCAAGTGTTGCATTTCATAAAAAATTT…
bcaT	ATGGCAATTAATTTAGACTGGGAAAATTTAGGATTCAGCTATCGGAACTTACCTTTTCGTTATATCGCTCGTTTTAAAGATGGAAAATGGAGTGCTGGAGAACTAACAGGAGATAATCAACTTCATATTAGTGAATCATCACCTGCTTTGCATTATGGTCAACAAGGTTTTGAAGGATTAAAAGCCTATCGAACAAAGGATGGTTCAATCCAACTTTTCCGTCCTGACCAAAATGCTGCTCGTTTGCAAAATACGGCGCGTCGACTTTGCATGGCAGAAGTTCCAACTGAAATGTTTATTGATGCAGTTAAACAAGTGGTGAAAGCAAACGAAGATTTTGTGCCTCCTTACGGAACGGGTGCAACGCTCTATCTCCGTCCACTTTTGATTGGGGTTGGT…
bmpA	ATGAAAAAACGTGTAATCGCAGTTAGTGCTCTCGCACTTGCATCAGTCGCAGTCCTTGCAGGATGCCGTTCACATGACGCAGCCGGATCAGGTAAAGCAAAAACTGACCTTAAAGCAGCAATCGTCACCGAAATCGGTGGTGTAAACGACCGTTCATTTAACCAATCCGCTTGGGAAGGTCTTCAAAGCTGGGGGAAAGAAAATAACCTGAAAAAAGGTACAGGATACACTTATTTCCAATCTAACTCTGCTTCAGATTATACAACTAACTATAACTCTGCGGAACAACAAGGCTACAAACTTTTGTTTGGTACCGGATTCTCTTTACAAGATGCAACATCAGCTGCAGCAAAAAATAATCCTAAATCTAACTTTGTAATCGTTGACTCAGTCATCAAA…
choS	ATGAATCAGCTAATTTCAACTTTTCAAAGCCAGCAAGGCCAATTTTGGCAGGCGCTTTTAGAACATATCCAGATTTCATTAATTTCAATTTTTATTGCAATTCTGATTTCGATTCCTTTAGCTTTATTGTTACGACGTCTTCCCAAAATTGCTGAACCAGTTTTGCAAGTCACCGGAATTTTTCAAACTATACCTAGTTTGGCACTGCTAGGACTCTTGATTCCATTCATCGGAATCGGAAGTTTACCAGCAATTGTCGCTCTTGTTGTTTATGCGATTTTCCCTATTGTTCAAAATACTTATACTGGTTTAGAGCAAATTGAACCTTCTTTAATCGAAGCTGCAACAGCATTTGGGATGAATCGAAGAGAACGATTGATGAAATTTGAGCTCTCATTA…
citC	ATGTTAATACATCGGAAAGAATGGGATAAATTTTTGACGGATTTGCATTTGAATGTTTCAAATAGCTCTGAAATTGAAACGATTGATGAGACGGTGGCAATTTTTGCGAAAAATGGTGAAGTTTTGGCGACGGGTTCTATTGCTGGTAATGTGATAAAATACGTGGCGACTTGCACTAAGGGCGAACAATCTGCCGGTGAGCGTTTTAATAAAATTATTACAGAGTTAATGAATCGGCTGGCGCAAAAAGGAATTTATCATGTCTTTGTTTTTACAAAGCCCATGTATGCTAAGAGCTTTGGTTATCTTGGTTTTAAGGAATTGGCGCGGGCTGAGCAAGGTGTTTTGTTGGAAAAAGGTCGTCCCAACATTACAGATTTTCTGTCTTCGCTGACAGAA…
citD	ATGGAAATTAAACAACACGCGCTGGCGGGGACTTTGGAGTCTTCAGATGTGCAAATCATGATTGCGCCAGCCAATAACGGCATTTCGATTGATTTGATTTCAGATGTGAAAAAACAGTTTGGTAAGCAAATCGAGGCTACGGTGCGTCAAGTTTTGGCAGCTTATGCCATTGAAAATGCGGACGTCCAAGTCATTGACAAAGGGGCTTTGGATTTGGTGATTAAGGCCAGAGCGATTGCGGTAGTGGAACGTGCGATTGAAGCTAAAGATTTGAATTGGGAGGTCTTGTAA
citE	ATGGCAGTAGCAGAACGTTTACGTCGGACAATGATGTTTGTGCCTGGGAATAACCCAGCCATGATTAAGGATGCAGGAATTTTTGAGGCTGACTCGATTATGTTTGACTTGGAAGATGCAGTTTCTTTGGCAGAAAAAGATGCGGCGCGGGTTTTGGTCTATGAGGCGGTCAAAAATATTGATTTTGGTGGGGCTGAATTGGTCGTGCGAATCAATGGTTTGGACACGCCATTTTGGCAAAAAGATGTGCGGGCCATGGTGAAAGCCGGTATCGAAGTCATCCGTGCACCAAAAGTTGAAACAGCAGCTATGATGGAAGAGCTGGAAGTCGAAATCGAAAAAGCTGAAAAAGAATTTGGCATCGAAGTCGGCACCACGCACGTCATGGCAGCACTTGAG…
citF	ATGAAAAATAAAGTGAACCGTGAATTGCCAGATGAAATTTTGAAAACTACAGGTTACAAACCTTTTGAGTCAGTCGAAGTCAAGGACCTTGTGATTGAGCGCGTGAGTGCTAAAGTCCGTCAGTCTGTTAAACCAAATAAATTGGTAGATTCGCTGGAAGAAGTGGTTTTGAAAACTGTTAAAGATGGTATGACCATTTCATTCCACCACCATTTCCGCGAAGGCGACTATGTTTTTAATAAAGTCATGCGCATTATCATTGACCACGGCTTTAAAGATTTGAGGATTGCTCCGTCTTCTTTGACCAATGTCATGAATGATATTTTGGTTGAGGCTATTGAAAAAGGTGTCGTGACAAACATTACTTCATCTGGGATGCGTGGAACTTTGGGCGATGTC…
cmk	ATGAAAAAGATTCAAATTGCAATTGACGGTCCAGCGTCAAGTGGAAAATCAACAGTTGCTAAAATTATTGCACGAAATCTTGACTTAATTTATTTGGACACGGGCGCTATGTATCGTGTAGCTACTTTTGTTGCCTTGCAAAAGGAAACAGATGATGCAAAAGAAATCATTGAATTTATTGAAAAAAATCCAATTTCTTTTATGAATGGTCAAAAAGGTCAAGAAGTTTTAATGGGCTCAGAGAATGTTACAGAAGTGATTAGAACAAATGAAGTTACAAATACTGTTTCTAAAATCTCAGCTATGACCGAAATTCGTGAATTCATGGTTGCAGAACAACAAAGAATTGCTAAAAATGGTGGAATTATCATGGATGGACGTGATATTGGAACAGTTGTT…
codZ	ATGAAAGAAATTTATGACAAAATCCAAGACATAAATATTATTTTGAAAAGATCATTTATTGACCTTGGAAAACCATTAGCTTATCAAGAGGTGGTAGAGAAAAGTGCCAAAGTTTTAGAGTCTAGCCTTTTTATCATAGATACCAAACGAAATTGTTTAGGTTATGGTTTTACTGATTCTGATAATTCTTATCAGGATGATATAAACCTCCAAAATTTTTTTATCTATCAAAAAATATCAAAAGATATCTCTAGTCAACTATTAAATCACTACGAAATGAGCGCAAGCCTACCAATGGCCCAATCAATTTTAGAACCAGTGAAAGAAATTTCGAGCAAATTTCCAAATAAATTTCTCAGCTTTCTACCTATAGAAGGAAATCATTTGAGATTGGGAACC…
comGD	ATGATCAGAATAAAAATGAAGAACGAAATTTTAATGACTAAAGCATTTACTTTACTAGAGTCTCTTCTAGTTTTGTTGATTATTTCTTTTATCACAACTCTTTTTTCTTTAGAAATAATACAAACAATCCATCTTTTTAAGGGAGAATTGTTTGTTCTTCAATTTGAAAATTTCTATAAAAGGAGTCAAGAAGATGCTGCACTGCTTCAAAAATCTGAAAGTTTAGTTGCTAAAAATCAAGAATTAATCTGTGAAGATAGAAGTATCACAATTCCAAAGGAGGTAGCAGTTAAAGATTTTACAGTTAAATTTGATGATAAGGGAGAGAATTCTAGCTTACAAAAACTCACAATTTCTTTACCTTACGAAAAAAAGTTCATCACTTATCAATTGGAGATA…
cpsM	ATGACTGATAATTTTTTTGAAAAAACATTGGCTGCACGAGAAATCAGCCAAATTCCTGGAATGTTAGAATTTGATATCCCAGTTCATGGTGATAATCGTGGATGGTTTAAAGAAAATTTCCAAAAAGAAAAAATGATGCCACTTGGCTTTCCAGAAAGCTTCTTTGCCGAAGAAAAATTACAAAACAATGTAAGTTTTTCTCGTAAAAATGTTTTGCGTGGTCTCCACGCTGAACCTTGGGATAAGTATATTTCTGTCGCTGATGGCGGAAGTGTTTTAGGCGCATGGGTTGATTTACGTGAAGGAGAAAATTTCGGTCATGTTTATCAAACTGTGATTGATGCAAGTAAAGGAATTTTTGTTCCACGTGGTGTGGCTAATGGATTCCAAGTTTTGTCT…
cspE	ATGGCACAAGGAACTGTTAAATGGTTTAACGCAACTAAAGGCTTCGGCTTTATCACTACTGAAGAAGGAAACGACGTTTTCGCTCACTTCTCAGCTATCCAAACTGATGGATTCAAAACACTTGACGAAGGTCAAAAAGTTACTTTTGACGTTGAAGATGGCCCTCGTGGACCTCAAGCTGTTAACATCCAAAAATAA
ctrA	ATGGGATTTATGAGAAAAGCTGATTTTGAGCTTTATCGAGATGCAGATAAACACTATAATCAGGTGTTAACCACACGTGATTTTCTTGCACTAGGTGTTGGAACAATTATTTCGACTTCTATTTTTACTTTACCAGGTCAGGTCGCTGCTCAATTTGCAGGCCCAGGTGTTGTCTTTTCTTACCTGCTTGCTGCATTGGTCGCTGGTTTTGTTGCCTTGGCTTATGCTGAAATGTCAACAGTGATGCCATTTGCGGGTTCAGCCTATTCTTGGATTTCAGTCTTATTTGGCGAAGGTTTTGGTTGGATTGCTGGTTGGGCTTTGCTTGCGGAATATTTTATTGCCGTTGCCTTTGTTGGTTCAGGCTTCTCAGCAAATCTGCAACAATTGCTAGCGCCA…
ctsR	ATGGCAGGTCAAAAAAATACATCAGATATTATCGAAGCTTATCTGAGAAAGCTTTTAGAAGAAGCACAAGTCATTGAAATTAAACGAGCGGACTTAGCCAATCAATTTGATGTCGTGCCGAGTCAGATTAATTATGTGATAAAAACACGATTTACGGCCTCAAAAGGCTTTGATGTGGAATCAAAACGTGGTGGCGGTGGATACATCAAAATTGTGAAGTATCAATATTCTGCTCGTCATGAATTCTTAACGGCTCTTTACCAGAAGGTTCCAGCTAATCTCTCAAGTAAAGCTGCCCATGATATCGTTCAACTTCTCTTTGATGAGAAAGTACTGACAGAACGTGAGGGAAATCTACTTTTGTTAGTCATTACTGACGGAGCCATTAGTCCCTTTACT…
cysS	ATGAAAATATATAATACTTATAGTCGACAGCTAGAAGATTTTCAGCCGATTGAACCTGGAAAAGTAAAAATGTATGTCTGCGGACCGACCGTTTATAATTACATCCATGTGGGAAATGCTCGTTCTGTTGTTGCTTTTGATTTGGTTAGAAAATATTTGGAATTTCGAGGATTTGAAGTTCAATATATCTCTAATTTCACAGATGTCGATGATAAAATTATCAACGGTGCAAAAGCTGCAAACATGACTACGACAGATTTTTCTGAACGTTATATTGCTGCTTTTTATGAAGATACTGATGCTTTAAATGTTAAAAGAGCCAGCCAAAATCCGAAAGCAACAGAATTCATCGAAGCGATGATTGAGTTTATTCAAGAACTAGTGGATAAAGAATTTGCT…
dacA	ATGAAAAAAATTGCAATTATTTTTTGTAGTTTCCTGATTAGTCTGTCAGTCCTTTCGGACTTTTCTGTCAGTGCTGCTACGACTCCAACGACAAATGATTTTACAGTTGCTGCTAAATCAGCAATTGCTATTGATGCCTCAAGTGGTAAAATTTTATACGCGCAAAATTCTGATGATGCAAGCACTCGGATCGCCTCTATCACTAAATTACTGACAGCCTATTTAGTTTACAAAAATGTAGCTGAAAATAAATTGACTTGGAATACTAAAGTTCCTATTTCAGATTATGCTTATGAATTAACTCAAAATTCTAACGCTTCCAATATTCCCCTTGCTCAAAATGGTCAATATACTGTCAAAGATTTATTGAATGCTTTACTTCTTCCGTCAGCAAATTCT…
dacB	ATGAAAAGAAGAATAACATTTAGTTTAATCGTGCTTGTTCTTTTAATCATTGGCGCTTTAGGATTTATTTTAATCACCAATGATAAGTCAAATTCAACAAACGAATCAGCTAAAAAAACAAGTATTTCGTCATCTAAAGAGGTGGCAAAGAAAAAGGATTTACCTGACGCTAAACAATCAGATTGGGATTTAGTATTGGTGAGTCGAAAATCACCTAAAGATGAAATGAACCCAACACTGGCAACCGTAAATGGGATTCAAGTTGATCAAAGGATAGCATCAGCGGTTCAACAATTTTTAGCAGCAGCCCAACAAATATCACCAGCTGAACATTTAATCTCAGGTTATCGGTCAGTCTCATATCAAGAAGGGCTTTATCAATCTTATGTCCAAGCAGAA…
dltC	ATGAAAGAACAAATTTTTGATATTATCGAAACCGTATCAGGCACAGACGAATTCCGTGAAGACTTAGACATGGATTTATTTGAAGAAGGAATTCTTGATTCAATGAGAGCCATCATGCTCATTGTTGAATTAGAAGGCGCTTTTGATATCAGTCTTCCACCATCAGAAATGGACCGTGAAGATTGGAATACAGCAAATAAAATAGCAGCACGCGTTCAGGAAAAAAAGGATGAAAATTAA
dnaH	ATGGCATATCAAGCATTATATAGAAAATATCGAAGTCAAAGATTTGATGAAATGGTGGGGCAAGAAGTTGTAGCAACAACATTAAAAAATGCGATTGTCAATCATCAAATTTCACATGCTTATCTTTTTTCTGGTCCAAGAGGGACAGGGAAAACCTCAGCAGCTAAAATTTTTGCTAAGGCAATAAATTGTCCTAATCAAGTGGATGGAGAGCCCTGCAATAATTGCTTTATTTGTGACTCAATCACCAAAGGAAGCTTAGATGATGTCATTGAACTTGATGCGGCATCAAATAATGGGGTTGACGAAATTCGAGAAATTCGAGATAAATCAACTTACGCAGCTAGTCAAGCCACTTACAAGGTTTATATTATTGATGAAGTGCATATGCTTTCAACA…
dpsA	ATGTCAAATGAACACACACAAGAAGTTTTAAATCAAACAGTTGCTGATTTATCAAAAGCATCAGCACTTGTTCATCAAATCCACTGGTATTTGCGTGGTCCGGGTTTTCTTTACCTACACCCAAAAATGGATGAATTGAAAGATCAATTGGATGAACATTTGGACGAATTTGCAGAACGTCTAATCACTATTGGTGGTTCTCCAGTTTCAACTTTAGCAGAATTTGATAAAAATTCTAAAATTGAAATGACTCCCGCCGTTTGGGGAAAATCTAATTCAGAACGTGTGAAAGAATTGATTGTTGCTTACAAATATTTGACTCAACTCTTCAAAGATGGCATTAAAATTGCTGGTGATGATGGTGATGATGTTACAGTTGACTTATATACGACTGCTCTT…
efp	ATGGTTTTAGCAAAAGACCTTAAATCAGGCATGACATTTTTGAATGGGGAAAAACTTCTCCGCGTTATGGAAGCAAGTCATCACAAACCAGGTAAAGGGAATACAATCATGCGTATGAAACTTAAAGACGTACGCTCAGGTTCAACTTTTGATGACACTTACCGTCCTGAAGATAAGTTTGAACAAGCTGTTATTGAAACTGTAACAGCACAATACCTCTACTCAATGGATGGTATTGCTAATTTCATGAACAATGAAACTTACGAACAATATGAAATTCCAGTAGAACAAGTTAAAGATGAACTTCTTTATGTTCTTGAAAATACAGATGTTAAAATTCAATTCTACGGTACAGAAGTAATTGGTATTCAACTTCCAACAACAGTTGTTCTTGAAGTT…
enoA	ATGTCAATTATTACTGATATTTATGCTCGCGAAGTCCTTGACTCACGCGGTAACCCAACACTTGAAGTTGAAGTTTACACTGAAGACGGTGCATTCGGTCGCGGTATGGTACCTTCAGGTGCTTCTACTGGTGAACATGAAGCGGTTGAACTTCGTGATGGCGACAAATCTCGCTACAACGGACTTGGTACTCAAAAAGCTGTTGACAACGTAAACAACATCATCGCTGAAGCTATCATCGGTTATGAAGTTACTGACCAACAAGCTATTGACCGTGCAATGATCGCTCTTGACGGTACTGAAAACAAAGGTAAATTGGGAGCTAACGCTATCCTTGGTGTTTCTATCGCTGCTGCTCGTGCTGCTGCTGATGAACTTGGTGTTCCACTTTACAACTAC…
folC	ATGTCTATAGAAGAAGCATTGGAATGGATACATTCACGTTTAAAATTTAATATTCGCCCAGGCCTAAGTCGTGTTTCGGCCCTTTTAGAATTGCTTGGTCATCCAGAAGAGTCTTTGTCAATGATTCACGTTGCTGGAACAAATGGAAAAGGCTCCACAGTCGCTTTCACACGCTCAATCTTTATGCAGGCAGGTCTGAAGGTTGCTTCTTTCACAAGTCCTTTCATCACCACTTTTGGTGAGCGGATGTCGATTAATGCACTCCCGATTGCTGATGATAAATTAATTTATTATGTAGAAATGATCCAACCACTTGTTGCTGAACTTGATAAAGATGCTGAACTGACTGGAATTACCGAATTTGAAATTATCACGGCAATGGCTTTTAAATATTTCTCT…
frdC	ATGAAAATTTGGACTAAACTAGGCTTGCTAACGCTTGTGGGCCTCTCTTTGACTTCTTGTGGGAGTAATACAAAGAATACAAAAGGACAATCAAGTTCGTCTCAGAAAGTTGAAACCTCGGCTGGTGCAAGTAAATCAAACATCTATGCTGATCCTTCTACTTTAAGTGATAAATACGATGTGATTATTGTTGGTTCTGGTGGGGCTGGAATGACTGCAGCAATTGAAGCAAAAGATGCTGGAATGAATCCAGTCATTTTAGAAAAAATGCCAATTGCTGGTGGAAATACTTCAAAAGCCTCAGCTGGTTTGAACGCATCAGAAACATCAGTCGAAAAAGCACAAGGTGTCGCTGATTCAAATGATAAATTTTATGAAGAAACGCTCAAAGGTGGTGGT…
ftsE	ATGAGTATTATAAAATTAAGCAACGTTTCCAAGAAATATTCTAATGGAACAACGGCTTTGCGTAATATCTCGCTTGAAATTGAGCCGGGAGAATTTACCTATATCGTTGGTCCATCAGGAGCCGGGAAATCGACCTTTATCAAACTACTTTATCGTGAATTAAAGATTGACCGTGGTTCTGGAACAGTTGCGCAATATGATTTATCTAAATTAAAACGTCGTGATGTGCCAATGCTTCGTCGCTCTGTTGGAGTTGTTTTCCAAGACTATAAACTTTTGCCAAAGAAAACTGTTTTTGAAAATATCTCCTACGCCATGGAAGTTATTGGGAAAAGTCCTCGTGAAATTAAAAAACGAGTGAATGAAGTGCTTGACCTTGTTGGTCTGAAACACAAAATT…
fusA	ATGGCTCGCGAATTTTCACTTGCTAATACACGTAATATCGGTATCATGGCCCACGTCGATGCTGGTAAAACAACAACAACTGAACGTGTTCTTTACTACACTGGTAAAATCCATAAAATCGGTGAAACTCACGAAGGTGCATCACAAATGGACTGGATGGAGCAAGAACAAGAACGTGGTATCACAATCACATCTGCAGCAACAACTGCTGAATGGAAAGGTAACCGCGTAAATATCATTGACACACCAGGTCACGTGGACTTCACAATTGAAGTACAACGTTCACTCCGTGTTCTTGATGGTGCTGTTACCGTTCTTGATGCTCAATCAGGTGTTGAACCACAAACAGAAACTGTATGGCGTCAAGCGACTGAATACGGTGTTCCACGTATCGTTTTT…
gapB	ATGGTAGTTAAAGTTGGTATTAACGGTTTCGGTCGTATCGGTCGTCTTGCTTTCCGTCGTATTCAAAATGTTGAAGGTGTTGAAGTTGTTGCAATCAACGACTTGACAGATCCAGCAATGCTTGCTCACTTGCTTAAATACGATACAACTCAAGGTCGTTTTGATGGTAAAGTTGAAGTTAAAGATGGTGGTTTTGAAGTTAACGGTAAATTCGTTAAAGTTACTGCTGAATCTAACCCAGCTAACATCAACTGGGCTGAAGTTGGTGCAGAAATCGTTCTTGAAGCAACTGGTTTCTTCGCAACTAAAGAAAAAGCTGAACAACACTTGCACGCTAACGGTGCTAAAAAAGTTGTTATCACTGCACCTGGTGGATCTGATGTTAAAACAATCGTTTTC…
gidA	ATGAATTTTCAAGAAAATTATGATGTTGTTGTCATTGGAGGAGGACATGCAGGGGTTGAAGCTTCACTAGCAGCTGCACGGATGGGCTCTAAAACATTACTCATGACGATTAATCTTAATATGGTTGCCTTTATGCCATGTAATCCATCAATTGGTGGCTCAGCTAAAGGAATTGTTGTCAGAGAAATTGATGCGCTCGGTGGTGAAATGGGTCGCAACATTGATAAGACTTATATTCAAATGAAAATGCTTAATACCGGAAAAGGTCCAGCAGTTCGAGCTCTTCGTGCTCAAGCCGATAAAGATGAATATGCCGATTCAATGAAGAATACAGTTTCTGACCAAGAAAATTTGACACTCCGTCAAGGAATGGTTGAAGAACTTATTCTTGATGAAGAA…
glnR	ATGGTGAAAGAACGTGAATTAAGACGCTCTATGGCGGTACTTCCAATAGGAACTGTCATGAAACTCACTGACCTAAGCGCAAGGCAGATTCGTTATTACGAAGAGCAAGAGCTTATTTTCCCGGAGCGAAGTGACGGTAATCGTCGCATGTATTCGCTCAATGACATAGATGCTCTATTTGATATTGCTGACTTATTGCAAGAAGGTAATAATATTGCAGATATCAAAGAAATTTATGCCAAAAGGGATGCTAAGAAGGCTCAAACTTTATCTATCGGAGAAGTCCACCATGCACTTGAACGCGAATTTGCCCAACAAGGTAGATTCGGAACTCCTGATCCCACTCATTTTACCCAACCGCGGATGTAA
gltD	ATGGCTGATCCAAATGGATTTTTAAATTATCCAAGAAATGATAATCCTTACCGTGAATTAGCGGAGCGGATAAAGGATTTTGCTGAACTGCAAGTTCCCTTATCTACTGAAGAACGACAAAAACAAGCGGCACGTTGTATGCATTGTGATGTTCCTTTTTGCCATCAAGGGATATTTTATGGGGGCAAACGGGCTGTCTCAGGTTGTCCAAATGATAATCATATTCCAGAGTGGAATGATTTGATTTATCGAGGACTACAAAGAAAAGCCTATGAACGTTTGATTTTAACCAATCCTTTTCCAGAGTTTACTGGCAGAGTCTGTCCTGCTCCTTGTGAAAAATCTTGTGCCGAGGCCTTAAACGGTGCAGGAGTAACCATTAAAGATAATGAACGTTTC…
grpE	ATGTCCGAAGAAACTAAAGAAGAAATCAAAAATGAAAAAGTTGATGAAGAAGTGACTGAGGAGTTGACAGAGGAAGCACTTGAGGATATTGTTGAAGAAGAAATCAACGAACTTGATGAAGCACAAAAGTTAGCGACTGAGTGGGAAAATAAATTCCTTCGCGTTTCTGCAGAAATGCAAAACGTACAACGTCGTGGAAATGAAGAACGTTTGCAACTTATCAAATATCGTTCACAAGATTTAGCAAAAAAAATCTTATCTTCACTAGATAATCTTGAACGTGCACTTGCTGTTGAAGGATTAACGGATGATGTTAAAAAAGGCCTTGAAATGGTCCAAGAAAGCTTGATTTCAGCGCTTAAAGAAGAAGGCGTTGAAGAAGTTTCTTATGAAAGTTTC…
gyrA	ATGCAAGACAAAAATGTTATCAATGTCAATTTAGTTGAGGAGATGAAGACGTCATTTCGTGACTATGCAATGTCAGTTATCGTTGCACGGGCACTTCCTGATGTACGTGATGGTTTAAAACCCGTTCACCGTCGTATTCTCTACGGAATGAATGAACTTGGAAATACTCCAGATAAACCACATAAAAAATCGGCACGTATTGTCGGTGAAGTTATGGGTAAATATCACCCACACGGAGACAGTTCAATCTATGAAGCAATGGTACGTATGGCTCAATGGTGGTCTTATCGTCATATGCTTGCTGACGGACACGGTAACTTTGGTTCAATGGACGGTGACGGTGCCGCAGCGATGCGTTATACCGAAGCTCGTTTAAGTAAAATTGCCATGGAAATGTTG…
hsdS	ATGAAGGAAAGATTAAAGGCTCCAGAATTAAGGTTTGATGGTTTTACGGATGATTGGGAAGAGCGTAAGTTATTAGACAATGTAGAAAAAGTATTAGATTATCGTGGTAAAAGCCCCGCTAAGTTTGGAATGGAATGGGGTACAGAAGGTTATCTTGTTCTTTCTGCTTTGAATGTTAAAAATGGATACATTGATAAATCTGTTGAAGCAAAGTATGGGGATCATGAATTATTTGACAGATGGATGGGGAACAATCGGTTAGAAAAAGGAGATGTTGTTTTTACAACAGAAGCTCCTTTAGGCAATGTAGCTCAAGTACCCGATAATAACGGATATATATTAAACCAAAGAGCGGTTGCATTTAAATCTTTGCAAGAAACAGATGATAATTTCTTTGCG…
icaA	ATGTTAATCTCAACAATGGTAGATGTTTATGTTGTTTATTATCCGATTATCTTGTCCTTCATTTGGGCAAGTGGTGCTTTTTTATCTCGGTGGAAAGAAAGAGATAAGAAAGCAATTGATGAAACAAAAGAATTTGAAAAAATTAGTATTGTTATTTCTGCGTACAATGAAGAAGAAACGATTGAGGAAGTTTTATTATCACTACGTAATCTAAATTACCCTTCCCTAGAGATCTTTATTGTTGATGATAAGAGTAGTGACCGCACTTTAGAGAAACTTTATGAAGTAAAAAAATCTTTCGACGATTGGGAAACATTAACTATTCTTGAGCAAAAGGAAAATAAGGGAAAAGCCACGGCTTTAAATGTTGCTTTGCAACAAGTTAACAGTAAGTATATG…
ileS	ATGAAGATCAAAGATACTTTAAATTTGGGGAAAACAGCTTTCCCAATGCGTGCAGGCTTGCCAAATAAAGAACCAAACTGGCAAAAAGACTGGGCAGATGCGACACTTTATGAGAAACGTCAAGAATTAAATGAAGGAAAACCCTCATTTATGCTTCATGACGGGCCTCCTTATGCGAACGGAAATATTCACCTCGGACACTCTTTGAACAAAATTTCAAAAGATATTATTGTTCGTTATAAATCAATGGCAGGATTTCGTGCTCCTTATGTTCCAGGTTGGGATACTCATGGTTTGCCAATTGAGCAACAACTTGCTAAAGCAGGCATGAAGCGTAAAGAAATGGATTTGCTTGATTATCTTGAGGAATGTCGTAAATACGCGATGAAACAAGTAGAT…
ilvC	ATGGCAGTTACAATGTATTATGAAGATGATGTAGAAGTATCAGCACTTGCTGGAAAGCAAATTGCAGTAATCGGTTATGGTTCACAAGGACATGCTCACGCACAGAATTTGCGTGATTCTGGTCACAACGTTATCATTGGTGTGCGCCACGGAAAATCTTTTGATAAAGCAAAAGAAGATGGCTTTGAAACATTTGAAGTAGGAGAAGCGGTAGCTAAAGCTGATGTTATTATGGTTTTGGCGCCAGATGAACTTCAACAATCCATTTATGAAGAGGACATCAAACCAAACTTGAAAGCAGGTTCAGCACTTGGTTTTGCTCACGGATTTAATATCCATTTTGGCTATATTAAAGTACCAGAAGACGTTGACGTCTTTATGGTTGCACCTAAGGCTCCA…
ilvN	ATGCGTAGAATGATTATCGCAAAACTTCATAATGTAACAGGAATTATGAATCGATTTACCGCCGTTCTCAATCGAAGGCAAGTGAACATTCTCTCAATTACCGCTGGAGTTACAGAAAGTCAAGACTTAACTCATACCACTTTTGTTATTGAAGTTGATCATCTTGATGAAGTAGAACAAATCATTAAACAATTAAATCGCTTAATAGATGTGATTGAAGTAGCTGATATTACAGATTTGCCTCATGTAGAACGTGAAGTCGTCTTGATTAAAGTATCAGCTCCACCGACCATTAGGGCAGAAATTTTTACAATGATTGAACCTTTTAGAGTAAATGTAGTTGATGTCAATCTGGAAAATGTCACCATTCAATTAACGGGTGATTCAGCAAAAATCGAA…
infA	ATGGCAAAAGATGATGTAATTGAAGTAGACGGCAAAGTCGTTGACACCATGCCGAATGCGATGTTCACGGTTGAACTCGAAAATGGTCACCAAGTCTTGGCGACGATTTCAGGAAAAATTCGAAAGAATTATATCCGTATCTTGCCTGGAGACAAGGTTCAAGTTGAACTCTCACCATACGATTTGACACGCGGACGAATTACTTACCGATTTAAGTAA
kdgK	ATGACTGAATTTATAACACTTGGCGAACCTTTAGTCGTTCTTGCCTCAGAAAATCAAGATATAAGTTTAGATGTAGCTGAGCATTTCAGCAAATATTTAGCTGGTGCGGAGCTAAATGTTGCGATTGGTTTGAGTCGTCTAGGACATAAAGGAATTTACCTTTCTAAAGTCGGAGAGGATTCATTTGGGAATTTTATTATTGAATCAGTCAAAAAAGCGGAGATTGAAACGACCTATCTCACCAAAGATAAAAACTATTCAACAGGCTTTTATTTAAAACAAAAAGTAAGTGAGGGCGACCCAAAAGTTGATTATTATCGCAAAAATTCTGCAGCGGCCAATTTATCCATTGCTGAACTAAAAGCTCTAGATTTATCAGGGATAAAAATTGCGCATCTC…
kinC	ATGATTAAATTTTTTAATTCAATGATTTTTAAAGGAGTAGTTGCACACCTACTTCTTTTTGTCATCCTTTTTATGAGCAGTTTTGATTACAATTTTGCTCATTTAAGTACTTTTATTGGTTATTACTTATTTTCACTCGTCTTTGTTTTAGTCTTTCTCAATCAGCAACATCGCATGATTGTGAATGTTTCTAAACAGATGAATGACATAAAAAATGGCTATTTAAATCGCGATAAAATCCCAAAAGGGACGAGTGAAATCAATGAATTATATGATGAAATTTTAAAACTTGGTGAAGATATTGTTCGCACGCAGAACAATCTTGAAAATCAGCGTAATCAATTAGATAGTATTCTCGCATATATGGTTGATGGCGTCATTGCCACCGATCGTCGTGGA…
leuB	ATGTCTAAAAAAATTGTGACACTTGCGGGAGATGGAATTGGGCCAGAAATTATGTCAGCTGGTTTAAGTGTTTTAAAAGCTGTCAGTAAAAAAATTGATTTTGAGTATGAATTAGAAGCTAAAGATTTTGGAGGAATTGCAATTGATAAGCATGGTCATCCTTTACCAGAAGAAACTTTGCAAGCAGTTAAAAATGCTGACGCAATCTTGCTCGCTGCAATTGGTCATCCTAAATACAACAATGCAAAAGTTAGACCAGAACAAGGGCTACTTGCTTTACGAAAAGAATTAGGACTGTATGCTAATGTTCGTCCATTAAAAATTTATCCGGCTCTAAAAAAACTTTCTCCTATCCGAAATGTTGAAAATGTTGATTTCCTAATGATTCGCGAACTGACA…
leuC	ATGTCAGGTAAAACAATATTTGATAAACTTTGGGATCAGCATGTGATTGCTGGAAATGAGGGAGAACCTCAACTGCTTTATATTGACCTTCATGTTATTCATGAGGTTACGAGTCCGCAAGCATTTCAGGGCTTACGTGAAGCAGGACGTCGTGTTCGGAGAAAAGATTTGACATACGGAACTCTTGACCACAATGTTCCAACACAAGATATTTTTAATATTCAAGATTTGATTTCTAAAAAACAAATTGATACTTTTACTAAAAATGTCAAAGAATTTGATGTTCCAGCGGAGACTCATGGTGGAAAAGGACAAGGAATTGTTCACATGGTAGCACCTGAATCTGGCAGAACTCAACCGGGAAAAACAATTGTTTGTGGCGATAGTCATACCGCAACA…
leuD	ATGGAAAAATTCACGATTTACAAAGGGACAAGTGTTCCAGTCATGAACGATAATATTGACACAGACCAAATTATTCCTAAACAATTTTTGAAAGCAATCGATAAAAAGGGCTTTGGGAAAAATTTATTTTATGAATGGCGTTATCTTAAAGATTACGATGAGAATCCTGATTTTATTTTGAATGCTCCAAAATACAAAAAAGCTTCTCTGTTAATTTCAGGAGATAATTTTGGTTCGGGTTCTTCAAGAGAACATGCGGCATGGGCCTTATCAGATTACGGCTTTCGGGCAATTATTGCTGGCTCTTACTCAGATATTTTTTATAATAATGCTTTAAAAAATGGCTTGTTACCAATTAAACAACCAAGAGAAGTTCTAAATCAACTGACAAAACTGTCA…
mtlD	ATGAAAAAAGCAGTACATTTTGGTGCAGGAAATATTGGACGTGGTTTCATAGGTGAAATTTTGAGTAAAAATGGATTTGATATTCACTTTGTTGACACAAATAAATCTATAATTGCCGAACTTAATAATCGGCATTCCTATGAAATTGGGATTGCAAGTAGTGAACATGAAAAAATTTCTGTAAAAGCTGTCTCTGGTATTAACAATAGTGAGAATCCTGAGGCAGTCATTGAAGCAATTGCAAAAGCTGATATTCTAACAACAGCGATTGGTCCTAATGTCTTGCCTTATATTGCTGAGCTTATTGCAAAAGGACTTCAGAAACGTAAGGAAGAAAAGGTTCAGAGCCCGTTAGATATTATTGCCTGTGAGAATATGATAGGGGGCTCTGAATTTTTG…
mtsA	ATGATTGAAAAATATAAAAATATATTGATAACTTTTATAGCACTAGCTGCTATCGTTTTTCTAGTAGGTTGCTCAAATAAAAAAACAGACCAAGTCACAGATAAAAAAATAAATGTGGTCGTGACTAATTCAATTTTGGCAGATATCACAAAAAATATTGCTGATGATAAAATCAATTTGCATAGTATAGTTCCGGTTGGAAAAGACCCGCATGAATATGAACCATTGCCTGTAGATGTTCAAAAAACTTCTAAAGCAGATTTAATCTTTTACAATGGTTTAAACTTGGAAACAGGTGGAAATGCATGGTTTACAAAACTAGTGAATAATGCAAATAAAAAAGAAAATATTGATTATTTTCCTGTAAGCACTGGAGTTGAGGTCATTTATCTTGAAGGA…
obgL	ATGTCTTTGTTTTTAGATACAGCACGAATTGAAGTAAAAGCTGGTAAAGGTGGCGATGGTGCAGTTGCTTTTCGCCGTGAAAAATATGTTCCAGATGGTGGTCCTGCCGGTGGTGACGGGGGAAAAGGCGGTTCTGTAATCTTTAAAGTTGATGAAGGAATGTCAACTTTGATGGATTTCCGTTATAACCGTATTTTCCGTGGTAAACCAGGTGAAAAAGGGATGAACAAAGGAATGCACGGTCGTGGAGCCGAAGATTTGATTGTTCATGTTCCTCAAGGAACAACTGTTAAAGATAACGAAACTGGTGATGTTTTAGTTGACTTAATCGAAAAAGACCAAGAATTTGCGGTTGCTAAAGGCGGTCGCGGCGGTCGTGGAAATATTCGCTTTGCCACA…
oppB	ATGTGGAAAGTAATTATTAGACGTATTTTATTGATGATCCCTCAATTATTTATCTTGAGTATTCTTGTTTTCTTCTTTGCTAAATTGATGCCTGGTGATCCTTTTTCAGGGTTGATTGGTCCTCATACCGACCCACATGAAGTTGAAGCATTAAGACGGGCAGCAGGTTTATATGACCCTTGGTGGGAGCAGTATCTCAGGTGGCTAGGGAATGCCATACATGGGAATTTAGGAATGTCCTATAATCTCAAAGAGCCTGTGATGACTGTCATTGGACATAGAGCGATTAATACTTTTTGGATGTCACTTTTGTCAGTTATTTTAACTTACTTATTTGCTATTCCGATGTCGATAGTTGCAGCTCGAAATGAAGGAAAATGGCAAGACCAATTGTGGTTA…
optA	ATGAAGACTTGGAAAAAAGTTACCTTAGGTACAGTTGCACTTGGTTCGGCAGCTTTGCTTGCAGCATGCGGCAATAGCGGTTCTAGCTCATCGTCATCATCAAAAGACATTCAATGGAATTTGACATCACCTATTCAAACATTGGATTCATCACTCGCGACAGATACATATTCAAATATCATTATTGGTAATACCAATGCTGGTTTGACACGTGTGGACAAAGATGGTAAAGCACAGCCAGAATTGGCAAAATCAGTTGATGTATCAAAAGATGGCTTGACATATACTTTCCATCTTCGTGATGGCTTGAAATGGTCAAACGGTGATGCTTTGACAGCTAAAGACTTCGTTTATTCTTGGCAACGTGCGGTTGATCCAGCGACTGCTTCAGAATACGGA…
optD	ATGGCAGAAGAAAAAGTATTAGAAGTTAAAAATTTGCATGTCAATTTCCACACCTATGCTGGAGATGTTAAAGCGATTCGTGATGTATCTTTTGATTTAGAAAAGGGACAGACCCTAGCGATTGTTGGTGAGTCTGGCTCTGGTAAATCAGTAACAACAAAAACTTTGATGGGCTTGAATGCGAAAAATGCGGTAATACCACAAGGTGAATTATTATTTAAAGGGCGTAACCTTCTTGATTTAAAAGAGGAAGAGTGGCAAAAAATTCGTGGAAATGAAATTTCAATGATTTTCCAAGACCCAATGACTTCTCTTGACCCAACAATGCGTATTGGAAAACAAATTGCTGAACCTTTGTTGAAACACAACAAAGGAATGAGCAAAGCCGATGCCATGAAA…
pabB	ATGAAGGAATTTATAATAAAAAATACGGATATTTGGAAAATTTTCCTAAAATATTATCGGTCAGATGAAGAAATTGTTTTTTTACATAGTAGTCAGGTGACCGAAAATGAGCATTATAGTATTTTAGCTCATAAACCTTATAAAAAGGTTTCAAAATATAAGGGTCAAGTGTTTTTTAATGGTGAAAAAAAGAAGTTCAATTTTTTAGATGCGGTAGATTTGCTGAAGGATGAGAGAGTTGAACGACCTAAAAATTGGCCTTTTTATCCAGAATTATTGGGTTTTGTAAGTTATGAGCAAGATCCGGCTTGTTTTGCAGCTTATGATGAAGTTTTACTTTTTGACCATAGAACAAAACTGTTACGTGTCGTGCAATTTGAACAAACTGATGGCCAATAT…
pacL	ATGAAATTTTATCAAAAATCCAAAGAAGAATTATTACATAGTTATGATGTTAAGATAGATAGGGGACTTTCGAGTACTCAGGTTACTGATAATCGAGAAAGATATGGTGAAAATAAACTTCCAGAAGAAAAGGAAGAAAGCTATTTAAAAGTATTTTTTAAAAGTTTTAAAGAACCAATAATCATTGTTTTATTAGGGGCAGTCGCTCTATCATTTTTTAGTTCATTTTATTCATTCCAAATAGTTGGAGATAAAAAACATGGTTTAGAATCTTTATATGAAGCGATTGCTATAGCTATTTTGATTATTATAAATGCATTTTTAGGTTTTTGGCAAGAAATCAGTGCTCGTAAAAATTTAAATTCACTAAAAGAAATGAACAATCGTTTTGCATCTGTA…
pepT	ATGAAGTACGAAAAACTGTTACCACGTTTTCTTGAATATGTTAAAGTAAATACACGTTCAGATGAAAACAGCACAACAACACCTTCAACTCAAGCGCTCGTAGAATTTGCCCACAAAATGGGTGAAGATATGAAAGCCCTTGGTCTCAAAGATGTTCATTATCTTGAATCAAATGGTTATGTTATCGGTACAATTCCTGCAAATACAGATAAAAAAGTGCGCAAAATTGGACTTTTAGCTCACTTGGATACTGCTGATTTCAACGCAGAGGGTGTTAACCCACAAATTTTGGAAAATTATGATGGTGAATCTGTGATTAAACTTGGTGATACTGAGTTTACACTTGATCCAAAAGATTTCCCAAATCTAAAAAACTACAAAGGGCAAACTTTAGTTCAT…
pi115	ATGAGATTATTTTTATTCTTAATCGCATGGCTCAGATGCCTGCAATTGTTAGATTTGGAGAAGCAAGTGAAGTTTGAATTTAACTTTCTCAGAAAAGAAATGATAAATGAGAATGATAATAAAGGCACAACTTATGGTTCAAGAATTGCTGCCAATAACACCAAACAGCGTTTAAGACGGATTGCATGTCGAACAGCCCATGAATGGCTAGACCAATCAGAAGAAGTATTTGAGCAATTCCATGAGAAGCACCGTTGCGATGTGTTCGTAGTAATTTATCCACCTAAACGCTTTAAATATGATCCACCAAATTATGAACCAACTTCTAAAGCATTAATCGATGGACTGACAGATGCTGGAATTTGGAATGATGATAATTACAATGTTATTCGCAGAACA…
pi116	ATGGCAAGGTTAGAAAAAATTTATGATGTTTATTTCAATGGTATAAAAATGGGAACTGGTACGAAAAAAGAGCTTTCGAAAATGCTTCTTGTTTCACCTCATTCAGTCGCTGGATGGGTTAAAAATGGTATGGCTAATTCTCCAAAAAATAACGCAGTCAAAATCGCAGTCGTAAATGAAAAAGCGATGATGGAGAAATATCCCGGTTGGAAGCCCTATGGTGGTTCAAAATCTAAGATTTCTGATGAAATAACCGATCGCGACCGTAGAAAGCACGAAACAAAAGAAGAACGTAGATTGCGAAGAAATATCAGAGCGCAAATGGCAATCGAAGCAGCACGCAAAGAAGAATTAGGATTATAG
pi125	ATGAGTTATGTTGTAAATAAAACTGGCGACTTTAGCGGTTATCATGAAGTACACAAAGGTGCTTGCCCCAATCGTCCGATAGTCACTGATTCGTATCTTATTAATAAACAATTTGAAAATGACCTTGATGCCATGGAATATGTTAAAGAAATATATCCATCACTCCAGGTTAGACCTTGTTTATCTTGCATGGACACATCCTCACGTTAA
pi129	ATGAAGAAAATCAAAAATATAGCAATTTCCACTGTTTTAGGTGCTTCAGCGCTTATCGGACTATCAGCCTGTTCACAAGCTGATAAAGTGAGCCAAAACGTAAGCAATGATGCAGATAATTTTAAAGTTGAACGCAGAGTGGTTATTATCAATACTCGCACAGATAAAATCGAATTTGTTGCTAAAGGGCTTATCTCTGTTAATACTGAGGACAGTAAGAAACTAGTAATTCTAGCAAAGGTAGGTAAAAGTCAGTACAAAAAAGATATTATTAATTTAACAAATAACAACATGTATACCGTTGAGGACTTATCAGGAGCGAACGTAAACAGTTATAAATATGAAGTGACGTGGTTACCTGAATCAGTTGTTCCTGTGAAAATTGTTGGAGAAAAATGA
pi135	ATGAGTATTTTAAACCCTTTTGAACGCAGAAGCTCAATTACGCCTAATAATTATTACCCTTTTATGGTTCAAAATGGTTCGATTGTTCCTAATTCGCTTGTCGATGCAACAGAAGCACTAAAAAATAGCGATTTATATGCAGTGACTAGTTTAATTAGCTCGGATATCGCAGGTACCAGATTTATTGGTAATCAAGTGTTCACAAGTGTTCTAAACAATCCAAGCCACTTAACAAATGCTTTTAGTTTCTGGCAAACAGCTATATTAAATCTTTTGCTTAACGGGAATGTATTTCTAGCCATTTTAAAAGGCGATAATAGCTTGATGAAAGAGTTGAGGTTAATTCCTAGTAACGCTATAACAATAGATTTGACCGATGATACATTGACTTACGAAGTT…
pi218	ATGGTAGTTAAAGTCTTTGATGCTTATATTGAAGGCGAAAAAAAAGCAACCGGAACAATTGACGAGATAGCCGATTACTTTGATATTTCCCGCACCTCTATCTCATTATGGATAAAGAATGGGAAAGATCCTAAAAAAGCTAACCCTAAATATAAGCACGCTATTTTAAATAAAGAAAAAACTAAAGAGCTTACGGAACAAAAGAAAAAAGAAGAGCGCAAACTTCCCGCTTCTGTTTATGATTATTATGACAAAGGGGAATTCATAATAACAGGAACTGCTCGAGAAATTTCTCAATTTTTAAAGATTGGCAAACATAACGTATATTCATATATCCAAGTTGGTAAGTACGCTTTTGATTACAGAAAAACAAGAAAACATGCGATTTTAAACGAAGCA…
pi231	ATGAAGTTTTTTAATAACAAAAGAAGTCCAACAGAAGAATCAAAAGCAAAAGATGAAATACCCAAAGCGCCACAAGTTGTAATGACTTTGCCCAATTTTTTTAAAGAATTAATTTCGGACGGTTACACAAAATTATCTGACAGCCCAGAAGTTAGAATGGCTGTAGATTGTATCGCTGATTTAGTTTCAAATATGACAATTCAACTCATGCAGAATGGCGAAACAGGAGACAAGCGGATAAAAAATGACTTGTCACGAGTGGTAGATATTGAGCCAAATAAATATTTATCGAGAAAAACGTTCATTCAATGGTTAGTACGTTCTATGCTTTTAGAAGGAAATGGAAATGCAGTAGTAAAACCACAAGTAAGCGGCGATAAAATTATTGGATTAACTCCT…
pi237	ATGGCCAATAAAATTTCAATAGATGATTTAGCTAAAACCATTGAAAGTGAAGTTCGTAATTGGACTAAGGATGTTGTAGATGATATTGATGATATCAAAAAGGACATAACTAAAAATGGTGTCAAACAACTTAGGGAAAGCAGTCCCAAGAGAACAGGAGATTATGCAAAAAATTGGACTTCTCAAAAATTAAAAAATGGAGACCAAGTAATTTACCAAAAGGCTCCGACCTATCGTTTGACTCATTTACTTGAAAACGGTCATGCAAAAAGAAATGGTGGTCGAGTATCCCCGAAAGTCCATATTGCACCAGTTGAAGAAGAACTTGTGTCTAATTATATCAGCAGGGTAGAAAAGAGGTTGAGTCAATGA
pi245	ATGACAGAACATTTTATAACACTGTCCACCACAGAGCCTAATAACAATGTCGGTATTGTTAAATTGAGACATGCGGACGTTAATAGTCAAGCCATTGTTGCTCAAATCGTAGAGAACGGTCAGCCCAAGAACTTTGAGGGCTTACAGCCGTTCTTTTGTTTAATGGCACAGGAAATCACAGGGCAAGGGGTATCAGAAGAAAGTGTTGTCTCCTTTGATGCTAAAAATGGAACATTAAAATATATTGCTAGTGACAATGCGCTTCAAATGGTTGGACGTAACGAAGCTTATTTTAGCTTTAGAAAACAAGAAGATGGGAAGTGGATTGAGCAATTCTCCACTCGGACTTTTAACTATATTGTTGAGAAATCCATTTATTCGCAACCCTTCAAAGACTCA…
pi246	ATGCTTAATAATTATGTGAAAATAAACGGAGATATAGATTGGGTTAACATAGATTATGCAACTCACGCAGCGGCTTTATTTCGAGTCAGATTGGATGAAAAAAAGGCTTTTTATACGTTTTTGGGTAGTAAGGGCGTTGTTGTTGTTAGGTTGCTTCGTACATCCAGTTACGAAAATTACTACAATGATATTATGATTCGCTTTTCTAGTTTAGACCCGACGACAAAGACACCGAACATTAGTGTGTATGACTTAAATAAAGATAAAATGTTTGGATATACCTATGCGATTAAAGTTATGTCTGATGGGTATGCTTATTTCTACGTAAAAGGGTCGAATAAATATGACAGCTTCAAATATCAATTAGTGTACGCAAGCAATCCATCATACATCGAGGCT…
pi303	ATGCTATATTATAAGTGTCTCCGTTTAGTGTCTAGGCGGAGATTCGGTTCTTTAGCTCAGTTGGAAGCTAACCGTTCGGTCGCTGGTTCGAGTCCAGCAAGAACCATAAATAAATGGAGAGTGAAAAAAAGAGGGGGAAATCTTGCTAACTCTTTTATAATAATGTTTTAA
pi318	ATGAAAAGACCAGTTGAAATTGTTCAAGACATAATTGCAGCTAGTGACTTTCCGCATGATGAAATCTTTCTTGATTCTATTCCTAGTGAAAAATTAGATTCTAGTAATGAAACGCAAGTTTTACTTACAGAATCAGATAATGGACCAAGTGATTATGGTAACTCAGATTTTATTTCACTCATGTATGGTGTTTATATTCAAATCTTTTACTCGAACGCTGAAGATTCTGGTATAAATATTGTTCAAAGCGAAATTAATCTGATGAAATCATTTATAAATAATGATTGGCTTATTGCGCAATCAAAAAGTCACTATATAGACCCTGATACAGGGCAAATTATTAAAAATTTAACGGTGCAACGCATCATGACGTTAAGCGAGATAGCAAATAGCTAA
pi319	ATGGTTTCATTTTATGATGCGATGCAGCTTATTGTCGATAGAGCTGAAGAATTAAGTACAAAAATGTCTGTAGAAGATAAGGCGGAAGTTACAAAGGCAGGCGCTAAAGTTTTTGAGCAAGCATTGGCTTATGAAGTTAGAAATAGGCACTACCGTCATCGTGATACTGGAGAAGATCCACATTTAGCGGATAGTATTGTTATGAAAAATAAGAATATTGACGGAGTTAAAGATGGTCAAAGTGTTGTAGGATGGGAAAGAAGTACGGAAAAAGGTACTCATACAAAAGGTTATATCGCCAATATCATTAATAATGGTAGTCGCTTTCCTCAGTTCACAACACGTTCTGGAAGAAAGTACAAAAAGCCCGGTGAAGTTGCGGTTCATGCAGATCATTTT…
pi330	ATGGCAGATAAGTTAGATAGAATTATTGGAGATTACGTTAATGGCAGACTTGAAGCCAGAATAAAATCAATTGAAAGTAGATATCTTTATAAGCAAAAAGTAGATAACTTAGGCAATCGTACAGCTTATTCTGGTGGTTCGGAACAGTTAAGTCATGTTTTAAATAAAGAAGCGCTTGAAAATGATGAGGAATACATCAAGCTCAAAGACCTGATGTACCAATTCAGCTTGTGGTACGAACCTTTAATTAAGGAGGAAAAAGAAATAATCAAGCTAAAACACTGTGGTTACGGTGGTTTTACATGGTACAGAGTAATGATGGAACTTGATAATGAAGGGATTGAGATTTCAGAAAAGAAAGCTAAGTTTATTTATTATCGATTCAGAAAAGATATAAAC…
pi331	ATGATAACAGCAATTGCACAGATAATGACATCTATCTCAATAATAATTTTATTGGTTCTTATAGTTTTTACCAATAAACGTCTGGCTCAATTAGAAGTTAAGATTGAACGTTGTAGAGATTTATACAACGGAATAGATTTAGTACCACTTCGTGTAAAAATTAATTATCTTGAAGGAAGCATCAAAGCTTTATATAAATATAAAGTATTGTTTAAGCGTGGATGGTGGAGTAGAGAAGGAGAACTTCAAGAAGAATATTTCTTTACCAAAAAACAAGCGGATAAGTTTATTGATTCTAATAATCTAAAAGAAGTAGTAATTATTAGATTAGAGGATAATGAAACTGAGATAGTTAAATAA
pi338	ATGACAAATTTATACGATGAAACAGTCACGATTTTAGAAAGCCACGATAAAACAATTGCCGATATTGAATATATTGGTAGTTCAGAGACAAAAATTAATACAAATAAAGCGCTCGAATTGATGAAAAAAACGAATTATCATAGTGGTTATGGCGGTCAAGAAATAGCAGAAAACCTAATGATTAAAGGGAATGGTTTCATCATGACACGAGGGGAATATGATGGCTCTGAATGGTGGGATTATATGCAAACAGACCCGTCTTTACCGCAAGTAGAGAGAGAAGTTAAAAGTTTTAAAGCAAACATAGGCTGGGAAAGCTTAGAGGAAATTAATGGCTTGGAGGACACGAAAAATGACTAA
pmpA	ATGAAATTCAAAAAACTCGGATTAGTTATGACTACTGTCTTTGCCGGAGCCGCATTGGTAACCTTATCTGGTTGCTCAAGTAGCGATTCAGCAAGCAAGGATATCATCACAATGAAAGGTGATACCATTCGCGTTTCTGATTTATACAAGGAAGCCAAACAATTTCCATCACAACCGACAAATACATTACTTCAAAATTTAACTTTTGACAAAATTTTTACTAAAGACTTTGGAAAAGAAGTAACCGATAAAGATGTCAGCAAAAAAGTTAAGTCAATTAAAGACCAATATGGTAGCCAATTTTCATCTGCTTTGCAACAACAAGGCTTGACTGAAGCAAGTTTCACACCATACATGCGTACACAAATGCTTGAACAAGCAGCGATTGACCATGAAATC…
potB	ATGACCAAAAGAATTTATTCTGTTCCCTATTTTCTCTGGATTCTTTTCTTTGTTATCGTCCCTTTGGCCATGCTTTTATGGCAATCATTTTTTGATTTAAATGGTCACTTTACCCTTAACAATTATATCCTCTATTTTTCTAGCGGAACTTACCTCTTAATGACATGGAACTCTATTCTCTACGCACTGATTATTACTGTAGCGACCCTTGTCATCTCCTACCCCGTAGCTTATGTTTTGACCAAACTAAAAATGAAACAATTTTGGCTCATGCTTATTATTTTACCTACTTGGGTTAACTTGTTACTCAAAGCTTATGCCTTTATTGGAATTTTTGGTAAATATGGTTCAGTTAATAACTTTTTACAGTTTTTGGGAATTGGACGGACACAGATTCTA…
potD	ATGAAAAAATTATCATACTTCTTTGTAGGAATTTTGATTATTACTGCCTCGTTAGGACTGATTACTAATAGAATGAAAGCTGCTGATGGAGTCAAAACTCAAAATAATAGCCTGACCATTTTTAACTGGGGAGAGTATATCGACCCAGACTTGATTAGTAAATTTCAAAAAGAAACAGGTTATAAAGTAAACTATATGACCTTTGATTCCAATGAAGCCATGTATTCAAAAGTCAAACAAGGAGGAACAGCTTATGACCTGATTGTTCCTTCCGATTACATGATTGAAAAAATGGCCAAAGAAAATTTGCTCATTAAGCTAGACCATAGTAAGATTAAAGGTTTAAAAGATGATGACCCTAAACTCCTAAATCCGGCTTTTGACCAAGGAAATCAATAT…
ppiB	ATGACTTACCCACAACTTGAACTTGAAAACTACAAAGGTACTACAGCAATTATCAATACAAATCATGGAAAAATGACTGTAAAATTATTTGATAATCTTGCTCCAAAAACCGTAAAAAACTTTATTGAACTTAGCAAAGAGGGGTATTATGATGGAGTAATTTTCCACCGTATCATCAAAGATTTCATGGTTCAAGGAGGAGACCCAACAGGAACTGGGATGGGTGGTTCTTCAATCTACGGAGAAAAATTTGAAGATGAGTTCTCAATGGACCTCTTTAATCTTCGGGGAGCTTTGTCAATGGCCAATGCTGGACCTAATACAAACGGAAGTCAATTTTTCATTGTTCAAAATAAAAACTTGCCTTATCCTAAAGATTCACTTATCCAAGGAGGGTGG…
prfA	ATGTTTGATCAGTTAGAATCAATAGTTGGAAGATATGAAGAATTGGGTGAGTTATTGTCTGACCCTGAGGTGGTTTCGGATACAAAGCGTTTTATGGAATTATCGCGTGAAGAAGCAGATTTACGTGATAAAGTAGCGACTTATAATGAATACAAAAAAGTTCTTGAAACAATTTCTGATAGTGAAGAAATGCTTGGCGAAGGTGGACTTGATGATGATATGAAAGAAATGCTCAAAGAAGAACTTTCATCAGCAAAATCACAAAAAGAGCTTTTGGAAGAAGAAATCAAAATTTTGCTTTTGCCAAAAGACCCAAATGATGGAAAAAATATTATTTTAGAAATTCGTGGAGCTGCTGGTGGTGATGAAGCTGCACTTTTTGCTGGTGATTTGTTGAAT…
proS	ATGAAACAATCAAAAATGCTTATACCAACCCTTCGGGAAATGCCTTCTGATGCCCAGGTTATCAGCCATGCCTTACTTATGCGCGCAGGATATGTTCGTCAAGTTTCAGCAGGAATTTATGCTTACTTGCCATTAGCAAACCGCGTACTTGAAAAGTTGAAAAATATCATGCGTGAAGAGTTTGACGAAATTGGTGCAGTAGAACTTCTTGCCCCAAGTCTTTTGACAGCTGACCTTTGGCGTGAATCTGGCCGTTATGACACATATGGTGAGGATTTATATAAATTAAAAAACCGTGATAATTCTGATTTTATTTTAGGACCAACACATGAAGAAACAATGACTTCTCTTGTCCGTGATGAAATTACTTCTTATAAAAAATTACCACTTAATGTTTAC…
ps219	ATGACTAAAAAAACAGAAATTAATTTTGGTATTGATAGCAAACTAGAAATTAGAGACGCAAATAAAAAAGCAGGATTCATTGGGCAAATTGCAGGGTATGCCATTGTATTTAATAAGCCAAGTGTGCCTAATGCACCTTTTATTGAATATATCGCTCCGACGGCACTTGATAATGTCGATTTAAGCGATGTATTAGCTTTATACAATCATGATTACGCCAATGTGCTAGGCAGAGTTGACGCAGGAACTTTAAAGTTAAGCATTGATAACATCGGCTTGCATTTTGTTTTGGATATGCCAGATACAACAGTTGGCCATGATGTCTATAACAACATAAAGGCTGGAAACCTTAAAGGCATGAGTTTCGGCTTTGTCGTGGCAGACGGTGGCGATTCATGG…
ptnC	ATGGAATACGGTGTTTTATCTGTAATCTTGGTCATTGTTGTTGCCTTCCTTGCTGGTCTTGAAGGTATCCTTGACCAATGGCAATTCCACCAACCAATTATCGCCTGCTCGCTCATCGGTATTGTTACCGGTCATGCTTCTGCAGGGATTATCCTCGGTGGTTCACTTCAATTGATCGCTCTTGGTTGGGCTAACGTTGGTGCCGCTGTCGCACCCGATGCTGCCCTTGCCTCTATCGCATCATCTATCTTGATGGTTCAATCAAATAACTTTGACTTGACTCACATCATGGGTACTATCGTTCCTGCTGCTATCTTGCTTGCAACTGCTGGTCTTGTATTGACTACTCTTGTACGTATGCTTTCAGTTGTGCTCGTTCACCAAGCTGACCGTGCTGCT…
ptsH	ATGGCATCTAAAGAATTCCACATCGTTGTAGAAACTGGTATCCATGCACGTCCAGCTACATTGCTTGTGCATACAGCTTCAAAATTCACATCAGAAATCACTTTGGAATACAAAGGTAAATCAGTAAACCTTAAATCAATCATGGGTGTTATGTCACTCGGTGTTGGTCAAGGCGCTGACGTTACTATTTCAGCTGAAGGTGCAGATGCTGACGATGCAATCTCAACAATCGCTGAAACAATGACTAAAGAAGGACTCGCAGAATAA
pyk	ATGAATAAACGTGTAAAAATCGTCTCAACTCTTGGACCTGCTGTCGAAATTCGTGGTGGCAAAAAATTTGGTGAAAGCGGCTATTGGGGAGAATCTCTTGACGTCGAAGCATCAGCAAAAAACATTGCAGCTTTGATTGAAGAAGGCGCAAATGTCTTCCGTTTCAACTTCTCACACGGTGACCATCCTGAACAAGGTGCTCGTATGGCAACAGTTCACCGCGCTGAAGAAATCGCTGGTCATAAAGTAGGTTTCTTGCTTGATACTAAAGGTCCTGAAATGCGTACAGAACTCTTTGCTGACGGTGCTGATGCAATCAGCGTTGTTACTGGAGATAAATTCCGCGTTGCAACTAAACAAGGTCTTAAATCAACTCCTGAATTGATTGCTTTGAACGTA…
rbsD	ATGAAAAAAGAAGGAATACTTAATAGTGAATTAGCAAAAATTGCTGACGATTTGGGCCATACTGACCAAGTTTGTATTGGAGATTTAGGCTTACCAGTACCATCAGGTGTCAAAAAAATTGATTTAGCCCTGACCAGAGGAAAACCCAGTTTTCAAGAAGTGCTGGACATCTATTTGGAAAATATTTTAGTTGAAAAAGTCTATCTTGCTGAGGAAATAAAAGAAAATAATCCTGAACAGTTAGCGATTTTACTGACAAAATTATCAGCAGATGTTGAAATAGTTTTTGTCAGTCATGAAACCTTAAAATTAATGAATCATGAGGTCAAAGCAGTGGTGAGAACAGGAGAAAATACGCCTTATTCAAATATTATTTTACAATCAGGTGTCGCTTTGTGA
rcfA	ATGACTTTAGATAATCATCATTGCGTCCAATTAGTTCCACTCTTTGAAAAACTTGCTGAACAAGATTTAACTAAGGTCGAAAAAATTGTTGAACACAAAAAAATTAAAAAAGGTGAAATTATTATTAGCCCTGACAAAGAACCTTTATTAGTCATTGTAGCTCAAGGTGCACTTAAAATTTCACAACTTTCACAAAGTGGTAAAGAGCAACTTTTAAGAATCATCGAAGCAGGTGATTATGAAGGCGAAGGAGCCTTACTTGGCGTGACCAACGGACAACTTTATGGTCAGGCCATGATTGATTCTACGATTTGTTTCTTGCGTCAATCTGATTTTGAGACATTATTAACGACTTATCCTAGTCTTTCATTACAACTTTTAAAACTTAATGCTAAAAAA…
recM	ATGTATTATCCTGAACCTATTGCTCGCCTGATTGAGTCGTTTTCAAAATTACCAGGGATTGGTCAAAAAACAGCGACTCGATTGGCTTTTTATACGATTGGCATGGAAGATCAAGATGTCAATGAATTTGCAAAAAATCTTCTTTCAGCAAAACGGGATTTGAGTTTTTGCTCGATTTGTGGGAATTTAACAGAAAGTGATCCTTGCGCCATTTGTACCGACCCAACGCGTGATCGAACAACTATATTGGTCGTTGAAGAATCTAAAGATGTTCTTGCTATGGAAAAAATTCGGGAATATCGAGGACTTTATCATGTTTTGCATGGTACGATTAGTCCAATGAATGGGATTTCTCCTGATGAAATTAATGTTAAAACATTGATTACAAGATTAATGGAT…
rgpE	ATGCTAGATAAAATTTCTGTTGTTGTAACCTGTCATAATCATGAAGCTTATATTGAACAATGCTTACGAAGTGTTTTTGCACAAACTTATCGCAACATTGAATTGTTGGTCTTTAATGATGGTTCCACTGATCAGTCGGGTCAAGTAATTGAAAAAATATTGAAAGAAAGTCCATTTTCGGAAACTTTCTATTTTTCTGAAGAAAATAGAGGGATTGTTTCAATTCGAAATGATGCTCTGACGAAAATAAAAGGTGACTTTCTTCTTTTTGTTGACAGTGATAACTATCTTGACGATCAATATATTGAAATTTTACACCAGTCATTACAAGAACAAAATGTTGATATTGCCTATTGTCAGCTCTGGGATTTTGTTAATTCACGTCAAGTTTTACGTGAT…
rheA	ATGAAATTTAGTGAACTCGGCCTGTCAGAAGGAATCGTAAATACACTTACAGAGATTGGTTATGAACAACCAACACCAATCCAAGAACAAACAATTAAACTTGCACTTGAAGGGCGTGACGTTCTAGGTCAAGCGCAAACAGGAACTGGTAAAACAGCAGCATTTGGTCTTCCAACAATTGAAAAAATTGATGCTTCTAATCCAGCTATTCAAGCACTCGTTATTGCTCCAACCCGCGAACTTGCGGTTCAAGGACAAGAAGAACTTTTCCGTTTTGGTAAATCAAAAGGGCTTAAAGTTCGTACTGTTTTTGGTGGTTCAAGTATTGAAAAACAAATTAAAGGCCTTAAAGCTGGTGCACATATTGTTGTGGGAACACCAGGACGTTTGGTTGACTTG…
rliB	ATGAGCTTACCACTCTACCAGCAGATTTCCGATGATTTAAAGCAAAAAATTGTCACTAAAACATTTAAATCAGGAGACCAGCTTCCCACTGAAAAAGAACTCTCAGAGACTTATTCAGTTAGCCGCATTACTGCAAAAAGAGCTCTTACTGAATTAGAACAGCTTGGTCTTGTCAGTAGAACACGAGGAAAAGGAACTTTTGTCCAAGAATTAAATAAAAACCATACCAAACTATTAAAAAGAGTGCTCTTTATTATTCCTTTTGAAGGAATGTCATTTGGAGATTTCACACAAGGTTTGGTTCCTGCTTTAAAAGTTGAAAACACAACCGTATTTATCACTTACGAAAGTTACCTTAAAGAAAATACAGCGGATGATATTAAAGAAAATTTTGATGGA…
rluB	ATGAGTCAAGATTTATCGCAGAAGAACAAACCTTATTTAACGAAAGTGAAGAAAATGAGAATCAATAAATATTTGGCCCATGCAGGTGTGGCAAGCAGACGTAAAGCAGAAGAACTAATTTTAGCGGGAAAAGTAACGGTAAATAATGTTCCAATGACAAACTTGGGTTATCAAGTTTCAACTGGAGATATCGTTGAAGTTAATGGAGTAGCAGTTTATAACGAAGAACCCGTTTATTATCTTCTAAATAAACCAAGAGGCTATATTTCTTCAGTTAGCGATGACAAAGGACGTCAAACGGTAATGGATTTAATGCCTCAAGTTAAAGAACGGATTTACCCTGTGGGACGTTTGGACTGGGACACAAGCGGTTTGCTTTTGCTTACAAACGACGGTGAG…
rmaH	ATGGATTCCAATAAGGCAGCGGAGGTTTTCCTCACAACTGTTATCAAAAGAGGAAAAGCAGAGATGATGCACCGCTTTAATACCTACTCCCAAGGGGAGCATTTGGTATTGGGCTATCTTTATAAGGAAGCTGGTAAGCAAATTGTTCCAAGTAAGATTGCAAAATTTACGCATACAAGTACTGCAAGAATTGCGACAATCTTGAATAATCTTGAGAGTAAAAATTTAGTTACCCGTGAGATTTCAAGAACAGACCGTCGAAAAATTTTAGTAGCCATTACTGATAAAGGACGTCATGTTGCGGAAGAAATTCGAGTAGAAGCTTGCTCAAATTTAGCACGCGTTTTTGAAGAAATGGGTGAAGAACGAACAGAAAGTTTCATTGAAAATTTCAAATTA…
rmeA	ATGAATATAAAAAAAGCTGCTGAATTATCAGGGATAAAAACAGATAATATAAGGTATTATGAAAGAATTGGGCTGATTCCTAAAATTACACGGACAGAATCTGGAATAAGAAATTTTACAGAAGCTAATATTAGAACTTTGAAATTTGTCAAACACATGCGAGATGCAGGTGTGCAAGTTGAACCTTTGACCCGTTATATGGCATTAGTGAATGAGGGAAATCCTGAAACGAAAGAAGAAAGAATTGAAATTTTGAAGAACCAGGTTGAACAATTGAGAACAGAAATTATTGAAAAGCAATCTGCCTTGGATTATTTAACATTCAAAATTGAAAATTATGATGAAGTGATGTTGCCAAATGAAATTAATTTGAACCAGAGTTCAAAAGAAACAATCAAG…
rmlC	ATGATTTTAATAACAGGTGGAAATGGACAACTTGGAACAGAGTTGCGTCATTTACTTGATGAACGTGGCATGGCTTATACAGCAACAGATGCTAAAGAACTCGATATTACTGACGGCGTCGCTGTTGATAAATTCTTTGATGAAAATAAACCTGAACTTGTCTATCATTGTGCGGCTTATACAGCTGTTGATAAAGCTGAAGACGAAGGTCGTGAACTTGATGAAAAAATCAATGTTGATGGAACTAAAAATGTAGCCGAAGCGGCAGCACGTGTTGGGGCAACACTTGTTTATATTTCAACTGACTATGTTTTTGGCGGAACTTTGCCAATTGGCCAAGAGTGGCCGGTTGATGCACCAAAAGCTCCTGAATCTGAATATGGACGGACTAAACATCTT…
rnc	ATGCTCAAGCTTCAAAAAAAATTAAAAAATGATTACGGATTAGTCTTCAATGATGAAGATTTATTAAAAACAGCTTTTACACACTCTTCATTTACAAATGAAGAACGGCTCCCAAAGATTGCAAACAATGAACGTTTGGAATTTTTGGGAGACGTTGCCCTATCTTTGGTTATTTCTGATTATCTTTATCGGACTTATCCTGAGAAATTAGAGGGAGAACTTTCCAAAATGCGCTCAAGCATTGTTCGGACAGAATCACTTGCTAATTTTTCACGCTCATGCGGTTTTGGTGAGTTCTTGCGATTAGGTCATGGTGAAGAAAAAATGGGCGGTCGTGACCGCGAAACAACACTAGAGAACCTTTTTGAGGCTTTTTTAGGTGCGCTTTTTATTGACCAA…
rnhA	ATGAATATTGTTCTAAAATTAGAGACTAAAGAACGCCAACAGCTCGCTGAGAAATACAAATCCTATGAGCAAGTTTCCAAAAATCCTTACATCACTTTTTTTGCCAAGGTTGGGAAAACTTCTATCTCGGTTTATACTTCTGGAAAAGTTGTTTTTCAAGGAAACGAGGCTGAAAAATTAGCGAGTGACTTTGGTCATATTGCTCAAGTCGTTCCTCAAAAACAAACAAATCTTATTGGGACTGACGAGGTGGGCAACGGGTCATATTTTGGTGGTTTAATGGTTACTGCTAGTTTTGTCAGTGAAGAAAACTTGAATTTTCTAAAGGAAATTGGAGTCGCCGATTCTAAAAAATTAACTGACGAAAAAATTTGTCAAATTGCTCCAAAATTGATTGAT…
rnhB	ATGGGACAAACCATTAAAGAAATTAAAGCGACCTTAGCCAAACTGACAGACTTGTCAGCAAAAGAATTCTTAGAGTATGAAGCAGATGAACGGGCTGGGGTTCAAGCAGCACTTAAAAGTAGGAAAAAACAAATTTTAGCAGAGTTAGCAGAAGAGGCTCGTTTGGAACAAATGTTGGAATTTGAGAAAGAACTTTACGGTCAAGAAATTCAATTAATTGCAGGTATTGATGAAGTTGGTCGTGGACCACTTGCTGGTCCTGTAGTGACTGCGGCAGTCATTTTACCTAAAAATTGTAAAATTCGGGGTTTAAATGATAGTAAAAAAGTGCCAAAATCAAAACATCATGCTATTCTATCTGAAATTCAAGAAAAAGCTTTAGCAATAGGAATTGGGATT…
rnpA	ATGGCTATAAAAAAAACATATCGCGTTAAACGCTCAAAGGATTTTGACCAAATTTTTTCAGCGAAACATAGCTTTGCCAATAAAAAATTTGTGGTCTATAAATTAAACACAAATCAACCTCATTTTCGTGTAGGTCTATCAGTAAGCAAAAAGCTTGGTCATGCGGTTTTACGTAATCGAATTAAACGTCTTTTACGCCATGCCATTGCTGAATTTAAGCCTTATTTGACAGATGAAGATTTTGTAATTATTGCACGTTCGGGTGTTGAAACGCTCAGTTTTGAGGAAGTAAAGAAAAATCTAAAACACGTTTTGAAGTTGTCAAAAATCTATGTGGATGGAGAAAACGATTGA
rplQ	ATGAGCAATCGTAAACTCGGACGTACATCTTCACAACGTAAAGCTATGCTTCGTGATTTGACTACAGATTTGATCATCAACGAAACTATCGTTACAACTGAAGCTCGCGCTAAAGAAGTTCGTCGTACAGTAGAAAAAATGATTACGCTTGGTAAAAAAGGTGACCTTTCAGCTCGTCGTGCAGCAGCTGCTTACGTACGTAATGAAATCGCAATTAAAGATTTCAACGAAGAAACTGAAACTTTCCCAACTGCCCTTCAAAAATTATTCAACGACCTTGCTAAACGCTACGAAGGACGTAACGGTGGTTACACTCGTATCCTTAAAGTAGAACCACGTCGTGGTGATGCTGCGCCTATGGCAATCATTGAATTGGTTTAA
rplT	ATGGCACGTGTTAAAGGTAGCGTTGCAACTCGCAAACGCCGTAAACGTATTTTAAAGCTCGCTAAAGGTTACTACGGAGCTAAACATAAACTCTTCAAGACTGCTAAAGAGCAAGTCATGAATTCATACTACTACGCATTCCGCGATCGTCGTCAAAAGAAACGCGACTTCCGTAAATTATGGATTGCACGTATCAACGCAGCTGCACGTATGAATGGTCTTTCATACAGCAAATTGATGCACGGTTTGAAATTAGCTGATATCGAAGTAAACCGTAAAATGCTTGCTGACATCGCAATCGCTGATGCTGCTGCATTTACTGCACTTGCTGAAGAAGCAAAAAAAGCTTTGGCTAAATAA
rplV	ATGGCAGAAATTACTTCAGCTAAAGCAACTGCAAAAACAGTTCGCGTTTCACCTCGTAAGACTCGTCTTGTTATCGATCTTATCCGCGGGAAACGTGTTGCAGATGCAATTGCAATCTTGAAATTTACACCGACTAAAGCTGCTGTAGAAGTTGAAAACGTACTTAATAGTGCTATCGCTAATGCAGAAAATAACTTTGGTCTTGAAAAAGCTAACTTGGTAGTAAGCGAAACATTTATTAATGAAGGTCCAACAATGAAACGTTTCCGTCCACGTGCCAAAGGTTCAGCTTCACCAATTAACAAACGCACAGCTCACATCACTGTAGTTGTAGCTGAGAAAGAATAA
rpmE	ATGAAACAAAATATCCATCCAAATTACCAACCAGTAGTCTTCATGGACACTACAACTGGTTTCAAATTTTTGACTGGTTCAACTAAAGGTTCTAAAGAAACTGTTGAATGGGAAGACGGAAACACTTATCCATTGATCCGTGTTGAAATCTCTTCAGATTCACATCCATTCTATACAGGTCGTCAAAAATTCCAAGCAGCGGACGGACGTATCGCTCGTTTCGAAAAGAAATACGGCAAACAATAA
rpmH	ATGAAACGTACTTACCAACCACACAAAAAATCTCGTAAGACTACTCACGGATTCCGTAGCCGTATGGCAACTAAAAACGGACGTCGTGTCCTTGCAGCTCGTCGTCGTAAAGGACGTGCTTCACTTACAGTTTAA
rpmJ	ATGAAAGTAAGACCATCAGTTAAACCAATCTGCGAATACTGTAAAGTTATTCGTCGTAACGGTCGTGTAATGGTAATTTGCCCTGCCAATCCAAAACACAAACAACGTCAGGGATAG
rpoA	ATGATTGAGTTTGAAAAACCAAAAATTACTAAATTTGACGAATCAGAAAATTACGGTAAATTCGTTGTTGAACCACTTGAACGTGGTTATGGTACAACTTTAGGTAACTCTCTGCGTCGCGTCCTTTTGTCATCACTTCCTGGTGCTGCTGTGACTTCAATTCAAATTGAAGGTGTTCAACACGAATTCGCAACAATCCCTGGCGTACGTGAAGATGTCATCCAAATCGTTCTTGCGGTTAAAGGAATTGCCATCAAATCATACGTAGAGTCTGAAAAACAAATCGAACTTGACGTAACTGGTCCTATGGATGTTACTGCTGGTGATATCTTAACTGATAGCGACATTGAAATTGTCAACAAAGACCATTACTTGTTCTCTATTGCTGAAGGTCACTCA…
rpoE	ATGAAAATTACAGCCTTAGAAGGACAAAAAATCTCAGAACTTTCAATGATTGAAGTTGCTCATGCTTTATTGGAGCAAAATGGCAAAGAAATGCAATTCTCTGAAATCATCAGAGCGATTCAAGATTATTTGGAAAAATCAGATGATGAAATTAAAGCTAGTATTTCTCGTTTTTATACAGAAATCAATACAGACGGAAGTTTCATTCCATTAGGAAATAATATCTGGGCACTCCGTTCATGGTACGCCATTGATGAGATTGACGAAGAAGTTATCGCTCTTGATGAAATTGAAGACGAAGAAGAAGAAAAACCAGCTAAGAAACGCAAAAAAGTCAATGCTTTTGGTATCGAAGACGAAATCGATCCAGAAGATGAAGAAGGCACAAAAGAAACAACT…
rpsA	ATGAACGAATTTGAAACATTATTAAACAGCGTTGAAGACGTTAAAGTACGTGACGTCGTTAAGGGTGAAATCCTTTCAGTTGAAAACGGGCAAGCAACTGTTGCCATCGTAGGAACTGGTGTTGAGGGTGTCCTTACACTTCGCGAAATCACTAACGATAAAGATGCTGATATCAATACATTCGTTAAACCTGGAGATGTTCTTGATTTGCTTGTTATCAAACAAATCGTTGGTAAAGAAGCCGAAGGTGCAAACGTATATCTCCTTTCATTGAAACGTCTTGAAGCTCGTAAAGCTTGGACTCAATTGGAAGGCAAAGAAGGCGAAATCGTAACAGTTAAAGTTACTAAAGACGTTAAAGGCGGACTTTCAGTAGACTATAACGGTGTTCGTGGATTT…
rpsF	ATGACTAAATACGAAATTCTTTATATTATTCGCCCAAACATTGATGAAGAAGCAAAAGCTGCCCTCGTTGAACGTTTCGATGGAATCTTGACTGACAACGGTGCTGCAAATCTTGAGTCTAAAGACTGGGAAAAACGTAAACTTGCTTACGAAATCAATGATTTCCGCGAAGGTATCTACCACATCGCAACTTTTGAAGCTGAAACAACTTCAGAAGCTTTGAGCGAATTTGACCGTCTTGCTAAGATCAACCTTGACATTCTTCGTCATATGATCGTTAAAGTTGAAGCTTAA
rpsI	ATGGCACAAGTACAATATGCCGGCACAGGCCGTCGTAAAAATGCAGTAGCACGCGTACGTCTCGTACCTGGTACTGGTAAAATCACAGTTAACGGACGTGAAGTAGAAAGCTACATCCCACACGCAGACATGCGTCTCGTTATCAACCAACCATTTGCAGCTACACAAACAGAAGGTAGCTACGATACACTCGTAAACGTAAATGGTGGTGGTGTATCAGGTCAAGCAGGAGCTATCCGTCACGGAATCGCTCGTGCATTACTCCAAGTAGACCCAGATTTCCGTAGTGCTTTGAAACGCGCTGGACTCCTTACACGTGACGCCCGTATGGTTGAACGTAAAAAACCAGGTCTCAAAAAAGCCCGTAAAGCATCACAATTCTCAAAACGTTAA
rpsJ	ATGGCAACTAAAAAAATTCGCATTCGCTTAAAAGCATACGAACATCGTATCCTTGATGCAGCTGCAGAAAAAATCGTAGAAACTGCTAAACGTACAAACGCAGAAGTAAGTGGTCCAATTCCACTTCCAACTGACCGTAGCGTCTACACTGTTATCCGCGCGACTCACAAATACAAAGACTCACGCGAACAATTCGAAATGCGTACACACAAACGCTTGATCGACATCATCGAACCAACACAAAAAACTGTTGATTCACTTATGAAACTCGATTTGCCAAGTGGTGTAAACATCGAAATTAAACTCTAA
rpsN	ATGGCTAAGAAATCTATGGTTGTTAAAAACCAACGCCCTGCAAAATTCTCAACACAAGCTTATACTCGTTGCGAACGTTGCGGACGTCCACATTCAGTTTACCGCAAATTTAAACTTTGCCGTATCTGTCTTCGCGAATTGGCTTACAAAGGTCAATTGCCAGGCGTTAAAAAAGCTTCATGGTAA
rpsO	ATGGCAATTTCAAAAGAAAAAAAACAAGAAATCATCGCTCAATACGCTCGTAAAGAAGGCGATACTGGTTCACCTGAAGTACAAATCGCTGTATTGACTTGGGAAATTAACCACCTTAACGACCACATCAAATCTCATAAAAAAGACCACGCAACACAACGTGGTTTGATGAAAAAAATCGGTCACCGTCGTAACCTTCTTGGATACCTTCGTGGAAAAGACGTTCAACGTTACCGTGAACTTATCGCTTCATTGGGACTTCGTCGTTAA
rpsQ	ATGGAACGCAAACAACGTAAAGTTTATCAAGGCCGCGTGGTTTCAGACAAAATGGATAAAACTATCACAGTTGTCGTAGAAACTAAGCGTAACCACCCTGTCTATGGTAAACGCATTAACTATTCTAAAAAATATAAAGCTCACGACGAAAACAACTCTGCAAAAACTGGCGACATCGTTCGTATCATGGAAACTCGTCCTTTGTCTAAAGACAAACATTTCCGTCTTGTAGAAATCGTTGAAGAAGCAGTTATTATCTAA
rpsS	ATGGGTCGTAGTCTTAAAAAAGGACCTTTCGTCGATGAGCATTTGATGAAAAAAGTTGAAGCTCAAGTCAACGCCGAAAGAAAATCTGTGATCAAAACTTGGTCACGCCGTTCTACAATCTTCCCGAACTTTGTAGGACTTACAATTGCTGTTTACGATGGTCGCAAACACGTACCAGTTTACGTTCAAGAAGATATGGTTGGACACAAACTTGGTGAATTCGCACCAACTCGTACTTATCGTGGTCACGCTGCTGACGACAAGAAAACACGTCGCTAA
rpsU	ATGTCAAAAACACTTGTACGCAAAAATGAATCACTTGACGACGCACTCCGTCGCTTCAAACGTTCAGTAACAAAAGCTGGAACTCTTCAAGAGCTTCGCAAACGTGAACACTACGAAAAACCTTCTGTAAAACGTAAACGTAAATCAGAAGCAGCACGTAAACGTAAAAAATACTAA
serA	ATGACTTATCATATCAAAACAATTGGAAATAATATCGACCAAATTGCATTAGATGAAATTGGCGAAGGCTTTCTTGTTAATCAAGTGTCAGAAGCTGAATCTGACGCATTTATTTGTCGGGCTCAGCCTTTCCACGATTATGAATTTTCCAAAGCGCTTTTGGCGATTGGACGTGCTGGTGCTGGTTTTAATAATATTCCGATAGAAAAGTGTGCCAGTAAAGGGATTGTAGTCTTTAATGCGCCTGGTGGGAATGCCAATGCGGTTAAAGAATTAGTTTTGTCAATGATGATTTTTGGAACACGTAATTTAAAACCAGCAAACAAATGGTTGACTGGTCAAAAAGGCGATGATAATACCATTGATGGGGCGGTTGAACATGGGAAAAAGGCGTTTTCT…
serB	ATGGCTGCAAAAGGATTACTTGTGATGGATGTGGATAGCACATTGATTGAAGAAGAGGTCATTGATCTCTTAGGGGAAAAAGCGGGTATGGGTGATAAGATTTCAGAAATTACGGCTGCCGCTATGTCTGGCGAAATTGATTTTAAGGAATCTTTGAGAGAAAGGGTGGCTTTGCTTTCTGGTTTGCCCACAACTATTTTTGACGATGTTTACAAAGAAATTCATTTAACTAAGGGTGCAACGGGATTAATTGAAACTTTGCATGCGAAAGGCTGGAAAGTTGGCCTTGTTTCTGGTGGTTTTCATGAAATAGTGGATAAAATCGCAAGAGATTTAAAAATAGATTATGTTTTTGCTAATCGTTTGTCTGTGGAAAATGGCCATTTGACTGGAAAAACG…
serC	ATGATTTATAATTTTGGCGCAGGACCCAGTGTACTTCCAAAGGAAGTCTTGAAGAAGGTTCAAGAAGAACTGTTAGACTTTGAAAAAAGTGGTATGTCAGTGATGGAAATTTCGCATCGCTCCAAGGCTTTCCAAAAAGTAATTGATGAGGCTGAGAACGATTTGCGTGATTTGATGTCAATTCCTCAAAACTATAAAATTTTGTTTTTACAAGGGGGAGCTTCCAGTCAATTTTCAATGGTTCCAATGAATTTGGCAATTGGCAAAAAGGCTTATTACAATATTTCGGGCGCCTTTGGTGAAAAGGCTTATGATGAAGCGGTGAAATTGAGTCATTTCCTTGATTTGATGGCGATTAGTTTGGGCTCGACTAAAAAAGATAATTATAATCATCTATTG…
thiE	ATGAAAAATAAAATTTTAGACCTGAGGGCATATTTTATTGCTGGCCCACAAGATTTTCCAAAACTTTCAATTGATGATGCAATCGATAAAATTTCTGTAATCATAAAAAGTGGAGTAACGGTTTATCAATTTCGTGATAAGGGAACAATTTATAAAAATAAAAATCAACGATTAGAAGTAGCAAAAAGACTACAAGAAGTAGCTCAGAAAGCGGCTGTTTCTTTTATTGTGAATGATGATGTTGAATTAGCGCGTGAATTGTCAGCTGACGGGATTCATGTCGGACAAGACGATGATTCTGTCAGTAAAATTCGTGAGCTGATTGGCCAAGAAATGTGGGTAGGACTTTCTGTCAGTAATGATATGGAATTAGAAAGCGCTCAAAAGAGTGGGGCTGAC…
tra905	ATGACTCAGTTTACCACAGAACTACTTAACTTCCTAGCCCAAAAGCAAGATATTGATGAATTTTTCCGTACTTCTCTTGAAACTGCTATGAATGATCTGCTTCAAGCAGAGTTATCAGCCTTTTTAGGGTATGAACCTTACGATAAAGTAGGCTATAATTCTGGGAATAGTCGTAACGGAAGCTATTCACGGCAATTTGAAACCAAATATGGGACTGTTCAGTTGAGCATTCCTAGAGATCGTAATGGGAACTTTAGTCCAGCTTTGCTTCCCGCTTATGGACGTCGAGATGACCACTTGGAAGAGATGGTTATCAAACTCTATCAAACCGGTGTAACGACTCGAGAAATTAGTGATATCATCGAGCGAATGTATGGTCATCACTATAGTCCTGCCACA…
trpD	ATGAAAACAAGGAGTCATCAAATGAAAAATGAACTTGAAAAAGTGATGTCAGGTCGTGACATGACCGAAAATGAAATGAATATGCTTGCTAATTCAATTATCCAAGGTGAATTAAGCGAGGTCCAAATTGCCAGCTTTTTAGTAGCATTAAAAATGAAAGGTGAAGCAGCAAGCGAATTGACTGGTTTGGCTCGAGCTTTACAAAAAGCAGCGATTCCCATTCCAACAAATTTGACAAATGCGATGGACAATTGTGGAACAGGAGGCGACCGCTCATTCAGTTTTAATATTTCAACCACAGCCGCTTTTGTTTTAGCAGCTGGTGGAGTCAATATGGCAAAACACGGAAATCGCTCCATTACCAGTAAATCTGGCTCGGCAGACGTTCTTGAGGCCTTA…
tuf	ATGGCTAAAGAAGTATACGACCGTAGCAAACCACACGTTAATATTGGTACTATCGGACACGTTGACCATGGTAAAACTACCCTCTCAGCTGCAATCTCTAAAGTATTGTCTGACAAAGGTTACTCTAAAGCGACTGATTTCGCATCTATCGATGCTGCTCCAGAAGAACGCGAACGTGGTATCACAATCAACACTGCTCACATCGAGTACGAAACTGAAAAACGTCACTATGCCCACATCGACGCTCCAGGTCACGCGGACTACGTTAAAAATATGATCACTGGTGCTGCCCAAATGGACGGTGCAATCCTCGTTGTTGCTGCAACTGATGGACCAATGCCACAAACTCGTGAACACATCTTGCTTTCACGTCAAGTTGGTGTTAAATACCTTATCGTC…
usp45	ATGAAAAAAAAGATTATCTCAGCTATTTTAATGTCTACAGTGGTACTCTCTGCTGCAGCACCGTTGTCAGGGGTCTACGCTGACACAAATTCAGATATTGCTAAACAAGATGCGACAATTTCAAGTGCGCAGTCTGCAAAGGCTCAAGCCCAAGCACAAGTTGATAGCTTACAATCAAAAGTTGATAGCTTACAACAAAAACAAGCAAGCACAAAAGCTCAAATTGCTAAAATCGAAAGTGAAGCAAAAGCGCTTAACGCACAAATTGCAACATTGAATGAAAGTATCGCAGAACGTACAAAGACATTGGAAGCTCAAGCACGTAGTGCTCAAGTTAACAGCTCAGCAACAAACTATATGGATGCTGTTGTTAATTCAAAATCTTTGACAGATGTTATT…
ybaA	ATGGCTAAATTTGGATTTTTAGATGTTTTGGAAGAAGTTTTAGAAAAAGGATTTACTTATGATTTTGAAATGAATTGGGATAAGCGTAATTTTGCGGTAGAAGTCAGCTTTTTACTAGAGGCAGAAAATAGTTCTGGAGCGCTTTTGACTGATGCAGAAGGAGTAGAATCAGCAGAAAATATCGTCTATGAGGATGCAGTTTTATTTTATAATCCCGCTAAATCACGTTTTGATGAAAATGATTATTTGGCAACAATTCCTTATGGTGAAAAAGGCTTATCTCGTGAATTTTTGGCTTATTTTGCTCAATTTTTACAAGAAAGTGCCGATCAAGGCTTGGATGATTTAATGGACTTTCTAGCTGATGAAGCTGCCGAAGAATTTTCAGTCAATTGGGAT…
ybcG	ATGATGAATATGCAATCAATGATGAAACAAGCACAAAAACTTCAAAAGCAAATGCAAGTTTCACAAGAAGAAATTGCCAATACAACTTTTGTTGGTAAATCTGCTCAAGACCTTGTAACTGTTGAATTTTCAGGTGACCGCACTTTGAAATCTCTCGACATCAAACCTGATGTGATTGACCCTGAAGATCCTGAAACTTTACAAGATATGGTTACTGATGCTGTTAATGATGCACTAAGCCAAATCGAAAAAGTTACTGAACAAAAACTTGGAAAATTCACTAAAGGATTACCATTTTAA
ybeF	ATGAAAAGTAGAAAAAAAGTTATTTCTATAATTTTAGGTTTAATGCTGCTTTTACAATATGTTATTACCCCAGTTGGAGCAATTGCAGGAGCAATAAATGAAGAAACAAATGATTCGGATATAACATTAAGTCAATTTAAAATAGATGAATCCGAAAGTAATGCTGATTTAATGACATTTGATTTAAGTCTCAAGATTAATCAGTCAATATTGAAAAGTAAAACAACTATTATTGAATTAGATAAATCAATTAAAATTAATGAACCAAATGAGGCTAACAGACAAAAGTCAACAGCATCTTATACTGCTGACGAAAATAGATTGACAATAGACCTTAATTCACTAAATACAGGCGAAGTGAAAGTCAATTTTTCAATCTCTAAAGAACTTTTGAAAAAC…
ybjD	ATGCTAAAAAATATTTGGGAATGGTTTTTATGGTTTACTGGTGTGACTGACGCAGGTTGGTCAGCGTGGTGGGGCGGATTTTTCAGCTGTTTGCCACTTTTTGGTGTCTTTGCTGTTGTTTGGCGAAGACTAAAATGTCATGCACCAGGTTGTCATCAAATTGGACTTCATCGCACAGCTGACGGACTTTATGTTCTTTGTCGAAAACATCATCCAGATGTACCTAATAACCTAACGCTCAAACACATTCAAAAATCACACGTCAATGCAAAAGCGAAAAAAGATAAGTGA
ycdC	ATGTCTAGCCCGAAAATTGATTATAAAAAATCTGATAAAAATTATTATTTACCAAAAGGAATTTCTTTAATTGAGCTGCCTGCCCTTAATTATCTAATGATAGATGGCAAAGGAGCACCAACAAGTCCAGCTTTTCAAGAAGCCATTCAATATTTGTATGCGACAGCCTATATGATTTCAATGTCTTATCGAAACCCAGACTTTATAATTGAAAATTTCCAACCTTTTGTGGTTCCGCCTCTTGAAGGTTTATGGACTAGTAAAAATGAACCTAGAGCTGGTAAACTAGATAAAAATGACTTTATTTGGCGATTGATGATTAGAATGCCCGATTTTGTGGATTCTGAAATAGTTGAAAAAGCTAAGAAGTTAGTTGAGAGTAAAAAAGGATTTGATTTA…
ycgD	ATGCCACTCAAGCTAAAATTGAAGCCCTCCGTGCCAAAATGGAGAATAAAAAGAATGATAAAAAAGCTTAATATTGCCTATGTTGGTTTTGGTAAATCAACAAATCGCTATCATATTCCTTACGTGAAAGAACGTGAGAATATTGTGATTAAACGAATTGTCAACCGGACTTTAGGAAAACGTCCTGAACAAGCAGAATTAGAAGCAAATGGAACTTTGTTCTCCACTGACATCGCTGATATTATTAATGATGATTCAATTGATTTAGTAGTCATTGTGACTCCAGCTTTTGCTCACTATGACTATGCTAAGGAACTCCTTTCAGCTGGAAAAAATGTACTCTGTGATAAACCATTAGTCGAAACCTTGGAACAAGCTAAAGAATTGGTAGCTCTTGCC…
ychE	ATGATTAAATTTGAAAAAGTAAATTATACTTATCAGCCCAACAGTCCCTTTGCCAGTCGTGCCCTTTTTGACATTGATTTAGAAGTCAAAAAAGGAAGTTACACGGCTTTGATTGGGCATACTGGTTCTGGTAAATCGACACTTTTGCAACATCTGAATGGATTGTTGCAACCTACACAAGGGACGGTTAGAGTAGGTGATATTGTTGTCACTTCAACAAGTAAACAAAAAGAGATTAAACCTGTCCGCAAAAAAGTAGGTGTAGTCTTTCAATTTCCTGAAAGCCAACTTTTTGAAGAAACGGTTTTAAAAGATGTCGCTTTTGGACCACAAAACTTTGGAATTTCAAAAGAAGAAGCTGAGAAAATTGCTGCTGAGAAACTGGAAATGGTCGGTCTT…
yddC	ATGAAAAAAATTTATAATATTGGTGTCGAAGCGACAATGGATGTTATTGGTGGAAAATGGAAACCAATTATTTTGTGTAATTTAAGACATAATCCAAGTCGTCCAGGAGAATTGAGACGTCAAATTCCAGGAATCAGTCAAAAAATGCTGACTCAGCAATTAAGAGAATTAGAAATTGATAATATTATCGTCCGTAAGGTTTATAATCAAGTTCCACCGAAGGTTGAATATTCTCTGAGCCCTTATGGTGAAACTTTAAATGGTTTATTAGATATTCTTTGCTCGTGGGGTGAAGGTCATGTCCAAACTTTAAAAAGTATGGGTGAAGAAGTTCAAGTTTTAGAATAA
ydgC	ATGGAAAATCTTCAAGAGAAACATGAAGCTCAACGGGGCTTACAGAACCGACATATTCAACTTATTGCTATTGCTGGAACGATTGGTACCGGACTTTTTCTAGGAGCTGGGAAAACCATTCAAATGACTGGTCCAAGCGTTATCTTTGCTTATATTCTTATTGGGATTGCGATGTTCTTTTTCTTAAGAACAATCGGAGAAATGCTTTACAACGACCCTAGTCAGCATTCATTTTTAAATTTTGTCACAAAATATTCAGGCGTCAGGACAGGTTACTTCACTCAGTGGTCTTATTGGTTAGTTATTGTTTTTGTTTGTATCTCTGAATTGACAGCAATCGGAACTTATATTCAATTTTGGCTTCCTCAGGTTCCACTTTGGTTGATTGAAATTGTCATG…
ydhB	ATGAAGTTTATCGCCATTGTTGGGACCAATGCTAGTTTTTCTTATAATCGAAAACTCCTTTGGTACATGAAAAAACATTTTACAAAAGAAGCACAAATTGAAATAGTAGAAATTACAGACCTGCCACTATTTTCTGAGGATATCAGAGAAATTCCTGAAGGGGTTCAGAAAATTGCAGAGGCAATAAGAGAAGAGGATGGTTTGATTTTTTCAACGCCTGAATATGATCATGCGATTACTGCTGCTTTGAAATCATTGATAGAATGGCTGTCATGGATAAAACCTCAGCCATTGAACAGTCTACCGGTTATGATTGTTGGGGTTTCTCTTGGAAATATGGGAACTGTTTTTGCCCAAGAAAACCTTCGACAAATTTTGAGTTCACCGGGTCTGGATGCT…
ydiD	ATGTCTAAACTTCTTGTTGTAAAAGGTCACCCACTTACTGCTGATTATTCACTTTCACTCAAAGGTCTTGATGCTTTCGTCAAAGCCTATAAAGCTGCTCATCCAGAAGATGAAATTGAAGAACTAGATGTTTTCAGTGCTGATATTCCAACTTTGAATACTGAATTGGTCAGTGCAATGTTCGCAGGTGAGAATGCTGAACTTACAGCTTCACAAAAAGATAAATTGGCTCGTTTTGCTGGTTTTACAGAACAATTTTTGTCAGCTGATAAAGTAGTCATTGCTAATCCAATGTATAACTTGATGATTCCTGCTGAACTTAAATCTTGGGTTGATACAGTCAATGTTGCCGGTAAAACATTCAAATATACAGCCGAAGGTCCTGTTGGTTTAGCAAAT…
ydjB	ATGATTCATGAACTTACTGACAGAGCTCGGCAACATTTTTCAACAAGAAAAATAGACGCTTTTTGGATTTTTGAGGAGCCAACTACGGGTGCTCTTTTTGAGGGAGGACTTGTCAGTGAAAATAAGGCAATCACTTTTGAAATCAATGCTAAAACTTTAGAAGTCTTTGAAAAAAATGAAAAAATTCTGTAA
yedA	ATGACCGACTTCAATCAATTTTTTAACCTTGAGTTTTGGCAAAAGATTTTTGAATTGAATGAATCACCTCTGCGAATTGCTATTGCAATATTAGACATTGCAATTATCAGTTTTTTCCTTTATCAAGCGATTAGGTTTGTACAAGGAACAAAATTAATGACGCTTGTTCGTGGTGTGATTATTTTCATTTTTATCAGAATTATTGCCGGACTTATTGGACTTACAACAGTTGAGTGGTTACTCAACCAAGTTATTACCTATGGGGTTATCGCCGGAGTTATCATTTTTCAGCCTGAAATTAGGCGAGCGCTTGAAAGCTTAGGAAGAACAACCACATTATTTACACCAACGAGAAAAAGTAGCCCTGATGGGCATATTTCAGCTTACGAGAAATCTTTT…
yhgD	ATGTATCGTTCTAAGCATCAAAAAGGTTATACAACCAGTCATGAAGTAAAAACAACTCGCTTTCGTACTTGGAAATCAGGGAAAAAATGGCTATATGGTGCCACCGTTTTGACTCTCACAGCTTCAACTCTACTTCCTATTGGAAACCTAGCTTTCCAACCTAAAACAGAGAAAGCGCAAGCAGCATCTGTTTCATCCGGAACACTTGTTCCAGGAAATACAAGTTATGACACAGGAGGACATACCTACTCTGGAACTGAATTTGCTAATTCTTCAAACTATGCTTTATATGGTAAAGCAGTTGTAGCAAGTAATTGGATTAATCTTGTTTCATCAACAGCTAATAGTGTTGGTTTAGGAATATTTAATGGATCAGTTTCAGCTATTTCAGCAACAACA…
yhjA	ATGGCTTTAAATGACAAACTTGATGCAACAAAAGATAAAGTAAGTGGAAAAGTTAAAGAAACCACAGGTAAAGTAACTGGTGATGAAAAACTAGAAGCTAAAGGTAAAACAGAAGGACTTATGGGAAAAGCTAAAGAAGGCTTGGAAAATATCAAAGACAAAGCTTCTGACCTAGCTGAAGATGTTGCAGAAAAATTTAATGATACGGTTGACTCTGTCAAACATAAAAACGAGAAATAA
yhjE	ATGAAAAAATATGACAAAAAAATGAAAAATCGCTTGAAACGAGCGACGGGACAACTCACAGGAATACTTAAGATGATGGAATCTGGAGAGGAATGTATTGATGTTGTGACTCAATTAACCGCTGTTCGCTCTAGCTTAGATAGCCTGATTGGTCTAATCGTAGCTGAGAATCTCAAAGAACTTTTACTGGATAAAGAAGTGACTGACAAGGAAGAAAAACTCGAACAAGCTATAAAATTAATCATTAAAAAATAG
yiiG	ATGGTTCAAGCTTATAAAAAATTTTGGCTGGGAGCTTTCACTTTCAATAAAAAAACCAGTCGTAAAGATTTTTGGTCAGCCTTATTAACTCATATCATAATATTTGTCATCTTGTTTAAAGCTTATCATTTCTTTAATCTACTAGATTTTTATCAACTAACGACTTTATGGCAAACTTTTGCTTCATTCTTTCAATTAATATTTAATCTATATTTCTTTGGAAGTTTATTGTCCTTCATTGCTCTAACTGTTCGGAGATTGAATGATGCAGATTTACCTTGGGGACTTATTTTTCTTAATTTTATCCTTGGTCTAGGAACTCTTGTGCTCTTGATACTTAACCTATTTCCAAGTTCGCCTAGAGCTTTAAAATTCAAGGAATACGAGATTAATTCTTCT…
yjaJ	ATGCCTGGTTCAGATAAAACTGTAGATAGTGGAGCGATTTATATCTCAAATACAGAACCTGAATATAAAGCTTATGTTCCTTATCTTTCAGGAAATCCTAAGCAGCTCATCAACGGAGAACAAGCTTTAGTTTTTGCCCGAGATAGAGATACGTTAGCTAATGGGAATTATGGACGCGCCGCTCATCAACGAGAAGTTATGACTGAATTAATGAACAAGATGCTTAGTCTTAATAGTGTTTTTAAATATCAATCATTTTTAAATGATATTTCATCAGATTTTAAAACGAACATTTCGATAAATCTTGCTAATTTGACCGCACTTATGGCTTATAAAGATTGTCTTAACAAGGTAGTTTCTATTCAATATCAAGGGGTAAGTCAAATGGTGGATGGTGGA…
yjfI	ATGACTTACGAAGATTTTATCAAAGAAGCAGGATTGGCAAGAGAAAATTTTAGGTGGGCTTGGGCATTTTGTAATGAGGTTGATGGTCCAATAACTGAGCCAGAATTGGCTGATAAACTTTTAGATTTAGTATTAGAGGGAAAGAAAAGTGCGACGGCTAGCGCTGTAGCTGAGTATGGTGAAGATGAACCATTCCCTTCAGTTGATGGAAAATTTGATATTTTACTAGATGGAAAAGGTCAACCAAGAGCTGCTATTACAACTTCTAAAGTTTATGTGCGAAATTTTTTTGATGTCAGCGCTGAGCATGCTTTTAAAGAAGGAGAAGGGGATCAAAGTTTAGACTACTGGCGGAAAGTGCATCAAGACTTTTGGAGTGACTTAAAAGTATATAGTCCT…
yjjB	ATGAATCAAACAGAAAAAAAGAAAAAAGCGATTCTAGAAACCACTTTTCACTTATTAAACCAAAAAACAATTAGAGAAATTACCGTTGACGAAATTGCCCACAAAGCGGATGTTTCAAAAGTGACACTCTTTAAATATTTTCATAGCAAAAATCAATTGATTAACCAGGTTATTAGGCAAAATCTCAATCAATTGTCTTTGGAAATTAAAACTCTTATTGAAAGTAATTTAGATTTTAATCAGACTTATCAAGCAATTCTTCAATTAAAAATTCAGCAACTTGAACATTATCAGCCGATTTTTTCAGAAAACATGATGACTCAATATACAAATAGTCCTGAATTACTAGATGATGATGCCCTTTCTTTACAGAAGCAGATTTATCTATTACTTTTTCAA…
ykbA	ATGACAGCAATTTGGAAAGAAAAAAGTTTTAATCAACTTACATTAGATGAAATGTATCAACTTTTAAGCCTGCGTACTGCTGTCTTTGTTGTGGAGCAAAACTGTCCTTATCAAGAGCTTGATGGCAAAGACCAAGTAGCCAAACACCTCTGGTTAGAAAATGAAAATGGTCAACTGATGGCCCTTTGTCGCCTACTTCCCAAAGGGATTTCATTTGCAGAGGCTTCAATTGGGCGTGTCCTTGTCAATCCTGAATTTCGTGGACAAAATTTGGGAAGAGGACTCATTGAAAAAGCCTTAGAAGTCCTTAAAGAAGATGGGGAAGAAGCAGTAACAATTGAAGCACAATATTATTTGCGTGATTTTTATGCTTCATTTGGTTTTGTTGAAAATTCTGAA…
ykdB	ATGAATAAAAAAATCTATTATATTTCGGGTGCTATTACCACCCTTGCCTTTTTAATTTTAGCGCTCTTTGTTAAAATTGATTTTACTCATGGTCCATTTCCTTTTGATCGACCAATTCAAACTTGGGCTTTTCATTTACAAAGCTCTTCAGGACTCACTTACTTTTTCTCTCATATGACAAATATTTTTGGAGATAAAGGTGGAATAATTGTCGCAGTTCTACTTGCTTTGGTTTTATATCTTCTCTTTAAACAGAAAGAAGCGACAATCTGGTTTGCGGCAACAGTTGTTTTAAGCCTTGCTTTAAATACTGTTATTAAAGCAATTATTGGTCGAGAACGTCCTGATATTCATCGGTTAGCGGCTTTTGCAAATGAAGCTGGGAAAAGTTTTCCAAGC…
ykjA	ATGATTGAAGCTTGTATCAGGACAAAAAGAGACAAAATTGTTTCTTATGAAATCTCAGGACATGCTGAATCTGGCGAGTATGGACACGATGTAGTTTGTGCGGCGGTCAGCGTTCTATCAATTACAACGGCAAATAATATCTACGAGATGGCTCACATTAAACCTGTGACTCAGATGGAAGATGGTTACTTGTATGTTGAAATTCCTTTGAGCATACCTGAAAAACAAGGCGTATTGGCTCAAACTTTGCTCGAAGCTTTTGCAAATTCGATGAAAGCAGTTGAGAAAAGCTATGGTCAGTACATTACACTTAAATTTGAAAATGGAGGGCAATAA
yliD	ATGGTTTTAATTGGATTTTCATCAGTTTTTTTAATCTCTTTTAATGCTTTTGTTTTCTTTGGACTAATGCTTTTCTTTGAAGTGTTACTTGGGTTTATTACAATTTTAGTGAATGTACCAATGACGTCTTTTTTTCAGAGCCAAGTTCCCCTAAATATTCAAAGTCGATTTTTTGCTCTCCTTTCTTTTTCTGCAAATTTGATCGTCCCTCTTGGAATCCTGTACACAGGATTTTTAGCATCAGCTATTGGAGCCGATGTCACATATATCATCAATAATATTTTAGTTATAGTAATTGTATGTTTTGCATTTTGGAAAGAAATAGGAAGAGGCTTTCGTGCATTTCTGTTGAAAAAATGGAAAATGTCGAAATGA
ymbC	ATGGTTGAAAAAAATGAAATTATAAAATCTGGAGAGATAGTTATTTCTAATCCAATAGGTGGCAAACTGGTTATGAAAAGAACATCAACCTCCAAAAAAGGAATGAAATTCAAAGAAGTATTTGCTTCGGAAGCTTCTTTGATTGCTGGAAATTTAACTCAAGGTAGCTTGCAGATAGCAAATCAAGCTATGTCTGTTGCTCAAATATTTAAACAAGCACCCAATGGGCTATTTACTGCAACGGTTGATCCAGCAAAATTATCTAAATTTAAAAAATGGAACATTTACTACCATGGTTCACGGTGGAGAAAAAAAGCTTGA
ymcC	ATGTCCAGTCCAAGAAAAAAAGAAGGTAAAGGCATACAAAACGTCTTTATCCATACAATTGCGCTTCGGATTGCCGAAAATGATACACCTGTTCACTCCGAACTGATTGGGGGCGATGTCAAAATCGGACAGGAAAATTTACACAACCAAGTCAGTATGGCCATTCGCAATCCTCAAGCTAAATTAATGTCTCAGCTGAATGGGGATTTTATCATCACTAAAAAAGGAGAAACAAAACCATTAGTTAATATCCAAAAGCAGAACCTGAGTATTGCGCCTAATAGTGCTTTTGAACTCCCTGTATCACTTAATGATCACTTTAAACCAGGAACCTATACTTATAAGATCGTCTTGAAGAATGATCATGAAGACTGGCAATTTTTAAAAGACTTTACTATT…
ymeB	ATGAAGAAGCAATCTCAGCTTACGAACAAAAAAATCAATAAGAGCGAGCCTAAAATGACAATTATTAATTTAAAGAATATAAATCTTACTCGAAATAAAAAAGAAATTCTTAAAGATATTACTTGGAAAGTAAATCCCGGCGAAAATTGGGTTATTCTGGGCCTCAACGGTTCTGGAAAATCAAGTCTTTTGAAATTGATTTTAGCAGAAGAATGGAAAACTTCTGGCGAAATCACTGTTTTAAATACTCAATTTGGAAATGGAGAAATTCCTAAGTTGAGAAAAAGAATCAGCGTAGTTGGCTCATTTATTGCTGAAAGATTTCAACCAAATATTAAGGCTGAAAACCTTGTTTATACTGGGAAATTTAATTCGAGCATGCTCTATAAACCCTACACA…
yogL	ATGGAACATGAATATTTATTTGTTTACTCAAGATTAAAGTTGTTGATTAAAGATGCTCATAAATCTTTTAATCAAGTAGAGCGGGAACTTGGTTATCCTCGGAATACTTTGAAAAATTATAAGTATAAGAAAAAACCGAGTGTTGGTCGTGTTTTTGAAATGGCAAATTATTTTAATGTATCAATTGAATTTTTGTTAGGAATCGAAGAAAAAGACAATAAAAATAGTTTAGCTTACCGTTTAGAAAAATTGGATCGTGAGAAAAAGGAACTTGAAATCTTGATTTTAGAAGGTCAAAAATAA
yohD	ATGAATCGTACATTTATTAAAGGCTTTTTGGCAGGGAATGCACTTTTGATAGCTGGACTTGCTGCCACTGCTATTGGCATTAAAGCAAAAGTTATCAATCCTATCAAGAAAAAAGAAGAACAAATTGAAATGGGTAGAAAACGAGCAGCCAGAAAACGGATTGCGCCTTAA
yoiB	ATGAAGAAAGTAAGTATTATTATCCCTTTTAAAGGACAGACAGAAGCTGAGTTAATGTTGCCACTTTCGTCCATTTATAATCAAATTGGAGTTGATCTTTCTCAACTAGATATTCATCTTGTTAATGATGGTGGGAAGACTATTGACCTTAGTAAGTTTGATGTTTTGGCAGATAGGTTAGAAATTCATTACCACGAAATTCCCAATGGTGGTCCTGGTGTAGCTAGACAATACGGTATTGATAACAGTATAAGTGAATATATTATGTTCATAGATGCTGATGATGTTCTTTATTATGTAGGAGCATTATGGCCCTTTTATAACGCTTCAAATCAAGGGCATCAAATGATTAGAGCGAGTTATTGGGAACAAATTGCGGGAAATCCTTACACCTACACA…
ypdD	ATGAAGATAAACAAAATTGATACCCGTCATGGTACTGCTAATCAATCCACTTTTTCACATGGGAATTGCCTTCCTTACACTGGTTTTCCTTGGGGAATGAATTATTTTTCCCCTTCAACCGGTGCTGCTCGTGGAGCTTGGTGGTTTCATCCAGAAGACCGTACCTTTGAAGGCTACCGAATCACTCACCAACCCAGTCCTTGGATGGGAGATTTCTCACATTTGACAATGACGCCTGTTGCAGGTCCTTTGCCTGAAACTTCCTTGTGGCACACAGTGAGTTCATACCGTCCAGAAGAATCAACTTTTAATCCAACGCAACTCAAAATTACTCAATTACGTTATCAGATTACATCTCAGTTAATTCCATCAATGTATGGTGGAATTCTATCAATGAAT…
yphH	ATGAATAAAAAAGAATTAGAGAATGCACTTATTTTTCCTCAAGGTGAAAAAAATCCTTATGGCGCTTATTTTACTGGCCAATCTTATTTAGAAGGAATGATTGCGGATAAGGACTTGCCCTTTGGTGTGGGAAATGTGACTTTTGAGCCGGGCTGTCGTAATCATTGGCATATTCATAAAGATGGTTATCAAGTTTTATTGGTTACAGCCGGTGAGGGATGGTATCAAGAAGAGGGTAAGGAGGCCCAACTTTTACATGCGGGCGATACAATTGTTACTCATGCAGGAGTTAAACATTGGCATGGAGCGACAAAAGATAGCTGGTTCAGTCATGTGGCCATTACCGCAGGAGAAGCAGTTTGGTTAGAAGAAGTTTCTGATGAACAATATGAAAACTTA…
ypiA	ATGTCAAACAATATTGAAAACAAAGTCGTCTTAATCACAGGAGCCTCAAGCGGTATTGGCCAAGCAACTGCCGAATTACTTGCTAAAAAAGGAGCCAAAATTGTACTAGCAGCAAGGCGTGAAAATCGTTTGCAGGAGCTGGCTGATAAAATTAAAAAGGCTGGTGGACAAGCAATCTATCAAGTGACAGATGTAACTAATCCAGAAGAAAGTAAAAAGTTGGTACAATATGCGAAAGAAAATTTTGGCAAAATTGATGCTATTTTCTTGAATGCAGGAATCATGCCAAGTTCCCCTTTATCAGCTCTTCATGTTGAAGAATGGGAAAATATGGTTGATATTAATTTAAAAGGTGTACTTAATGGGCTCGCTGCTGTACTGCCTGAATTTACAGCTCAA…
ypjA	ATGAAATCAGTTTATTTTGTCGAAAAAAATAAAATGCAAGTTAGAGAATTTCCCAAAGCGCAACTTGTAAAAGAAACAGATGCTATCATAAAAATTGTTCGTGCCTGCGTATGTGGTTCCGATTTATGGTGGTTCCGTGGGATTTCTGAACGTCAACCTGGACCGGTAGGGCATGAAGCTATTGGTCTGATTGAAGAAGTAGGCACCGGAGTTAAAAACTTTAAAGTAGGAGATTTTGTCATTGTTCCCTTTACGCACGGTTGTGGACACTGTCCAATTTGTTTGGCTGGCTTTGAAGCCAATTGTCCAAATGCAAAAGATGGTGTGAATGGCGGCTATCAAGGAGAATTCTATCGGGCGATTAATACTGATGGTGCACTTGTCAAAATCCCGGGCCAA…
yraA	ATGACTAGCCAAAATGAAGGCGTGGTCGAGGCTGAAATTAAGAATTTTGGCAGACAGATGATTATCGAAGGGGAGATTCACGAATGTGAATTGAACTGGAACAAAACATGGCTTATAGAAAACTGTATGACACAGGCTGGGGCTTTTAGCCTCGGCTTTTTTTGA
yrbB	ATGAAATTAAGTAAAGTTGCTATTTCAACGGGATTAGTTGCATCATTCATGTTTATTGGGGGCGGAATCGCTCATGCGGATACACCTAAATCAACTCATGAAGTTGCTATAGAAGTAATTAACGGAAACTACGGAAATGGAGATACTCGTGTCACTAACCTTCAAAGTAAAGGTTTTGATGTGAAAGCAATCCAAACAGAAGTTAATAACATTCTTACAGGAACAACAACTCAAGTTTCTGCAACAACTAAAACTGCTGAAGAACAACCTACTAAAGTTACATCAGTTGCACCAACTCAAGCAACACAAAGTGTTTCTGGTGGGCTTAATATGAGCCAAACTTCTGGACAAGTTGACATCCAAGCTCTTGCTAATTATATGGCATCGAATACAGCTAAT…
yrbD	ATGAAATTAAAAGATATAGAGAAATCAACAAATAAAAATCTTTATCTGCTTTTTCTAAGTGTACTCGTGGGCTTGACTGCGGGTTTTTTGGCCAGTCTTTATCGGTTGGCACTGGAAAAAGCTGAAACTTGGGGCTTGAGTATTTATCGCTTCGTTAGCTCACACCTTATTTTTATTCCCCTCCTTATTTTGGGTTTGGCTTTCTTAGCTTTTGTGGTTACTTTCTTTATGAAGAAATATCCGATGAGTTCAGGTTCTGGGATACCACAAGTTAAAGGGCAATTACAGGGTTATTTTAAAAATAATTGGTTCACGACTGCTTTTGCTAAATTTATCGCTGGGACTTTAGCAATGTTTGCAGGTCTATCACTGGGGCGTGAGGGTCCCTCAGTCCAACTT…
yrbF	ATGTTACTTAGTATCGCTATACTATTGATAATCTGGGGGGCTTATTTAATAGGAAAAAAATATAAAGATTCTTTTTTTATCAGCTATGGCCGAAGCAAAAGAGGATTGATTATCATTGTTTCGTCGTTATTACTGCTTAGTTTCTTTGTTTTCGTAAAAAATGATAGTTTGTTCCCAGTAGTTTTATTCTCTATTTTTTTAATTGGCTTAGGTATCTATTATTTAATACACGATAGTAAACGAGATTCTGAGGGGAAAAAAGAGAATTAA
yrcB	ATGAAAAAAGTATTAGTAAAAGCAGTACATGGCTACCAACGCTGGATTTCTCCAGCCTTGCCACCAGCCTGTCGCTATTATCCTACCTGCTCCAATTACATGGTTCAGGCCATTGAAAAACATGGACCAGCCAAAGGTTTGGCAATGGGAACAGCACGTATTTTACGTTGTCACCCATTTTGCCAGCCAGGATATGATTTAGTTCCAGACCATTTTAGTTTGCGAAGAAATTGGGCAGAACCAGAAAAAGAAGAAGACTCAAATTAA
yrjE	ATGAAAAATATGAATGATAATAATGTTATCTTTGACCAAAGAAGCGATGGATTGAATGCATTTTTCAGTAAAATTTATGCGTTGATGGGAGCAGGAGTATTAGTTTCTGCACTCGTTTCTTGGATAATGATTACATTTTTCTTAGATAACATGACAGCAATTCTCCAAAGTGGAAGTTTATTCTTCCTTGTACTCTGGATTATTCCTTTAGTGATGGTAGTATCACTTCAAGGGTTAGCAATGAAAAACTCAAAAATGGCACTACCGATTTTTATCGGTTATGCGGCATTTATGGGATTCTTGATTAGTTTTACACTTTTGATGTATACCGCCACTGATATTACTTTAGCCTTTGTTACGGCAGCAGCAATGTTCTTTGGTTTATCTGTTTATGGACGA…
ysdB	ATGACATTAAAGATTGACAAAGTTCGAAAAAGCTTTGGTGATAAAATCGCTGTTGATAATCTCAATATGGTTGTTAAACCAGGTGAAGTTATGGGCTTAATTGGTCAAAATGGTGCTGGGAAAACAACGACTTTTCGGATGATTCTTAATTTTATATCAGCTGACCAAGGGAAAATTACTTGGCAAGATGGACCGATTACGCAAGAAATCAAGCAAAAAATTGGTTTCTTACCCGAAGAACGTGGTCTTTATCAAAAGATGACAGTTGAAGACCAAATTCTTTATTTTGCGGAACTCCATGGAATGAAACGAGCAGATGCCCGGATAAAGTTACAAGACTGGATGAAACGTTTAGAGGTCGTTGGTAAACCAACCGACAAAGTTCAAACCCTTTCTAAA…
ysdC	ATGAACAAATTTATCTGGTCCATTTTTATCCCCGTCCTGATTTTTGCAGGACTATTGACAGTTATTGGTTTTAGCCTTGAGAGTCAGCATTTTTACTGGCTTCAATCCGTTGAGCTCATTTATCTTTTTGGAAGTTTAATCTTTACTTTTGCTGCTTTTTGGATTTGGCATCTGGGGATAAAATCTCGGAAAATGAAAAGCTTAAAAGTTTTGTGGCTCATTCTGAGTTTAGTTTTTCTAATTGACTTAATCAACACAGGAGTTTATTTAGCTCAGGGGCAAGGATGGCTGTGGGGTATGAGTAGTTTTAGTTCTGCTGGACCTGCTTTTTTTGCAAGCATGCTCCTTTTGAGCCTAAGTTTTTTAGGATTTAGAGGTCAAATGAAGAAAGAAAATTAA
ysfG	ATGACTTATTATCTCCTTGCAAATCCCAATTCTGGTGCAGGTAAAGGTGCGCGGACTTTGGAGACTTTGATTCCATATTTGGAAAAAAATAATTATGAATATCGACTTTTTAAAACTAAAGCTGCTGGAGAAGAAGGCGCTTTGGTCAGACAAATATTAGACCTTAAAAATCCGGATGACCACTTAGTTATTATTGGTGGGGATGGTACCATTTCACTTGTCATTAATGAACTTCCAGAAGAAGAGGCCTTTTCTTATATTCCTTCAGGTTCTGGCAATGATTTCGCCAGAAGCTTAAAGTTGAAGCTTGACCCAATTGAATCTTTTGAAGCTGCTCGTAGAGGAATTAATCATGAGATTTTTATCATGAATTATCAATCTAAAGGATTGAGTGGCTAT…
ysxL	ATGACCATAAATACAAATAATCTGACAATAACAATTTCAGCAGCATCAAAAAAACAATATCCAGAAAATGATTGGCCAGAAATTGCCTTAGCTGGGCGTTCAAATGTCGGTAAATCAAGTTTTATTAATACTTTACTTAATCGTAAAAACTTTGCCAGAACTTCTGGTCAACCTGGTAAAACACAGTTGCTCAATTTTTATAATATTGATGATCAACTTCATTTCGTTGACGTACCTGGTTACGGCTACGCTCGTGTTTCTAAAAAGGAACGCGAAAAATGGGGTAAAATGATTGAGGAATATTTGACAACAAGAGAAAATTTAAAAGCAGTTGTCAGCTTAGTTGATATTCGTCATGAACCCTCAGAAGATGATTTGATGATGTATGAGTTTTTGAAA…
ytdA	ATGGGCTTAACTTTTAGAAAACGTGATGATTTTGATAAAATGATGGACGATTTAGGCGTCTCAACTGTTGATTTAGTGACTGATGATGACAAAAAAAGCGTTCCTTCTCCTGAAAAAAAGGAAGATCCATTTGCTAAATTTTTGACTCCAAAAGAAAATAATAAGGAGAAAGACCCAAACTAA
ytdB	ATGACATTAAATAGTTTAGATGTTCAAAACAAAACTTTTAATCCACAATTTCGCGGCTTCAGTAAACATGAAGTTGATGAATTTTTGGATATCGTTGTTCGAGATTATGATGAATTCGCTCAAACAATTAAAGATCAAGAACGTGAATTAAAGGCGTTACGCGAACGCGTGAAATATTTTGATGACATGAAAGATTCACTGAACAAGTCAATTGTTGTTGCTCAAGATGCTGCTGATAATCTCCGTGAACAAGCCAAAAGTGAAGCTGATACGCTTAGAATTAATTCTGAAAAAGAATCTGCTGATATTATTGCAAATGCAGGACAAAAGAGTTCTTTAATTATTGAAGCGGCTAAAAAAGAAGCTGGATTTATTTTGAATGCTGCTTCTGATGATGCG…
ytdF	ATGACGATTAAAGAGAATGTTAAAAGAATACTGAGTAATGTAGATGCGGCAAAGGCTGCGTCTTCTTATTCTAATCAGTCAGTTTCAGTCGTCGCTGTGACCAAATCTGTTGATGCTAATCTTGCACGTGAAGTTTTTGAAAATGGAGTTTCACATTTAGCGGAAAATCGAACAGAACTTTTTTTGGAAAAATACGAAGCTCTTAAGGATTTAGAAATTACTTGGCATTTGATTGGTAATTTACAAAGACGTAAGGTTAAACAAGTTATTAATTATGTTGATTATTTCCATGCTTTAGATTCTCTGAAATTAGCTCAGGAAATAAATAAACGTGCTGAACACACCATTAAATGTTTTATTGAACTTAACATTTCTGGCGAGGAAAGTAAACATGGATTT…
ytgC	ATGTTTGAGAAATTCGATTTATTGAAGCATTTTGGAGTCTATGGTGTGGCAATTGACAATGAGAAATTACTTGTCATTGAAAAAAATTCAGGTCCCTATCAAAATCGCTATGATTTACCTGGCGGTTCGCAAGAAGTTGGTGAATCAATGGTTGACACATTAGAGCGAGAAGTTCTTGAAGAAACAGGGTTTACGGTTCTTGCAAGTACTAATAATCGCCTGTATTCGGCTTGGATTTATGAAAATGACCGTCGAGTCGTTGGGCACCACATTTTCAACCTTTTTGATGTAAAATTAAATAGTGTAGCCAAAAAATTACCACAAATTGTTGCTGACGGAAAAAATGACTCTGACAGAGCAGTCTGGAAATCGATTAAAAACTTGTCAGTAGAAAATTCA…
ytgG	ATGAAAAAAATAATCACTAAAGATTACGCCACAATGAGTGAACTTGCTGCAGCGATTGTTCTTGATAAGATGATGCTTTCAAAAAGGGTAAATCTTTCGCTTACAGCGGGAAATACCCCTCTTGGAATGTATGAAATTCTTATTGATAAACTCCAAAAAATGAATTTTGATCGCTCAAATATCCATTATTACAATTTTGATGAAGTACCACTTGCTGGTGAACGCTATGGATTAACAATGAGTGCTTTAAAGACAGCTTTTTATGATCGAGTACATATTGATGATGGTAATCTTCATGAATTAAATGCTCAAAATAATCAAGTTTTTGATCAAAAAATCTTACAGGACGGTGGGATTGATTTGATTGTTATGGGGATAGGAGAAGATGGTCATTTTTGT…
ytgH	ATGGTACAAGAAAACACAAAAACAGAAGTAACTGAAGTTAAAGGTAGCTTGACTTACGAAGATAAAGTGATTCAAAAAATTGTTGGACTTGCCCTTGAATCTGTCAATGGACTATTGTCTGTCGATGGAGGATTTTTCTCAAATCTGACAGGAAAACTAGTAAATACAGATGATGTTACAGCAGGTGTCGGTGTAGAAGTTGGTAAAAAACAAGTTGCAGTGGACCTAAAAGTAGTCACAGAATACAAGAAGAACGTTCCTGATATTTACCGAAAAATTAAGGATGTCATTCGTAAAGAAGTTTCTGATATGACTGATTTAGAAGTTGTTGAAGTTAATGTTACAGTTGTTGATATTAAAACAAAAGAACAACAAAAAGATGATGAAAAAAGTTTACAA…
yuaE	ATGATTTTGTCAGTACTACCATCTAATCTCTTAGGAGTAACAAAGGTAAATGCTGAGAGCTCTCAAACGGAAGTCAACCAAGAACTTACAAACTTCCAAACAGAACTCGATAGCAAATTAGCGCAGGCGAATAAGATTTATAGTCAAGCGCAAGAAGCTCAAGAAAAAGTTAAGCAGTCAAAGAGCAAAATCACAGAATATGAAAGCAAAATTGCTGAAACTGAAAATGATATTGTTCAACTCAAGGCTTCTGTCGCAAAACAAATGCGGGCAGTACAATCAAATGGTGGGGCTACGTTCTCATATATTGATGTCGTTGCGTCATCAAAAAATCTCTCAGAGATGATTACACGTTTGACCAATCTGAATGTAGTTTTGACAGCCGAGGCTGACCAAGCT…
yueC	ATGAAATCGAAAAAAACTTTAATAGGTCTGATGACCTCAGTCACATTCTTAGTTTTTGCAACACCTTTAATGGTTAATGCAGATACTGATTCATCTACTCAAAGTAATAATCAAGTTCCTCAGATAGTAATTGAAAATGTGGATAACTCTTTAGTTTCAACTGTTGATGTACTAGATAGTTCAGAGTCTGCGGTTTTTGACCCAACTATATTACCAGTAAGTGGTGCTGTTCAAACCATAAAAGATAAAAATGGAGCAGTATCCAATATTTCTCTTACTCCACTATTTAACCCAAGAACACGCGTTTCAAATGGAAGTTATACAATTAATGCTTGGGGAATTGGTTGGAATGTAACTTATTATATCAATATTTCTAGTAACAAAATAACTTCTGCAAAT…
yueE	ATGCCTAATGGCTTGACAGTTTATTATCTTCCAAAAGCAGATTACAATCGAACTTACGGCTTGTTCACTACAAATTTTGGTTCACTTGATACAAGTTTTGTCCCATTGGGAGAAAGTGAATTTCAGACTTTTCCAGAAGGAATCGCCCATTTCTTAGAGCATAAACTTTTTGAAAAAGAAGAGGGTGATGTCATGTATAAGTTTGGAGCTTTGGGAGCTCAAACTAATGCTTTTACAAGTTTTTCAAGGACTTCGTACCTTTTTTCTACTCGTGAAAATTCTTATGAATGTACAGAACTTTTACTTGATTTTGTCCAAAAACCTTATTTTACAAAAGAAAATGTTGAAAAGGAACAAGGAATTATTCAACAAGAAATCCAAATGTATCAAGATGACAGC…
yuhC	ATGGAATTAAAGAATTTAAAAGATTTTTATGAGAAGCAAGAATATGTCGATTATAACGAAAGTAAAAATTTTGAGCAAAGACAAGTCAACAAAAGAATTGAAGAATTAAGCTTCTTCACTAATATTGCTGTTTTCTCAATTTTTCTTGTTTTTACTACTTACATTTTGGTGAGTTTATTGGCAAGCTGGATTGCTATTCCAGTTTCTATTGTTCTCTCGCTTGCTCTTTATATTTCCGTGAAAAAAGGAATTGCTAAAGCGATTAAATTTATGATGAAATAA
yvcA	ATGGTAGAAAGAAGAGTGGTATTTCCAGTTATTGGTGATGACGAAGCACTTCAAAAAGATACTCGGGTAATTTTTACTAACCAGCAGTTGCTGACAAGAAATCCCAGCCTTCAGGATGAAGCTTCAATTGAAAATAATAAGCCAAAAACTGATGCCAAGAGACCTGAGAGTTTCAAACCTTATAAAGCTAAAACAAGCTTTAGCACACAGCATCGTCCGCTAAACTCTAATCATGACGGCGTAAGTTCCTATGATAAAATGCCTAAGAAAACTAGCGTTGACGAGTCAAAAGAACGGGCAAAACGTGCAGCAGCAACACTTCCAAAGCCTCCTAAACAGTATGTTTCACCATTGGAGCGGGACAAGGAGGATATCACAGTTCGTCGTTCAACATCAGCA…
yvcC	ATGATAAAAAAATGGACGGTTTGTTTAAGTATAATAATCTTAGTTCTAAACTTTGTTCCAAACTTACTGCAAGGTCATCAAGTATTTGCAGAAAATCAAAAAAATTATAAAGATAAAGTTGAGCTTATTAATGATGAATCATTCAATATCTCATATAGTATGCAAGCTTTAGAAAATCAATACGAATGGGAAATTGATTATAGAATAAATAAAACAGAAAATGATAAAGAATTAAAGTTAAAGTTTTCTTTTGAAGGGAATCAGCCTATTGAAATAGAGGAAAATGAAAGCTGGACACTTAAAGAAAAAAATACAATAATTTCAGATTTTGAAAAAGAGAATGAAGGAAAGATTGTACTTAGAGCTAACAACTCTATTTCATTGTTAAACTTAGAAATT…
yvdB	ATGAGCGAGATTATAAATCATATTACCGCTTTTCAACCAGTCTATCGTGTGCTTAACCGTGAAGAAAATTTAGATTTCTACCGTGAAGTGCTTGGATTTAAGGTCTTGGTAGAAGAAGGCGCAATGGTATGGCTTGGTGGGCATGAAGCGAAAAAAGATCGGTTTCAATTAGAAGAATCACCAGGTTTTCGTCCTGTTGAAGGATTGAAAAAACACGGGCAAACGGTGATCAAAGCTAATTCATCTGAGATTGAGCAATTAATTGTTCGTAACTTGGACAAGATTTCTAAGGTCTATAAAGGAAAAAACGGCTTTGCTTTTTCAGCACTTTCGCCTGAAGCAGAACTTTTTTTGGTAACATCAGATTTACTGACAGATTTATCATCACTGACAGAAATT…
yvdF	ATGAAAAAAATAAAATTGTTGACTCTTGCAACAGTTGGAATTGCCTCAATTGGCTTACTTGCTGCTTGCTCGTCAAAAGATAATTCATCTTCTAAATCAACAGATAAAGTAACAACCGTAACTGTTGCAACTTCTGCCGCTTCTGTCCCTTATGAATACAGCGAAAATGGCAAAATGACTGGTTTTGAATATGATATTTTAAAAGCTGCTGACAAAGACATGAAGGATTATAAATTCGACTTTAAAGTCTATGAAGATAGTGCGATTTTAGCTGCTTTAGACGGTGGTCGTGCACAAATTGCGGCAAATAATTTTGGTAAGACAAAAGCACGTTCTGAAAAATATCTCTTTAGCTATCCTGTTCGCCAAGGAATTGATGCGATTTTCTCAACATCTAAA…
yveC	ATGAATGAAATTACTTATACTCAAATTATGCCAAATGATATAGATGATGTCATCCGTATTGAAAGAGCTACTTTCTCAGAAAATGAAGCCCTCTCTGTAGAGTCAATGATCGAAAGAATTAACTTAATTCCTGATAGCTTTATCGCAGCAAGAAATAGTGAAGGAACTGTCGTAGGTTACGTTTCTGGTCCTGTTACAGAAGGTCGTTACTTGGATGATGAATCTTTTGAACGTACCGAAGCCAATCCCAAAACAGGTGGTTTCCAAAAAATCATCAGTTTAACCGTTGACCCTGATTATCAAGGCTTAGGAATTGCGACAAACTTACTCCTTTTACTTGAAAAAGAAGCCAAATCGAAAAAACGTTTGGGAATTAGTCTTACTTGCCATGATTATTTA…
yveH	ATGCGTCGTTGGATTATTCATCTTGTTATGACTGTCATCGGAGCATCGCTAGGTGTTGCTGTTGTACCATCAATTTTAAAGGTATTTGGTTGGGACACAGGGATTTTGCAGAACGAAGCTGTTGACGCTGTGATTGGTGCAATTATTTTTATTATTCTTTCATTTATATTTGCCGGTTCAATGCTTAATGGGTTGAAAAAAATAGATTCTAGAATTTCCAAAATGAATATGTCAAAAATGGTCTTCAATATTATTGGGATTGTTCTTGGTCTTCTCGTTGGGGTTATTGGAAGTATTCCATTAAGATTTTTAAATGTTCCTATTTTAAGTAATATCATTTCATTCATACTTGTTTTGGTGATGATTTATTTGGGATATGTTTTGTTTGATCGACGAGGA…
ywdB	ATGAAGTATAAATTAAACCCATTATTTACGCTCAGAAAAACAGATAAAGCAGTCTTCAATTTCTCAAGGGCGGAATTAACACAATTCAACGATACAGGTTTTGATATTTTATTGGCAGTTCTTGAACAAGAAAGTGATAGAGAGTGGACAGATGATGAAGATGAATTTCTGAAAGAGTTAATCAAGGAGAAAATCGTTGAAGAATCTTGA
ywfH	ATGAATAAAAAATCGAGTGCTCTTTTAACTATGGGAACTTTAACGCTTCTGGCAGATGGCGGGGTTGTTTTAACAAACCTCCCCGACTCTTTTAAAATACAACGGGTTTATGCCGCTACTTCCAGAGATATAACAGTCTATTCAAAAGATTTTCTAACTTATTTCCAGAGAAATGGTTCAGCTGCTGGGTTTGATTATGATTTAGCTACCTATACTCAAACTCTAACACCTGACCTTGGAAATCAAGCGGGAAATGTAACTCTGAAAACAAAAGTTGATATGTCGCAAAACTTTACTTTTACTGGACAAATCAACTTAGGGAATAAATCACAGCAAAATGGTGGAGCTGATGGTGTTGGTTTCCTTTTTCATCCTGGTGATACAAGTGTAGTAGGGGCA…
ywhA	ATGGCATTTTCTAACACTAGACGACGCTACGCAAGTTTTGATACCGTTGCGTCAATTCCTGGAGAAGTCATTGATGCCTTTTGGTTTATTATTGACCATCACCTCAAGGGCGTTTTTCCACTAGAAACAATTATCAATTTTGACTTGGTTAATTCGGGTAATTTACTTTCTATTCGTTTTTCTCAAGACAATAGTCCAACAACCATCCTCGTTGATTTTGGCTACCCTTTTAATCCTGAATGGCCTCTACACTACCGAGCCGTTGATAATATGGGACGCGAAACGATCATGACTGCAAGAGAAATGTAA
yxbC	ATGAATCATATTCCAGTTTTCGGTGAAAAAAATGAAGAGAAAAATTATCAGGCAAGATATGGTGTCTATTCGATTGTCGCAAGAGAGAATAAAGAAATTTGTCTCGTTCAGGCACCCAATGGAGCTTATTTTCTTCCTGGAGGGGAAATTGAAGCGGGTGAAGATCAAGAAAAAGCACTTCATCGTGAACTCATGGAAGAGTTAGGAGCTACCGCTGAAATTGGAGAATTTTTAGGGCAAGCAGATGAATATTTTTATAGTTCGCATCGTGATAAATATTATTATAATCCCGCCTATATTTATAATACTAAGAATGTCCGCTTTGATTCCAAACCTCTCGAAGATTTTAACCATATTAGCTGGTTTGACCCAGAAACAGCTATTAGTAAACTCAAACGT…
Low-expression genes
Locus tag	Wild-type coding sequence
aldC	ATGAATAGCAGAATATTCCAACACAATACTTTTACGACACTTTCTAGTGGTTTTTACAAGGGAACGATTACCCTCAAAGAAGCACTAGAACACGGATCAGTCGGTATCGGCACACTTGATACTGCAAATGGAGAAGTGACCATTATCAATGGAATCGCTTATCACGGGGACTCAGAAAATCATGTCCGATTAGTTGAAGAAGATGAGACAATGCCTTATGTGGCAATGGTCGAACATCAGCCAATCGCAAAGTTTACTGACAGCTCTGTCAGTAATTCAGAAGATTTTCTGTCAGCACTGACCAAGCGATTTCCAACAGTAAATACCGCTTATACTATTGTTATGACTGGTCAATTCAAAGAAGTGACAGTCAGTAGCAAACCAGCCAATAACACTCGT…
cdd	ATGACAACTACTAAAAAAATGATTGCTGCCGCACGCGAAGCGGCGAGTTTGGCATATGTTCCTTACTCTCATTTTCCTGTAGGAGCAGCTTTTCATACAACTGATGGTCGAATTATCACAGGTTGTAATATTGAAAATGCTAGTTTTGGACTTTCTAATTGTGCTGAACGAACAGCTATTTTTAAAGCAATATCAGAAGGCCTGAAAGATTTTGATGCTCTTTATGTATTCGGAGAAACAGAAGAACCAATTAGCCCTTGTGGTGCTTGTAGACAAGTTATTGCAGAATTTTGTCCAGCAGATATGCCAGTTTTTTTGATTTCTAAAAATGATAATGTAAAAGAAACTTCAGTTGAGGAACTTTTACCATATTCTTTCAAAAATCTTGATTAA
ceo	ATGAAAATTGGCCTAGTAAAAACAAACTTCCCAGGAGAGAGACGAGTCCCACTTCTACCAAAAGACATTAAAGATTTTAAAAATGAAATATTAGTAGAGGAGGGGTTTGGAAAATTTTTAGATATTGATGATCAAGAATACATTGATAAAGGATGTCATATTTTATCAAGAGCTGAGGTTTTTTCGGAATCAGAGGCAATCTTCTCACTAAAACTCATCCAGCCTACTGATTACCCTTATCTTAGAGAGGGGCAGATGATTATAGGGTGGACACATCCTTTTGGTTCAGGACGATTATTCATGAAAGAGCAAGCTCTACCTAAAAAGTTAATTGTAGTAGATTTAGATAGTAATTCACCTTGTATTTATTATGAAAATGAGATATTTGAATCAGGTATT…
chiA	ATGATTTCAGTGAAAAAACGTAGAGAAATTAAGGTTTTTTTGGTAACAGCATCTATAGGAATTGTTGTGTTAGGAGGGCAACAAGTCTTAGCAGATGCAGCTAGTGAAATGGTCAATCCAAAAGATAAAGTGCTTGTAGGTTATTGGCACAATTGGAAATCAACAGGAAAAGATGGTTATAAAGGAGGAAGTTCTGCTGACTTCAATCTTTCAAGTACACAAGAAGGCTACAATGTAATTAATGTTTCCTTTATGAAAACACCTGAAGGACAAACCCTTCCCACTTTCAAGCCTTATAACAAAACCGATACTGAATTCAGAGCCGAAATTTCAAAATTAAATGCCGAAGGTAAGAGCGTCTTAATCGCTTTAGGAGGAGCTGACGCTCATATTGAATTA…
coiA	ATGTTGACAGCAATTGATGAAAATGGACAAGTAGTAAACTTATTAGAAATAGAAGTAAAAGAACTGACAGGAAAATATTTTTGTCCTTCTTGTAAATCAGAGTTATTTATAAAAAATGGTGAAATAAAGATGCCTCACTTTGCTCATAAATCTCTCAAAGCTTGCGACTTATGGCTTGAAAACGAATCTGAACAACATTTAGGATTAAAAAAAGCACTCTATCAATGGTTTAAAAAAACTGATAAGGTGGAAATTGAAGCTTATATTCCTGAATTTAAGCAGAGGCCAGATTTATTGGTAAATGATACAATAGCTATTGAAATTCAATGTTCTCATCTTTCTATGAAACGTTTAAAAGAAAGGACAGAGAATTATCAAGTCCACGGTTTTACGGTACTT…
comC	ATGGACATTTTATTTATATTTTTAATTGGAAGTATTTTTGGCTCCTTTTTTGGCTTAATAGTTGACCGTATTCCACTAAGAAAATCAATTATTTTTGGACGCTCACATTGTGATTCTTGTCAGCAACTTTTAGCCTATCGTGATCTAATTCCTATTTTTTCTCAAATAAGCTCTGGCTCACATTGCCGTTATTGTAAAAGTAAAATTCCATATTTATATGTTTTTTTGGAGTTCTCATCAGCTTTAATTTTTGTTTTAGCTTGGGTAAATTATCTTAAACCTAGTCAATTTTTACTGATTATTCTTTCACTAATTTTATCTGCTTTTGATTATCGTCAGCACAGTTTTCCTTTTGTTATCTGGTTTATTTTTGCACTCAGTTTTATTTTAATATTTCCT…
comFC	ATGATAAAGTGTTTGCTTTGTTCAAGAAATATTGCTCAAAACTTTCTATTTAGTGAACTTTTCCTACTCAAAAGTCCTCAAAATCTTTTATGTTCTAAATGTCAAAAAAATTTTGAAAAGATCCCTGAAGCTCACTGTCCTTGCTGCTGTAAGCCAAATGTCCATGAGATCTGTACTGATTGTCAAAATTGGGAAAAAAGAGGATACAAAATCAGACATCAGGCAATTTTTCACTACAATCAAGCAATGAAAGATTATTTTAGCCAGTATAAATTTGTTGGAGATTATCGATTATACCAAATTTTTGAGCCCTATTTTAAAAATATTTCCCAAAAATCTCCTTTGGTTCCAATTCCTATTTCACCAAAAAGATTAGAGGAACGTGGTTTCAATCAAGTG…
copB	ATGTCAAATAAAACTCATTCGTCTAATCACGATGAAATGATGTCTGAGCATCATCATAATCATGAAATAATGGATATGGAGCACGAAAACCATGAGATGCACAACATGCACAATATGGATAATATGCATGATATGGACAATATGGATATGATGAATCATGGAGGACACATGATGCATATGGGTGATATGAGTAAAAAGCTCAAAGTGGCTATCATTCTTATGATTCCGCTACTACTCATTTCACCAATCGCTGGCTTTACTATCCTTAAATTCCCCGGAAGTGAAATTTTGCAACTTATACTTGGTACAATTATCTTCTTTTACTCTGGGACTCCTTTTTTTAGCGGAGCAAAAGGTGAATTAAAAAGCCGTAAGCCAGCCATGATGATGCTGATTACA…
fabG2	ATGAACAAACGAACAATTTTGATTACCGGTGCAACAAGGGGAATCGGCTGGGCAATTGCTCAGAAAGCTGCTCAAGCCAATCACAAAGTCATTTTAACTGGCCGTGACCCACTTAGTTTAAAAAGTAGAGCTGAAGAATTGAAAAAAAAATTTCCCAAAACAGAAATCCAAGCTATTCCACTAGATGTTTCTAATCGCTCTAGCGTTGCTAATGCAGCCAAATTAATAAAGGATATTGATATTCTAATTAATAATGCTGGAATTACTGCTGATAGTACTTTTAAGAAAATGAGCCCAGAAATTTGGGATGAAGTCATTTCTGTCAATTTGACTGGTGTATTTAATAGTACTCACGCTTTGCTTGATAAAATCAATCAAGGTGGACAAATCATTACACTA…
fbp	ATGGATAAAAAATATTATCAATTACTAAAAAACCAGTTTTCGTCAAAGGAAGCAGTACTGACAGAAATTATTAATTTGAGTGCTATTTGTGAACTACCAAAAGCAACAGAGCATTTTATGAGTGATGTGCATGGTGAATATGATGCTTTTAATCATGTTTTGAGAAATGGTTCTGGCAGTATCAAAGAAAAACTTAGAGATTGTTTTCCAGAATTTTCTGCGACAGAAATATCATCACTTGCAACCTTGATTTATTATCCACAAGAAAAACTAGATTCTGAGTGTCAACTAAAAGAGACAGAAGAATTTGAGAACTATTGTCGAATCAATTTAGTTTATCTTTTAAAGACTGTAAAATTTGTCGGTCAAAAATATACTCGTTCAAAAGTCCGAAAAGCT…
glpT	ATGTATAAAATGTGGCAAACTCGAGTTTTAATTTCGACGGCATTCGTTTATATTGGTTATTATATTATTCGATTGATCTTTACCGTTCAACAAAATGATATTTCCAAGGCTTATGGTTTTTCGATGGGACAAATTGGGACAATTCTCTCCATGTTTGGGATTGGCTATGGAATTTCAAAGCTTATTATGGGAACATTAGCTGACCGGGCCAATCCAAACCGTTATGTGGCAACAGGATTGATTGTGTCAGCGATTATCAATGCGCTTTATGGAACAACCCAAAGTTTTGGGATGATAGTCTTTCTGATGTTGCTTAACTCGGTTATGCAAGGTATGGGAGCTGCGGCTTGTCAGCGTTTAGTCGGTTTATGGTTTGGCCGAAAAGCAAAAGGTTCGATT…
hisZ	ATGCCCCCAAGCTTTGAATATACACAACTCTATACAGCACTTGAAAGTAATGGAAAAACTTTTAATCAAGAAAAAATGTTTCAGTTTATCAAACATGAGGGACAATCAATTACACTTCGTTATGATTTTACACTTCCTTTAGTTAGACTCTATTCGCAAATCAAGGATTCTACTAGTGCTCGTTATTCATATTTTGGAAAAATATTTAGAAAAGAAAAACGGCATAAAGGTCGTTCAACTGAAAATTATCAGATTGGTATTGAACTTTTTGGTGAATCAGCCGATAAGTCAGAATTAGAAATTCTTAGTTTAGCCCTTCAAGTGATTGAACAGTTAGGTTTGAATAAAACGGTCTTTGAAATAGGCTCAGCAAAATTTTTTCAACGTTTATGTCAGTTA…
hprT	ATGCATCCACATTTAAAAGAAGTTTTATTTACCAGAGAACAAATTGCCGAACGTGTCAAAGAGCTTGCGGAAGTTGTTTCACGCGATTATGAAGGAAAAAATCCACTTGTTGTTGGAATATTAAAAGGGTCAATCATGTTTACGGTTGATCTGCTTAAAGAATTATCAATTGATGCTGAAGTTGATTTTATGGATGTTACCAGTTATGGTTATGGGATTTCATCTTCTGGAGAAGTTAGAATTTTGAAAGATTTATCAACCGTGGCTCATGGACGTGATATTTTGATTGTTGAAGATATCATTGACACTGGGAATACTCTGCTCTATCTTAAAAAATTGCTGACAGGACGTCAAGCACATTCAGTAAAAATTATCTCTTTATTAGATAAACCAAGTGGT…
lmrA	ATGGCCAATCGTATCGAAGGAAAAGCGGTTGACAAAACATCCATTAAACATTTCATCAAATTGATTCGTGCTGCAAAGCCACGTTATCTTTTCTTTATCATTGGGATTCTAGCAGGAATCGTTGGAACACTAATTCAATTACAAGTCCCCAAAATGGTTCAACCACTTGTTAATAGTTTTGGACATGGAGTAAACGGTGGCAAAGTTGCCTTAGTTATCGCTCTTTATATTGGTTCAGCTGCTGTTTCGGCTATTGCAGCAATTGTCCTTGGGATATTTGGTGAATCAGTTGTAAAAAATCTAAGGACGCGTGTCTGGGATAAAATGATTCATCTGCCAGTAAAATATTTTGATGAAGTTAAAACAGGAGAAATGAGTTCTCGTTTAGCCAACGATACC…
menD	ATGACCAATGAATATTTAGCTCCCTTTGTTGATGAACTTTTCAATTTAGGGGTACGTGAAGCTGTTTTTAGTCCAGGTTCACGTTCAACGGCTTTAGCCATGCTCTTTGAGGAATACAAAAAATACGATACTTATGTCAACATTGATGAACGTTCGGCTGCTTTTTTTGCTCTGGGAATTGCTAAAGCGAAAAAACGTCCTGTTGTTTTAGTTTGTACTTCAGGTTCTGCTGCGGCTCATCATTTTCCAGCTGTCCTTGAAGCAAAAATGAGTCGAGTTCCCCTTATTATTTTAACGGCGGACAGACCGGCTGAGCTTCAATTCGTTGGAGCTCCTCAAACAGTCGACCAGACCAGATTTTTTGGAAATTTTGTTAATCATTTTGAAAATCTTGAAGCT…
menE	ATGGCTGAACATTTGGCCCCCCTTATTGACAATCAATCACGGGTTGCGCTCCTTTCAGAAAACTCTGTTGAAATGGCAGTCGTTTTGTTTGCCTTGCTCGGTTTGTCAAAAGAGGTTCTTCTTTTGAATAGGCATCTGACCGAATACGAACTGGCTGACCAAATCAAGGAACTCAAAATTGACAAAGTCTTTACTTCGGATTTACTGACAGAAAAAGTTACTGACAGCATTTCTTTTTCGGAAATTTGGACTAGTAACCCTTGCCCTGTAAGTCTGTCAGCAGATTTTCCTGATGAAAAAATTGCAGTCATCATGAACACTTCCGCTACTACCGGAAAATTTAAATCTGTCCCTATTACTTGGGGCATGATTTCAAATCACGTCAAAGCCTCAAAGGAA…
metB1	ATGGATAAAAGATTAGATACTTTATTGGCGCAAGTCGGAATTCATCAAGATGAGGCAACGGGAGCTTTAGTTAGTCCTTTGCATTTTTCAACGACCTATCAACATCCAGAATTTGGCCAATCGACTGGCTTTGATTACACCAGAACCAAAAATCCAACAAGAGCAACCTTGGAAGAAGCACTTGCTTCAATTGAATCAGGACAATTTGCTCTAGCAACTTCGTCAGGAATGGCTGCAATTGTCTTGGCCTTTTCAGTTTTCCCAATCGGTTCAAAAATTGTTGCCAGTCGAGATTTGTATGGAGGTTCATTTCGCTGGTTCGATGAACAAGAAAAAGAGGGACGATTTTACTTTTCCTATGCTAAAACTGAAAAAGAAATGCTTGAGCTAATAGATGAA…
metB2	ATGACAAGTATAAAAACGAAAGTAATTCATGGTGGTATTTCAACAGACAAGACAACAGGAGCAGTATCTGTTCCGATTTATCAAACGTCAACTTATAAACAAAACGGACTTGGACAACCTAAAGAATACGAATATTCACGTTCTGGAAATCCAACGCGTCATGCCTTGGAAGAATTAATTGCAGATTTAGAAGGTGGTGTTCAAGGATTTGCATTTAGTTCAGGACTTGCTGGAATTCATGCGGTTCTTTCGCTATTTTCTGCAGGAGATCATATCATTTTAGCTGATGATGTTTATGGTGGAACTTTCCGTTTGATGGATAAAGTGCTGACAAAGACAGGGATTATTTATGATTTAGTTGATTTGAGTAATCTTGATGACTTGAAAGCGGCTTTTAAA…
metE	ATGACTATGAAAAAATCAATTATTGCTTTCCCACGTATCGGTTCAAACCGTGAATTAAAATTTGCTCTTGAAAAATATTTTCGTAAAGAAATTACAGAAGAAGAATTACAAACAGTAGCCAAAGAAATTCGGTTGGAAAATTGGAAAAGTCAAAAAGAAGCTGGAATTGACTCACCTATTTCCAATGACTTTTCTTTCTATGACCAAACCTTAGATCTATCAATTGCTCTTGGTGCAATTCCAGGGTCTTATAAAAATTTAGAATTAAGTGAACTAGATACTTTATTTGCATTAGCGCGTGGTTTCCAAGATGAACAAAATGACGTAAAAGCAAGACCAATGAAAAAATGGTTTAATACAAACTATCATTATTTAGTTCCAGAAATTAACAAAGATACA…
metF	ATGACAAGTAATTCCAAAATTCTTTCTTTTGAAGTTTTTCCACCTACAACTCAAATTGGAAGTACCAACTTGGTAAAGACCTTGGATAGCCTAAGAACTCTCTCGCCAGATTTTATCAGTGTAACTTGTAGTAACAATAATTATGATAATATTGGAGATACAACTATAAAGTTTGCTGATTATGTAAACAATACACTAGATATTCCAGCGGTTGCTCATTTACCTGCCGCTTATTTAGATAAAGCTCAAGTGATCGAAATTTTGGAACGGTTAAAAGATAAACAAATCAAAAAAATTCTTGCTTTAAGAGGTGATATCAGCGATGAACCGATGAAAGATGATTTTAAATTTGCAAGTGATTTGGTTAAATTTATCAAAGATTATGATGATAGTTTTGAA…
mleR	ATGAGTTTAAATTTAAGAGATCTTGAATATTTTTATCAATTGTCAAAATTGCGTTCGTTCACCAATGTTGCCAAACATTTCAGGGTTAGTCAACCCACTATTTCTTACGCAATCAAACGTTTAGAAACCTACTATGACTGTGATTTATTTTATAAAGATTCCTCGCATCAGGTAGTTGATTTAACTCCGGAGGGCGAACTTTTGGCAATGAGAACCAATGAAATTCTCTCTGAACTAAATCACACGAAAAAAGCTATTCATCGTTCGAGTATGAAAGATTTTAAAGTTGGTTTTCCGCCAATTATAAGTTCATATCTTCTATCAAAGCAAGATAATTTGAACTTTTTTAATGCCTTACATATGATTTATGGTGGTTCTAATGAACTCTTGAGCCTACTT…
mtlF	ATGGAAATTCAAAAAAGTCTGATTAAAATTAATCAAAACTTTTCAAATAAAGAAGAGGCCATAAAATATTGTGGAAGTTTGTTGGTTGATGGAGGTTATGTCAAACCTAACTATATCTCAGCGATGATTGAACGAGATAGAGAATTGTCAGTCTATATGGGAAACTTTATTGCAATTCCTCATGGAACTGATGAATCAAAAAAAGAAGTTTTAAAAACAGGAGTAGCCATTGTTCAAGTTCCTCGTGGTGTAAATTTTGGAACAGTAGAAAATCCTAAGATAGCAACAATGCTATTTGGAATTGCGGGAATTAAAGAGGAGCATCTTGAGCTGATTCAAAAGATTTCAATTTTTTGCGCGGACGTTGACAATGTTGTAAAACTTGCTGATGCTCAAACA…
mtlR	ATGTTTTTAACAAGTCGTGAGCAAAAATTAATCCAGACATTTTTGAAACGTGGAAAGCTTACGATAGCAGAAATGATGGAAATTACAGATACAAGTCGCAGAACGCTTTATCGCGATTTGAACAATTTACAAAAGTCTTTACCAGAAAATATCAGTTTGGAAAATACTGATGAAGGATATTTTTTGAAAGGGGATATCAATCAACTTACTCAAGCTCATGAATTAATAGACTATTCAATAAGTGAACGTTTGTATGGTGAGTTGCTTTTATTAATTGAAAATAAAGCATCTATCGCTTCTCTAACAGATTATTTTGGAATTAGTCAACCGACAGTAACTAGTGATTTGAAGCAAATTGAGCAAGCTCTGTTTGAAAATGAACTAGTACTAATCCGAGAT…
noxE	ATGAAAATCGTAGTTATCGGTACGAACCACGCAGGCATTGCTACAGCAAATACATTAATTGATCGATATCCAGGCCATGAGATTGTTATGATTGACCGTAACAGTAATATGAGTTACTTGGGGTGTGGGACAGCTATTTGGGTCGGAAGACAAATTGAAAAACCAGATGAGCTGTTTTATGCCAAAGCAGAAGATTTTGAAAAAAAGGGAGTAAAGATATTAACAGAAACAGAAGTTTCAGAAATTGACTTTACTAATAAAATGATTTATGCCAAGTCAAAAACTGGAGAAAAGATTACAGAAAGTTATGATAAACTCGTTCTGGCAACAGGTTCACGTCCAATTATTCCTAACTTGCCAGGAAAAGATCTTAAAGGCATTCATTTTTTAAAACTTTTT…
oppA	ATGAAAAAATTAAAAGTAACTTTATTGGCAAGTAGTGTAGTTTTAGCAGCTGCACTCCTAAGTGCTTGTGGCTCTAACCAGAACTCAAGTACAAGTACCAAAAAATTAAAAGCGGGGAATTTTGATGTTGCTTATCAAAATCCGGACAAGGCAATCAAAGGTGGGAATTTAAAGATTGCTTATCAAAGTGACTCACCGATGAAAGCTGAATGGTTGGCTCCACTTTCAGATGATGCTACCTTTGGTTCTATGTCTAGCCCTGGTGGTGGGCAAGATGGTCTCTTCTTTACCAACAGTTCATTTAAATATATCAATGGTGGGCCTGCTAATGTAAGTCTTTACAAAGATGCAAAAACAGCAACGATTACCTTGCGTAAAGATTTGAAATGGTCTGATGGA…
pbuX	ATGTCTCAAAAAAATGAACAAAGCCAGGAGCAAAGTAACTCAAAATCTGCTGTTTTAGGATTACAACATCTGCTGGCCATGTATTCAGGTTCAATTCTTGTTCCAATCATGATTGCTGGAGCTTTAAATTACTCAGCTACTCAGTTAACCTATTTAATTTCGGCAGATATTTTCATGTGTGGTTTAGCCACTTTCTTGCAACTCCAACTACGTAAGCACTTTGGGATTGGCTTACCAGTTGTCCTTGGTGTTGCTTTTCAATCTGTTGCTCCATTAATTATTATTGGTCAAAGACATGGCTCTGGAGCAATGTTTGGTTCATTAATGGTTGCAGGGGTTTTCGTTATTTTGGTTTCAGGAATTTTCTCTAAAATCCGAAAACTATTTCCACCAATCGTT…
pdc	ATGAAAACATTTAAAAGCTTAGAAGATTTTGTCGGAACACACTTTATCTATACCTATGATAATGGTTGGGAATATGAACTTTACGTCAAAAACGACCATACCATTGATTACCGTATCCATGGCGGAATGGTCGCTGGCCGCTGGGTCAAAGACCAAGAAGTTTCATTAGTGATGTTAACCGAAGGGATTTATAAAATTACATGGACAGAACCTACTGGTACTGATGTTGCCTTAGATTTTCTTCCAAATGAAGGAAAATTACATGGCATGATTTTCTTCCCGAAATGGGTAGAAGAACACCCAGAAATCACTGTCTGCTTCCAAAATGATTTTATTGATTTAATGCATGAATCTCGCGAAAAATATGAAACTTATCCTAAATATTTAGTTCCAGAATTT…
phnC	ATGATAAAATTTGAAAATGTGTCAAAAATTTATCCAAATGGCACAAAAGGTTTGACGGATGTTAATTTACAAATCAATCAAGGAGAATTCGTAGCTATTATTGGAACATCGGGAGCAGGAAAATCAACTCTGATTCGTTGTGTTAATGGTTTAAATGATATTACTTCAGGCTCGTTAATTGTGAATGATACAGAAGTGTCAAAACTTAAAGGAAAAGAGTTAAGAAAATTTCGGAGACATGTGGGAATGATTTTTCAATCCTATAATTTAGTTCCTAGAGTGACGGTTTTGAAAAATGTAATGTTTGCTCGTGTACCAGATATGAGTTTATTTAAGGTCATTTTTGGTTTGTTTTCAAAAGAAGATAAACTTGTTGCCTTAGATTCTCTGAATAAGGTA…
pi109	ATGGAACAAACACTTGAAGTACAAGCGACTATTTCAGTTTTAATTCCAGAAGATAAGATTCTTGTAGATAAAGTTGAATATCAAGAGCTTAAAGAAAAAGACTTTGACGGTTGGGTTGGTATGGATGTATTCATAAAAAAATCAAACCGCTCAAGAACTACTATCAAGAACTTGTTAAACTGTCCAGAGATGGTAAAAAAGTTATCCATAGAAAATGGCGGTTGGGTATTTTATCCGGCTGATGCTGGTAAATGGTCATTTCATTATAAAGAGATGATGGAATTTATAAACAATGAATTTTATCAGAAATTTAATGGAGGAAGTAAATAA
pi130	ATGATGGGTATTTCCATAGCGAACTTTTTAATTACATTACTGACTTATCTTTCAATATGGTCAGTAATTGTAGTTATATTCATTGGACTGATGAGCCTGATAGCTTACTGGGCTTATTTAGTATATAAATTTCTAAGAAAGATAGGAAAATAA
pi138	ATGGCACTAATTACAGCACAAGAATTACTTGATGAAAATCATATTGATTCAAACTATGATGAAATTGCAACTATGAATAGACTTATTCATGATGCAAGTGCCTTAATTCGTGGTTCTATTTCTGATTCAGTTACTGATGAGCAAATCATGGATAATTTACCCGACCAGTATAATAGAGCTGTTTCAGCTCTTGCAACCCGTCTATATTTCAGTAGAGATTTGTCAGAAGGCTATGGTATTGGTATTCAGATTATGATTAATCAAATAAGAGCTAGAATGTGGGAGGTGCTGAATGGCACAACTTAA
pi143	ATGGAAATTAAAATCAAAAAACTTAAAAAAACCGTTGAAGTCAAAGCTTCAATTAAAAATCTCAAGAAGAGTTATAAATTTGCCAAAAACATGGCCGAAGCAGAAGAAAAAATTAGTGAAGGAAACGATGAACTAGTCTTAGATTATCTTGATTCAATTATCGAATTTGTCTCTGATATCGCTAAACTCAGCAAAAAAGAAAAAGAAGAACTTGAAGAACTTGAAATGGAAGAGTTGATGGAAGTTGTTTCTTATATTGTTGCAAAATTGCAAGGCGCTTCTGACTCGGATATCAAAAAAGCCAAAGAAAATGGCGAAGTGGGTTTAGCCCAAGAGAGCGAATAA
pi147	ATGGAATCAGTTATACAACATGCCTTAGTTGTTGTGAAAGATGTTATTGATAATTGGGGAGCGATAACAGTGGTTTCTATTATTATTGGGAGTGGTTATCGGATTTTAAATAAAAAGCAGGAACTTAGAGATAAGGCTCAGGAAGACCAGCTTTTAATTATGCGCCAAGAAATAAAAAGAATTGAGTTATCACAAGCTATTAATCATGACTATGGCTTACAAATTGTGAGTAGTATTTTTGATGAATATACATCTTTGGGCGGAAATCATTATGCTCACGAAATTTACGAAAAGTATAAAAAGGAGAAAGAACATGAAAACAATTGA
pi203	ATGAGTAAACTTAGAGAGCTTTCTCGAGAGCTTGGTGCTGAAATTATATATTTCATTCCATCAGAAAATAATATTGTCCTAGTTGATGATATTAAAGGATTATATCTTCCTGAATATGATATTATCTATATCAGAGATGATTTGACAATAACAGAACAAGAAAACGTTATTCTTCATGAATTAGGACATTGTTACTGTGGACACACCCATTATAATTGCCATTCTAAAATGTTTGGGAGTAAGCAAGAGGCACAAGCTGACCGATTCATGGTAGTTCACAGATTCAATGAATGGCTTTCTAAATGGGATTTTGCACCAGAACCAAATGAAATTAATATCAGTCAGTTCATGGATGCGTATGAACTCAATAATAAACTTAAGTGGATATGCGAATTAGTT…
pi204	ATGAAAACTGATACTAGTAATAGGCTTAAACAGATCATGGCTGAAAGAAATTTAAAACAAGTTGATATACTTAATCTTTCTATTCCTTTTCAAAAAAAATTTGGTATAAAGTTAAGTAAAAGTACATTATCTCAATATGTTAATTCCGTTCAATCTCCTGACCAAAATAGAATATATCTTTTAGCTAAAACATTAGGAGTAAGCGAAGCGTGGTTAATGGGATTTGATGTACCTATGGTAGAATCTTCTAAAATAGAAAATGATTCTGAAACTATAGAAGAAACTATTACAGTTATGAAAAAATTGGAAGAGCCAAGACAAAAAGTAGTCTTAGATACTGCAAATATTCAATTAAAAGAGCAAGAAGAACAAAATAAAGTTAAACAAATAGAAGATTAC…
pi205	ATGAGTTATGATTATTCGTCACTACTAGGTAAGATCACTGAAAAGTGCGGAACTCAGTATAACTTCGCAATAGCTATGGGGCTTTCAGAGAGAACTGTGTCTTTAAAGTTAAATGATAAAGTGACTTGGAAAGATGATGAGATTCTAAAGGCAGTTCACGTATTAGAACTTAACCCTCAAGATATTCCGAAATATTTTTTTAATGCAAAAGTTCATTAA
pi207	ATGGAACAAACACTTGAAGTACAAGCGACTATTTCAGTTTTAATTCCAGAAGATAAGATTCTTGTAGATAAAGTTGAATATCAAGAGCTTAAAGAAAAAGACTTTGACGGTTGGGTTGGTATGGATGTTTTTACAGAAAAATCAAACCGTAGTATTCCAACAGTTTCCAAAGTTTTAAGAAAACCTGATTTAAGAAAAAGAATATCAGTTGAAAACGGAGGTTGGGTATATTACCCAAATGGTAAAGGAGATAACTGGTCGTTTAGGTTTAAAGAAATGATGGATTTTATAAACAAAGAATTTTATCAAAAGTTTTCAGGAGGGAGTGGTCTATGA
pi209	ATGCACACACAAATTATGAATGGACGAGAAGTCCTGACAGTTCCAACAGTCATTGGATATAAACATTATGACTTAGAAAAAAGAGAAGTAGTTGGAGAAGTTATTGAATCTACTTATCGAAGAAAAGACGGAACAATGTACATTATCCGCAGATCACGAACAGAACGAGAAAAAGCTGCTATGCTCAATTCGTGCTTGTCTGACTGGGGATATTAG
pi210	ATGACGGAAGAAAAAGAACCGTATAAAGTTAAAAATGATAGTGAACTGAACTGGGTACTTGGTAAATATAAAGAACATCAAATCCAATGTGATGAGTATGAAATTCAAGCTGAAGAATCAAGAAAAGCTATCGAAGAAAAATATAATGCCGAATTGTATGAAATTGAAATGCGCCGTTTAAAACTTCAAGCTGAAGAACAGAAAGAAATGGATTATTTCAAAGGACTGGCTGAACAATATTATTTAACTCTTGAGACGAAAAGTCCTAAGAAAACAATCAATGGTAGTGTTCGATTTTCAAAAAAAGAAAATGTCTCTTATGACGATAATTTGCTTTCAGAGCTTAAAGAAAAAGGGTTCGGCAAATTCATCACAGCTAAGACTAAAACAACCGAGAGT…
pi211	ATGGCAGATAAAGATAATTCGGTTTTTGAACTGTTAAATTCGATAGATGTCAGTGACAAAGTCGAAAAAAAGAAATCAGGTAAAAATGAGCTAAGTTATCTTAGTTGGACATGGGCTTGGACTGAATTTAAAAAGAAATTTCCAAAAGCAACTTATGAAATCAAGAAGTTTGTTTCAAAAGATGGAAATGAGCTTCCATATATGTATGATAGCACGACTGGTTTTATGGTTTTTACATCAGTAACAGTGGATGATGTGACCCATGAAATGTGGTTGCCTGTCATGGATGGAGCAAACAAAGCCATGAAAGATAAGCCTTATAAATATATGACTAAATATAATGGTGAAAAATCAGTTGAACAAGCTTCAATGTTTGACGTAAATAAAACAATCATGCGT…
pi215	ATGAAATTTGAATTTGAATTGGATAAAATGCCAACTACTCAGCAGCAAAAAGGCATAAAAAAAGTGAAAGGTAAACTTCAATTCTATGACCGTCGTGGAACAAATAACTACAGTCTTAAAGCTCAACTCATGAAAAATAAACCGAAAGAGTGCTTTGAAAAAAACGTTCCTTTGAAGCTATCCGTTACTTTTTTCTACGCTATCAAGCAAAAAAAGCGTTGGTGGCAATGGAAAACAAGCAGACCTGACTTAGACAATCTTATGAAGAACTTACAAGATTATATGACTAAGCTGCGTTATTACAGTGACGACAGCCAGATTGTATGGCTTGAAGCTAAAAAGGTTAATGACGAGAAAAACAGAATAGAAATTGAAATTACAGAGGTGTAA
pi216	ATGATTAAAGAAATTATCGTAATTAAATCAGAATATGAAAAGCTCAAAGCCGATAACGAAACCATGAAAATGGCACTGAAGAACATTTATAATCAACCTGAAGATGATGGAATTATCAGCATTGAGGAGTATCCATCACAAATTAGATACTATGCTAAAAAATCACTCGAAGCGATTGGAGAAAAAATTGATTAA
pi223	ATGATGAGTGATAAAAGACAAGGTTGGTTAGCTGAACTTAAAGCAGGAGATTTAGTAATTATTGAATATCCTAGAAGCAGTTCAACAGTAAAAAAGGTAGATAAGATAACTCCAACGGGAAGAATTAATATTGAATCTTATGTATTTAATCAAAATGGATTAGCTATGGGGTGGGATTATTCCGCACCGCGTTTGGCACAATACAGTACCGAGGCACATCAAAAAATCAAAGATTATAGAAAAAGAAATGTTTTGGCACTGGAACTAAGGAATAAAAATTTCAAAAGTTTGCCATTAGAAAAATTGGTTAAAATCAAGGAAATTATTGAAGGGAGCGGCGATGAGTGA
pi225	ATGACTAAAAATAAAAATCGAAGTAATCTTCAGTATTTCGCTCAAGCTTGGTCAGCTTGGGCTTTTTTTATTTACTCCGAAGTAAGATGTACTGCCAAAAGCTCATTATCTTGTCGTACCCAAAGAGATGATAGGTTACTAGAGATAATCCAAATCCTACAGCAATTACTATTAGAGCAATTAGTATCTTATAAACTATTTTCATCTTTTAGTCTCCTTATAATCTTGATACAATCCTTCAAAGATTGCTGTAGCGCATTGTAA
pi229	ATGAAAAAAATCCCAACAGAAGAAACAATTTATAAAGATACGATTGCACAAATGAAACAGTTAAAAACCTATAACTATGCCTTTAATCGGCTAGTACGAATTTATGCAGGAATGGTCCGACAATATTATGAAGCTCTGAAAGTTTGGGAAGAAGAAGGTTCTCCAATTTCAACGCTAAGTGCGTCGAACTCAACTAAAAAACATCCTGCTTTAGATCAAATCGAAAAATTAAGAAAAGATATCTTATCTTATTCAAATCAACTCATGCTGAACCCGAAAAGTCAAAGAGATTCTGAAACTAAACCAGAAGAAAAAACTTCACCGTTTGCTCTATTTATGAGTCAGAGTGGCGGTGGTGGAAGTGGATAA
pi235	ATGGATGAAGATAGTATTTTGAACCTTGTTAAAGCCGTTTTGGGATATCGTTCTGCAGTTAGAGATGAGCTTCTAAAAGTGATTATAAAATCAGTTATTACAGAACTCAAAGATAATAAAGGAATTGTACTAGAGCCAAAAAGCGATGAACAAGTCATGTTTATTGTAGATTTAGCAGCTTTTAGATATAAACACCAAGGCGGTGAAACAATGCCTCGTAATCTTGAATATCGTTTACGGAATTTAATCATTAAATATCGAGGTAAAAATGATGTGGGATGA
pi240	ATGGAAAAAACAATTGAAATTGGAGAGATTAAGATTCGTTTGGCTTCAAATGCAGCTACTCCATTGCGTTATAAAATGCAGTTTCATACCGATTATTTTGCGGACTTGATGAAACTTGCAAAAGCTTTGGAAACAGGAACAGAGGAAGAATTTAATTTTGATAATGTTTCTTGGGAACAGTTGTCAATGTTAAATTTGACGTTACTTTATAACTTTGTTTGGATCTATGCCAAAACTGCGGACCATTCAATTCCAGACCCTTTGGATTGGTTGGATAGTTTGGAAAGTTTGCCAATTGAAGACTTTACCAGTGAATTACAAGATTTGATTGCACATTCCATCAAATCTAAAAAAAAGTAG
pi241	ATGTTCACTGTCGAGTCGTTCCTTTTGCTTTGTAAGCAAGTTGGTTTATCAAGTGAAGATATGCAAGTAATGGATATTGGGGATTGTTTAGACTTTATTCAAGAGTGGGTTGATTTCAATAACCCTGATAAAGAGAATAAACGTAAGGCAACACAAGATGATTTCGACTCGTTCTAG
pi248	ATGACAATAGATGATAACACAAAAGCTGTTATCCAAATACTTATAGGTACAGCAGGTGGATGGCTTGCTTCCTGGCTAACATATAGGGGTAAACGTGGTGATAATGGGGAAATCATTCGATTAGAAAATGGAAATGTTGAATTTTCAGAAGATACAAGAGAGGAAGGAATCAAAGAACAAGAAGAATTATTTGATGAGGAAATTTCCATTAATCTTGATGAAATTAAAAAGAAGGTTAAGTTTTTAGTTACAAACCTAGACCAGCTTGACACTAAATTATCAGGGTATGATGCAGAAATCTATGACATGCTCATGGATAAATTAGAGGAGGAAATATAA
pi301	ATGAAAAAAATAGGTTTAGTAATTTTAGCAGCAATGGCATTTATAATGGGAGGGGTTATTAATGCACACCAAGTTTCTGCAGATACAGATCCACTTCACGAAAGATTATATAGAGTTTATAATCCAAATTCAGGTGAACATTTACTTACACCTGCTGGTTGGGAGGTTCTAACTTTAGAAAAAGCGGGATGGAAATCTGAAGGAGTCGCATTTTATATCCCATTAACTGAACCTCCATACTCAGGATATCCAGTTGTGCAACGTTTATATAACCCGAATGCAGGTGACCACCATTATACAACAAGTGATTTTGAAGCTGCTAGCCTTCTTTCTATTGGGTGGAATAATGATGGAACAGCATTTAGATTCCCAGTTGCTAAAGCGAATACTGGAGTCCCT…
pi316	ATGAAATTATCATTACCAGAAATTAGAGAAGAATCATTTGAAGTTAAAACTTCAATTAAGAACATTAAAAAAATGCATGCTTATCAGTTAGGATTAGCAGAACATCAAGAGAAACTCGCTTCAGCTCAGGATGGAACGCTAGACGAACTAACGAAAGCAATTGCCCTTGATGATCAGTTTGTTATTAATACTGCTGAAAAATTTATTTCGGAAGTCCTAGGCCTAAATAAAAAAGAAATAGATAAGTTTGAAGAAGAAATTGAACGCGACCAACTTATGAAGCTTCAATCAAAACTCGTTCTTTTACTTCAAGGCTATAATGATGATCAAATCGATACTATGTTTACTGAGGAGGTTGATTCTGCCGAAAAAAAAGTTCAAGCATTGAAGAACGAAAAG…
pi321	ATGAGTGTAACTGTTGATGACTTACTAGATCAGTTATCAGAAGATGATGATCGCAAACCACAACTTCAAATTTATTTTGATACAGCTACAGCATATGTGAAAAATGCAGTGAGTTCTGATACAGTTGATGCTCCATTTTTCAATGTAGAAAACGTTTCTCCAATTTATGATGTAGCTGTTCTTAGCTATTCGATGGATTTGTGGATTAATCGTTCTACAACTATGCCTCCTACTACGGCTGTAGATCATATGGTTGGACAGTTGAGAGGTCTTTATTCTTCATGGAAGGAGGCGCAAGATGGTCAAAACTTACAAACCGAATGA
pi341	ATGGGATATTACGACACAAGAAATGAAGCTAGGCGAATCAGTAAGCTTGCTAGTCAAAATATATCGAGTGAGCAAACCAAAAAAGAATTTGAATTAGATAGACAAAGCAAGTTTAATCAGGAAATGCAAGCTGAGTTTCACGAAAAAATTAAAAAATTAGGAGAAAAAAATGGTAGTTAA
pi345	ATGAAGTTTCAGCAAACTAAAAAGTCAAAATATGGAGCAAAGAAAACAACGGTAGATGGCATTGTATTTGATAGCAAAGCTGAATCAATCTACTATTTGCAACATAAAAATGATGAGCGGATGACCATGCAAGAGAAGTTTGTTCTTATGGATAAATTTAGATTGAACGGAAAACTTTATAGAGAAATAGCTTATAAAGCGGACTTTGTTTTCAGAAATGAAGCTAATGAGATTATCAAAGTTGTCGATGTAAAAGGCATGGTCCTACCTGAATTTAAAATGAAAGCAAAATTATTTGCTAACAGATATGGAATTCCAATAACAATTGCTAAGAAAGTAGCAAGAATAAATATGTTCGAGGAGAGCGAAATATGA
pi347	ATGGCAAGACCAACAAAACAAGGAATTGACTATTATCCAAAAGATGTAAAAGCAAAATATGATACCAAATTTAAGTACGTAGAATCAAAGAACACAGTGATTGCTAGACTTGTAATTTACGAATTATGGGATTTAATTTATGCAGAAAATGGTTACTTTTTAAAGTTTGATAATATCCAAAGAGTTTTATTCTTAGGAGATTTACCAATAAATGATGAGCAGCTCACAGATATTTTAGATAGCTGTTTTGAAATTGGATTATTTGAAAAGGGACTTTTCGATAAATATCAAATACTTACATCTGAAAGCATCCAAAAAAGATATATGGAAGCTGTAGGTCGCAGAGCTAAAGTTCCTATAATTTCCTCTTACTTTTTATTGCCGAAAAACAGTTATCGC…
pi354	ATGTTTGAAGAAATGATTCAAAAGCTGAGAGATTCAGTTAGAGGAATTGTTTTAGATTCCATGCACGACTATATCTCCAATGACGGGAAGTATCCTCTTGCTTTAACTCAAAAACAAGTTATGGAGCTGATTGGCTGTAAGGATGAAAGTACCTTCGCTATTTCATTTAAAGAACATTTGAAATTTGCTGAAATGAATTACGGGAAATCAGGGACAAAGTGGTCAAGGGATTTAGTTATTGAATGGTTCAAAGAACCACGAAATTTGCAATTGCAAAGACGAGGTAAATAA
plpA	ATGAATCCAAGAAACAGAAATATTTTAATTGTCGTTATTGTTGTTGTAATTGTTGCTATCGCTGCATTTTTCGGTTTTAATCATAAATCTGGTGAAAGTAAAACGGCAAATAAAACTGTGAATATTGGAATAATGACAGGAACCAAAGAAGATGATGCCATTTGGTCAACTGTTTCTAAAACAGCTAAAGATAAATATGGAATTACTTTAAAATTCACTCATTTTACAGATTATACACAACCAAATACAGCTTTGAAAAACGGCGATATTGATTTGAATGCCTTCCAACATTATGCTTTCTTGAATGCTTGGAATAAAGCTAATGACGGTGATTTGAAAGCAATTGGTAATACAACAATTTCACCAATTCGTCTTTATTCTAAAAAAATTACTTCATTG…
plpC	ATGAATCCGAAAAATAGAAATATTATTGTTGCACTCGCAGTGATTATCGTTGTTGCTTTGGTTGCTTTCTTTAGTTTAAATCATCAAGCAAGTAAAAAATCAACCGCTCAAAAAACAGTTAAGGTTGGAATCATGAGTGGGGACAAGCAAGATCAAGAGGTCTGGAAATCAGTAGCTAAAACCGCCAAAGAAAAATATGATTTAAAGCTAAAATTTGTTTATTTTTCTGATTATAATCAACCTAATGAAGCACTTCTTTCGGGAGATATTGATGTCAATGCCTTTCAATCTTATAATTATGTGAAAACTTGGAATAAAGCACATAAGAGTGATATTGTGGCAGTAGGAAATACTTATATTACACCAATGCACATTTATTCAAAAGAAGTCAGCAAATTG…
ps111	ATGAAGTTTACTTCGAGATATACTTTAAAAGATCTACGAGAACTCAACCACTTAACATTAAAACAAGTTGCTAGAAAAGTAAAACTGAACAGGGAACGTATAGCTGAACTAGAACAAGATAGTAGTTTTATCACAATTGATGAGATGTTTCGATTTTCAAAATTTTATGGTCTTTCAATAAAATATATTTTTATAGGGGAACAAGTTGATTTTGATAGAAAACTAAACGAATATTTAGGAGGTACTCCGTGA
ps211	ATGATTGAACACCACCAAGGTTACACGGCTATTAAACGGTACGGACGGAATAGTTTTAGACCAGCAGGCAAACACCCGTTTAAGATGATTCACAATGCACGAGCAGTCAAATATGACTTGATACAGCAGTTCGAAGCAAGTACAGGTATTCTCTTATCTAGCGGAATGAAAAGCAATTTATGCACGCAACCAGTACCGTTTTTAGGTAAGCAATTAGCTGTTATGAAAGTACAAATAAAGGAAAATAAACCATGA
ps307	ATGAAAACATTTGAAGAAATTGAAGCAGAACTTATCAATCAAAAAGACGGTAATTTATTGGAAATTGAGAAGTTTAAAAATAATAAAGAAAAAGCGGAAAGAACCTTGAAAATCGCTAATGAGGAATTAATCAAAGCCGAGGAGACCGCTGACTTAGTAGCTTATGATAAAGCCAAGGGGAATATTTCAACGTCTCAACACGCTATTGAATTGTATCAAAAGCAGTTAGACAAATTGGAAAGCACTCCATTAGTGACCAAAGATGATTATAATCAATTGGTCTCAGATATTGAAAAGGCTGCCGATAAGTTACAAGATGAGTTGAATATTAAGGGCGCTAAGCTAATGGCAGAACTCAAGTCATTGGCTGATGAATCTAATGCGGTCTACCATAAAGCT…
ps309	ATGAGTTTTAATTTTACAAAGACAGTAGTTTTTACAGTCAAAGAAAAAATGCCATTTAATATTCCTTATGATGAAGAGGAATTTGAGAAATTTAGTCATGCACTTTTAGTTGATAAAAATGCGGAGTGGCTAGGTGGCTACTTATTTAACATAAAAAATATTGTTTCAATAAAACGAGTTTAA
ps311	ATGACAGAAGTTAAAACTGATTACGGAGATTTGGAAAAACAACGCAAAGCATGGGAACGGTTAGAAAATAATCTAAAAAAGGTGATTAATCTTCCCTGGGAAAAATTTGGAAACATTGATGGCGCTAAGATTCCTCAAAGTCTTGATTTAGTCCATATCTTGCATCGTGATATTTATGAATATCCTTATCTGTCAGTAAAGTCTACAGGAGAAAATAAAAGAATCAAAAGACCTAGTTTGCATTTAAACAATGGTCAAAATACTGTATCTATTTTCTACGGTGGAGTTAATAAAAAAGCTGAAAAAACTGACGATGGAGAAGATAAAGAAGTAGTTACATTAAAATCAAGTAAAAGTATTCCTCGTTTTGTTAATGTGATTTTAGATTATCTATTTGGA…
ps312	ATGAGTATCTTATCATTTGAAGCAGAACAAGAGCTAACACAATCAGTATTAAATCGTGTTGATAAATTAGTTGAGGCAAGAGTTGAACAAAGTCGTGAGTTCCCATATGTGCAACAAGCTGAATTATTGAAAGAACTGAACATTTCAACTACATATTTAGCTAAACTTCGGGCACACGGATTAAAGCAGGTGATTCTAGAAGATGGAGATCGTACTGTTTGGTATAAAAAAAGTCAATTGGAATCCTTGATGGATTCATTAGCTGAATAG
ps314	ATGAATACTAAAAACAAGATTAAAGGTTACCGTAATATGCTCGGAAAAACTCAATCTGAAATGGCAAAGGAGCTAAATATAAGCTCTCAAAGTTATTACAACAAGGAAAATGGATATGTTTCTTTTAAAGATGAAGAAAAAATAATTATAAAAAAAATGCTTATCCCACATTTTCCAAAGATAACTATTGAAGATATATTTTTTTAA
ptcA	ATGACTGATAAATACGAGAATCCAACAAGTGATGACTACATGGGTGTTGTAATGGGCATTATCATGAGTGGAGGAAATGCCAAAGGTTTAGCCTTCCAAGCCATTCAACAAGCCAAAGCTGGTGAATTTGCCGAAGCTGAAAGTTCATTAAACGAAGCGAGTGAACAACTTCGTGAAGCACATGATGTTCAGACTGACCTTTTGACACGTTTAGCTCAAGGCGAAAAAATTGGTTGGAATCTTTACATGGTTCATGCTCAAGACCACTTAATGAATGCGATTACCTTTAAAGACCTTGCTGTAGAAGTTGTCGGTCAAGAACAACGCCTGCAAGCACTTGAAAACAAATAA
purK	ATGATGGCAATTGCTGCTCAATACATGGGACATAAAGTCATTACACTTGACCCAAATCCAAACTGTTCTGCGGCAAAAGTATCTGATGAACTGATTGTTGCACCTTATGATGACGTTGAAAATTTATTAAGACTGGCCTATGCTTGTGACGTCATTACTTATGAGTTTGAAAATGTATCAGCAAAAGCTTTGCACGAAATTGAAGGCTGTGTAAGGATTCCTCAAGGAATACGTCTGTTAGAGATTACGCAAAACCGTCGCTTTGAAAAAGAATTTTTGACCAACGAAGCTAAAGTTAATGTTGCACCTTGGCAACTCGTAGATTCAGCGGAAAAACTCCCAGAAACAGTAACTAGAAAACAAGTTTTAAAAACAACAACTGGAGGCTATGACGGTCAT…
pyrR	ATGGCTAGAAAAGAAATTATTGACGAAATCACAATGAAACGTGCAATTACACGTATCACTTACGAGATTATTGAACGTAATAAAGAGCTGGACAAATTGGTTTTGATTGGGATTAAAACACGTGGTGTTTATTTAGCAAAAAGAATCCAAGAACGTTTGCAACAATTAGAAGGTTTGGAAATTCCTTTTGGTGAGTTGGATACACGTCCATTCCGTGATGACAAACAAGCTCAAGAAGACACGACAGAAATTGACATCGATATTACAGGAAAAGATGTCATTCTTGTCGATGATGTGCTCTACACAGGTCGGACAATCCGTGCGGCAATTGATGGAATTGTAAAACTCGGTCGTCCAGCTCGTGTTCAATTGGCTGTATTAGTTGACCGTGGACATCGT…
rbsB	ATGAAATTAGTAAAAAAATTAACTTTTGCTTTTGTAGCTACTTTAGCAGTCTCAACTTTGACCGCATGTAGTCTTTATACCGGTATTCCAGGCCGTGATGGAAAGGAAAAAGTAGAAGAGGTAACGCATAAGAAACCAAATGAATTAAATATTGGTGTTTCTATTTCGACAACAAACAATCCTTATTTTGTTTCAATGAACAATGCGATTAAATCAATGGCCAAAGAAAAAAATACAAAATTAACGGTTTCTGATGCCCAAAATGATTCTGCAACACAATTAAATAATGTTCAAAATTTCATCAGCCAAAATGTGGATGCGATTTTAATTAATCCTGTAGATTCTGATGCCATTGTTCCAGCCATTAAAGCAGCCAATAATGCCCATATCCCAGTGATT…
rlrC	ATGAATACACATCAACTTGAAATTTTTTATCATGTCGCAAAATTTCAGTCAATATCAAGGGCAGCAGAGGCACTTTATATCAGTCAGCCAGCTGTCAGTAGCCAAATCAAAAAACTTGAGTCTGCTTATGGTGTTCACCTAATCGAAAAAAATGGTCAGGGAATCCAGCTGACAGCTCCTGGAATTCAGCTTTATGAAATTATTCGCTCCTTTTTTGAGAACGCTATTGTTTCCGCAGAATCACTCTTAAAAAATTCTTCTGTTCTCCGGATTTCAGGAAATTTTTTAATGACAAATTTTGTAATTCCTCAAATTTTCGATCATGAAACTAATCAGGCTAACTTAATTATCAAAAGCACTTCTTCTTTTAATGCGCTGACAGAATTGAAAAATGGTTAC…
rmaD	ATGACCTCAGCAGACCTAAACCAACAAATCTCAAAAGAATTGCATGAGTTACGACATGCAACTGACAATCGTTCTCAGGAAAGAAGCTGGATTTTAGCTCAATTAGATAATGATAAATTGGAAAAAGAAGTTTTGACTTTGTCAGTTGTTGCCCTTCACATTTTGTCAGCTTTGACCAAAGAAGATTTAACCGGTATTGAATTAGCCACAAAATTATCCGTCACTCGTGGCGGAGTGACTCGTGCTGTCCAAAATTTAATCAAATATCAGTTTTTAACTACTTATCAATCTGAAAGTGATAAAAAGAAAATTTTCTATCACCTGACAGTCAAAGGTCGAAAAGTAGCGACCATTCACGATAAAATGCATAAAATCATGGATATTAGACTTGGACAAATT…
rplC	ATGTCAAAAGGAATCTTAGGGAAAAAAGTGGGAATGACTCAAATCTTCACAGAAAACGGTGAATTAATTCCTGTTACTGTGATCGAAGCGACTCCTAACACAGTTCTTCAAGTTAAATCTGTTGAAACAGATGGTTACGAAGCAACTCAAGTTGGTTTCGATACACTTCGTGAAGTTTTGACCAACAAACCTGCCAAAGGTCATGCTGCTAAAGCTAATACGACTCCTAAGCGCTTCGTTCGTGAATTCAAAGGACTCGAAGGCGCTGAAGTAGGAGCAGAAATCACTGTTGATACATTTGCAGCCGGAGATGTTGTTGATGTTACCGGAACTTCTAAAGGTAAAGGTTTCCAAGGCCCAATCAAACGTCATGGTCAATCACGTGGTCCTATGGCCCAC…
rplF	ATGTCACGTATTGGTAACAAAGTCATCGTTATCCCTGCAGGCGTATCTGTAGAAGTAAACGGTGCAACTGTCACTGTCAAAGGACCTAAAGGTGAACTCGTTCGTTCATTCAACGAAAACATCACACTTGATATCGCTGAAAACGAAATCACTGTAAAACGTCCAAACGACACTAAAGAAATGAAAATGCTCCACGGAACTACTCGTGCCCTTCTTGCTAACATGGTAGAAGGTGTTTCAACTGGTTTCTCTAAAGCACTTGAAATGATCGGGGTTGGGTACCGTGCACAATTACAAGGAACTAAACTTGTATTGTCAGTTGGTAAATCTCACCAAGACGAAGTTGAAGCACCAGAAAACATCAAATTTGTTGTTGCAACTCCAACTTCTATCGTTGTT…
rplJ	ATGAGCGATTACAAAGTAAATGAAGCAACAATTGCTAAGAAAGCAGAATTGGTTGATGTTTACGCACAAAAAATGACTGAAGCAGCATCTATCGTTGTTGCAGATTCACGTGGTTTGTCAGTTGATCAAGATACTCAACTTCGTAAACAACTTCGTGAAGCAGGCGTTGAATTCAAAGTCGTTAAAAACTCAGTTTTGCGTCGTGCAGCTGAAAAAGCTGGTCTTGAAGGTTTGTCAGAAGCATTCTCTGGCCCATCAGCAGTAGCATTTTCTAACGAAGATGTTGTAGCACCAGCAAAAGTTTTGGCTGACTTTGCAAAAGATGCTGAAAATCTTGAAATCAAAGCTGGTGTTATCGAAGGTAAAGTTTCTTCTAAAGAAGAAATCCAAGCTATTGCG…
rplK	ATGGCTAAACAAGTAGAAAAACTCGTTAAATTACAAATCCCTGCCGGTAAAGCAACACCAGCTCCACCAGTTGGACCAGCTTTGGGTCAAGCAGGTGTTAACATCATGGGATTCACAAAAGAATTCAACGCTCGTACAGCTGACCAAGCTGGTATGATCATCCCAGTTGTTATCTCAGTTTATGATGACAAATCATTTACATTCATCACAAAAACTCCTCCAGCAGCAGTTCTTTTGAAAAAAGCAGCAGGTGTTCAAAAAGGTTCTGGTGAACCTAACAAAACAAAAGTTGCTTCAGTTACAAAAGCACAAATCAAAGAAATTGCAGAACTTAAAATGCCTGACCTTAACGCGTCATCAGTTGAAACTGCAATGTCAATGATTGAAGGTACTGCAAAA…
rplL	ATGGCATTGAACATTGAAAACATCGTTGCTGAACTTGAAAACGCAACAATCCTTGAACTTTCTGAACTTGTAAAAGCAATCGAAGAAAAATTTGACGTAACAGCAGCAGCTCCAGTTGCAGCAGCAGCAGGTGCTGGTGATGCAGCAGCAGCTAAAGATTCATTCGACGTTGAATTGACATCAGCTGGCGACAAAAAAGTTGCAGTAATCAAAGAAGTACGTGGAATCACTGGTCTTGGACTTAAAGAAGCTAAAGAACTCGTTGATGGTGCACCAACAATGATCAAAGAAGGTCTTTCTGAATCAGAAGCTAACGAAGTTAAAGAAAAACTTGAAGCAGCTGGTGCTTCAATCACACTTAAATAA
rpmGA	ATGAGAGTAAAAATTACATTAATTTGTAGTTCTTGTGGGAACAAAAATTATATTAGTAGCAAAAATAAAGCAACCCATCCGGAAAAAGTTGAAACAATGAAGTTTTGTCCCAAAGAACGAATTGTTACACTTCATCGTGAAGGTTAG
rpmGC	ATGTTAAGAAAAGCTGGATTAGCGTGCACCATATGTGGTTCACGAAATTATACCCTCAATCTTTCGTCAGTTGCGAAAGAAAAACGAGTTGAAGTTAAAAAGTTTTGTCGTACTTGTGGCAAACACACATTACACAAAGAAACGCGTTAA
sigX	ATGGTGAATTTAAAAGAATATGAAAATGACGTCAATGATTATGCGATAGAAATCACTAAATACCTTATCTCTCGGGGAAGTCAGTTGGTCGATGCCGAAGAGGCCGTACAGGATACTCTGGTTAAAATTTTAAGTCTGGATATTTTCATTGAACCTGACAAATTACGGGCTTTTATGTATCGAACATCTATCCGAACTTATATTAATAGTTATAATCGGAGTAAACATTATCAAAAAATTATTAAAAATTTGGAAAAAGAATTGGAAACAGCAGCTTTTTTAGTTGAGTCTAGCCCACTTCCAAAAATCATTGAACAACTTCCACCTTATTATAAAGAGCTTTTAAATGCATACTATTATGAAAATTGTTCAACTAAACAGCTTGCAGAATATTTTGAA…
ssbA	ATGAATAAAACCATGTTAATTGGACGCTTAACCAGTGCGCCAGAAATTTCAAAAACAACAAATGATAAATCATATGTCCGTGTGACCTTGGCAGTCAATCGCCGTTTCAAAAATGAAAAAGGAGAACGAGAGGCAGATTTTATTTCAATTATTATTTGGGGAAAATCTGCAGAAACTTTAGTTTCTTACGCAAAAAAAGGAAGTCTTATTTCAATTGAAGGAGAAATTAGAACTAGAAATTATACGGATAAGCAAAATCAAAAACATTATGTCACAGAAATCTTAGGACTGAGTTATGATTTACTTGAAAGTAGGGCAACAATCGCTTTACGAGAAAGCGCTATAAAGACTGAAGAAACCTTACTTGATGCGGAAGAACTCCCTTTCTAA
sugE	ATGGTCGTTCTTTTTTTAGCTGAGGAGGCAAAAATGACTTGGATTTATTTACTTATAGCGGGAACATTTGAAGTGGCTTGGGCAACAACAATGAAGTTGAGCCACGGCTTTTCAAATTTGAAGTTTACACTACTGACAATCATCGGAATGATTGCTAGCTTTGGTTTTCTTGCGCTAGCTCTAAAAAAATTACCTTTAGGGATTGCTTACCCAATTTGGACGGGGATCGGAGCCGTTGGCTCAATCTTAATCGGACTTATTCTATTCAAAGATAAAATCCCACCATTAACTTGGCTTTTCATTGCCTGTTTAGTCGTGGGTATTATTGGAATAAAAGTAACAAGCGGTCACTAA
tagB	ATGAAAACTAAATCAATTATTTTGACAATAATTCTTGGAATCTTTTATCCTTTTTCCCTCATTTTGAGGGTGAAGAAGAATCGGATTACTTTTATTTCTCTGGAACATGATAATTTATCAAAAGATTTTAAGTTGATTTATGATCGTTTGAAGAAAAAAGATCAATATGAATTGCGGACAGTTTTGTTCAAATTTGAATCATCACTTTGGGGAAATATAAAATATGGTTATGCTTGTATTCGCCAATTATTTTTGATTGAAAGTTCACGTTTAGTCATTATTGATTACAATAATTTTGTTGTTTCCAAGTTCCCACACCGTAAGAATGTTAAAGTTTTACAGTTGTGGCATGCGACAGGCGCTTTGATAAAATTTGGAAATGATGTGGAGCGAGACTAT…
tagF	ATGCTAAATTTATTAGTCAAAATGCGATTATTAATACTTAGAAAAATGTTATCTCTTTTCCTTTTGATTTTAGGGAAATTTGTAAAAACAGATTATAAATTGGTTATTTTCGCTTCTTTTAATGGAAAGGCTTATTCAGATAATCCAAGATATCTTTTTGAATATTTAAGAGATCATGAGGAATTTGCTAGTTATCATTTTGTCTGGGCTTTTAAAGTAAAACGGTCCGTTAATAGGGCTAAGGTAGTTAAATTTAACTCATTTAGTTATTATTATTTACTTTCCAAAGCAAAGTATTGGGTATTTAATTCAAAAATGGCTCCTTATTATCATAAAAAAGGGGAGCAGGTTTATTTACAAACTTGGCATGGAACGCCTTTGAAACGTTTGGGACATGAT…
tagR	ATGATTAAAGTGGTAGAAAGTATTTTTTATAATCAATTAATTAGTTTAGCGCAAAAGCATTGTAAATCTATCAATAGGGTAGAAAAAGATTTAGGTTATCCAAGAAATGCTTTACATAACTATAAAAAAGGAGGATCTATTCCTTCAGGGATAAGATTAATGGAACTTGCTAATTATTTTGATGTTACTCCCGAATTTTTAATCGGTAAAGATTCACTATTAAAGAAAAAACAGGATCTTACGAGTAGAGAGATATTTGATAACATGTCGTTATCACAGCGGCATGAAATAGCCGAGCTTTGTCAAGAATGGTTATTATCACTTCCTTATAATTAA
tagY	ATGAAACTTGCTATGGGGCTACCAATTGGGAAGAAAATAGTTGCTTATACACCTACTTGGCGCGATAAAGATGAAACTTCGATAAATAACTTTTTAAACGTTCAAGAGTTTTATTCAAAAATACCAGAGAATACAGTGATTGCTATTAAGAATCATCATTATCAATCGTGGAAAAAGATTGATAAACGATATGCAGATAAAATCATACTGTTGGATTCAAATACAGAAATTGAACAACTTTATCATATTTCAGATGCATTGATTACAGATTATTCGTCCGTGATGTTTGATTATAGTTTACTTAATAAGCCAATGATTTTTTGGGTGTTTGATTATGAAACTTATGTTAAAAATCGAGGACTAAACTTTGATTTTATCGCTGAAGCTCCTGGTCCAGTA…
trpE	ATGAGAAAAATTAAAGAAATTTCAGCAGACACCATGACCCCGATTTCGGTTTATCTTCGCCTGAAAGGGAAAAATAAAGTGATTTTAGAATCCATTCCCAGAGAAAATGACCAATCACGTTTTTCAATTATTGCGTTGAATCCTGTGAAGCACATCAAATTTACTGACGGAATTTTAAGCGTAAATGACGAAATCATTAGCGATGAAAATCCAATGGAATTTCTGGAAAAATTAGTTTGTCAGCCAGAAAGTACTGACGAAAATTTAGACTTGCCTTTTACAAGTGGAGCGATTGGATATGCTGGATTTGATACCTATGGTATTTTTGAAGGCATTCAACCTGAACTGAAAGATTCGATTGGAACACCAGATATGTATTTTATGTTATACGAATCAGCT…
trxB2	ATGCAAGAATTAGATTTAATTATTGTTGGAGCAGGTCCTGTTGGTCTATATGCGGCTTTTTACGCAGGAATGCGCGGTTTATCAGTTGCAATAATTGAATCAGCGCAAGTTCCAGGTGGTCAACCCCAAAATCTTTACCCTGAAAAATTAATCTACGATATTGCTGGCCTACCAGCAGTGACAGGGGCAGATTTGACAAAAAATCTTTTAGAACAACTAGCACAAATCTCTCATCGATTATTTCTTGGGGAGAGCGTTCAAAAAATTGAAAAAGAAGAGGGAATTTTTTCTGTAACTACTGATAAATCAACCAGAAGAGCCAAAGGCGTTTTGTTGACGACTGGTGCCGGCCTTTTGAAACCTCGAAAGTTAGGAATTGATAACGAAGAAACTTTAGCC…
udk	ATGAAGAAAACGTTGATTATTGGTGTCACTGGTGGGTCAGCAAGTGGAAAGACAAGTGTTTCACATGCTATTTTAGAAACTTTTTCAAATGAACGAATTGCAATGATTGAACATGATAGTTACTATAAAGATCAATCGCATTTGACTTTTGAAGAACGGACAAAAACGAACTACGACCATCCATTAGCCTTTGATACAGATTATTTAATTGCTCAATTAAAAGAGCTTCAGTATGGACGAGCGGTTGATATTCCGATTTATGATTATGCAAAACATACGCGTTCACAAGAAACTTACCGTCAAGAACCTGTTGATGTTTTAATCGTTGAGGGAATTTTGGTTTTAGAAGATGAACGTTTGCGTGATTTAATGGATATCAAAATATTTGTTGATACAGAT…
uxuA	ATGGAAATGACAATGCGTTGGTTTGGTTCAAATGCAGATAAGATAAAACTTTCTGAAATTGCCCAAGTTCCAGGTGTTAAAGGAGTCGTTGGAATGATTATGGACATTCCAGCGGGAGAAATTTGGCCAAAGGAGAGAATCAAAGCACTTAAAGAGGAAATCGAAGCCGCAGGTTTAACTTTAAAAGTAATTGAATCTGTCAATATTCATGATGATATCAAAATTGGCTTGCCAACTCGTGATAAATATATTGAGAATTATAAAGAAACGATTCGAAATCTTGCTGAGTTTGGGATTGAAGTGATTTGCTATAATTTTATGCCTGTATTTGACTGGTTGAAATCAGATTTGGATTATCGTTTAGCTGATAATTCACAAACTATGGCTTTTGTTGCTAGA…
uxuB	ATGGTGAAATTGCTTGATGATTATTTGATAAAGGGTGAGGAATTTAAAAAAGCAAAAATTAAAATTCCTAACTTTAATCAAGACAAAGTTATAGAGTCAACAGCTGATAATCCAGTCTGGGTCCACTTTGGTGGAGGAAATCTTTTTAGATGTTTCCATGCGGTTGTCGCCCAAGACTTACTCAATCAAGGAGAACTCAACTCAGGTCTTATTGTGGCTGAAACTTATGATGATGAGGTAATTGATAAAATCTATCGGGCATATAATAATCGTTTTCTGTCAGTGACAATGAAATCAGATGGAACTTTTGACAAAGAATTGATTGCGAGTGTTGCTGAAAGTTTTTATTTTAATGCAGAAAATACCGAGGGTTGGGCTCATTTAACAAAAGTCTTTGAA…
xpt	ATGAAGTTATTAGAAGACCGCATTCATACAGACGGTCAAGTATTAGGACAAGACATTCTTAAAGTTGACCGCTTTTTGACACACCAAGTGGATTATCAATTGATGAAGGAAATCGGGAAACGTTTTGCACAGGTTTATGCAAATGCAGGAGTTACAAAAGTCGTAACCATTGAAGCAAGTGGGATTGCCCCTGCTTTATATGCTGCTGAATCACTCAACGTTCCAATGATTTTTGCTAAAAAAGCAAAAAATGTAACTATGAATGATGATTTATTGATTACAGAAGTTTATTCTTTCACTAAAAAATTAACTTCAACTGTCCAAATTTCAAGCAAACTCATTGAAGAAGGCGATAAAGTCTTGATTATTGATGACTTTTTAGCTAATGGTCAAGCAGCA…
xylB	ATGACTTACGTGTTAGGAATTGACTTAGGAACATCAAGTCTTAAAGGAATTTTGATGGATGAAGTTGGTAATTTAATTACAACAAAATCTGCTGAATACCAAATTGATACGCCCAAACAAGGCTATTCTGAACAACGTCCAGAATATTGGATTGTGGCACTTGAATCAGTACTGACCGGTTTGTCAGTAGAAATTTCAGATTTTGGTCAGCAACTTGCAGGCATTAGTTTTTCGGGGCAAATGCATTCATTAGTCGTTTTAGATGACAATAATAAACCAGTTTATCCAGCAATTCTTTGGAATGATGTGAGAACAAGCAAACAATGTCAAGAAATTACTGACAGACTTGGTCAGCGACTTTTAGAGATTACAAAAAATATTGCTCTTGAAGGATTTACC…
xylH	ATGCCATATGTCCATGTTGAACTTTTTGAAGGTCGTACAGTTGAGCAAAAAGCTATAATTGCTAAAGAAATTACTGAATCAATTTCTAAACATGCTGGAGCACCTACTTCAGCAATTCATGTCATCTTTAATGACCTTCCAGAAGGAATGCTCTATCAAGGCGGAGAAATGAAAAAGAAGAAATAA
xynB	ATGTCACTTATTCAAAACCCAATTCTTCCCGGGTTTAATGCAGACCCAAGCATTATTCGCGTAGAAGATACTTATTACATCGCGAACTCCACTTTTGAATGGTTCCCCGGTGTTCGTTTACATGAATCAAAAGATTTAGAACATTGGAGCCTACTTCCAAGTCCATTGTCGACAACCACTTTGTTGGATATGAGAGGAAACTCAGCTTCAGGTGGAATCTGGGCTCCTGACTTATCTTATGCGGATGGTAAATTTTGGCTTGTTTATACAGATGTTAAGGTTGTCAATGGTGCTTTCAAAGATATGACCAATTATTTAACAACAGCCACAGATATCAAAGGACCATGGACAGACCCAATCAAGCTCAATGGTCTTGGCTTTGACGCTTCACTTTTCCAT…
yabA	ATGCTCGGAGAAAATTTACAAAAAGCTCGTCTTGCCCAGAAGCTCACACAAGAAGAAGTTGCAAAAGAACTTTATTTTAGTAGACAAGCCATTTCACGTTGGGAATCCAATAAAACTGAACCAAATTTTGAAACATTGATTGCCCTAGCCGAATTATATGAATCAGATTTATCAGCTTTTGCTCAAGGAATTGAACCACAAAAAAGAAAGAAACATATCAACCTCTTTGCTGGTTTTGGCTTAGTCTTTTTTAACTTCGTTCTTGGTTTCTGGTTGATAATTACTACTGCTTTGATTCTTTTGGCTCTCTATGCTATTATATTAGCTTTATTCCTTGCTCCATTTATTATGATTTTCGCTGTTGCTACTCATAACCCACATATTACTTTTGGGAATGCG…
yaiI	ATGAAATATTTTGTGACATCTCTGTCTCCATCCAAAAATATGGGCACAATGAATTGGCAAACGATGATATTAGATAAACATCGTGTAGAGGATTCCTACTGGGAAAATGCAAAATTAGAATTATCGAAAGAAGTTGAATGGGTTACGCAAAGCGAACTTTATAAAAAAGCCAAACGTAACGATGGTTCAGGAGATGATATTATATTATCATTACCTGTAAGCATAACTTTAGAAACAATAAAATCTGATTTTCCTAATGCAAATGTTTGGGTATATAAATAA
yajB	ATGCTACTGGAAAAGTATATTTCATATTTAATTTTGTGGAAAAACTACGACAAAGCCAATGAACTATTGAAAGTTGGTTTATTATTATATCCGAATAATATGGCATTCATATTTTTCAAGGGAATGATTCAAATTGAGAGTGTTAAAAATTTAAGTAAAACTTATCTAATTAGAGATTTAAAAAAATATATAGAATCTGATAAGCAGACTCTATGTGATTCAAGCTATAGAGATACCTCAAGTTTAGAATTAATTATTGCAGAACTTAATGAGCTTGCTGGTAAAAAGAAAGTGGCTAAAAAAATTATAACAGAAATTAACGATGATAATTTGAAATATTTTTGGGATCAATGGAATGATAATCTTTAG
ybcC	ATGTGTTATTTTAATGTTAAAGGCGCTACAAGGATGATAAGTGGAGAGGAAGGTTACAGTCTCATTTTGATATTGATTTTACCTAGCCAAATTAATATTAATTTCTGGCTTATTTTGACGAGTAAGCAAACTAGCGGTTCAGTTTTTAATATTATTGCCCTACCAATTTTGATGGCCTTGCCTAATCTAATTCAACGGGTGATGACCTCAAATTCTATTTATTGGACTAAACAAAAATATATTATTCTGATATTGAATTATATTTTACTTTTAGTGACAACTTTTTGGTTGCTAACATTACCTTTTGGACAGTAA
ybdG	ATGGATTTTTCTAAATATTTCAAGAAAAAGAATGACAGTAAGGTAAAAAATTTTTCAAAGTTAGAAATTTTTGAGAAAGTCAATGACGAAGAATTGATAGAGGTTTCTGGAGGAAATTTTTCTAGTAATCTTCGACAAAAAAGGGCTATAGCGGGGCTGACACAAAAAGAACTTGGGAAACTGCTTTATTCGAGTAAACAAGCTGTCTGTAATTGGGAGCACGGGCGACGTGAACCGAGTTTAGAAGTTGTTCAAGAGATGGCAAATGTGTTTAAATGTTCAATAGATGATTTGTTAAAAGATAGTGAAAATATAAACTAA
ybhD	ATGAATGCGAATACAAAAAATAATAAAGAATTTTTAGATTTAGCAACTTATGCCTTTCATAAGCCTAAAACAAAGGAACGGGCAAAAGCTTTTGACAAATTACTTGAATTTTCAACTCCTTATGGCCACTACGAAAATCAAAAACTGACGTCAATGGTGATTGACTCACACTTTAATGTTTATTGGAAAAATCAAGAAGTCAAAACTTCTGGAATTGGTTATGTTGCCAGTTATCCTCAGTTTCGAGGCAATGGAGCCATTCGACAATTAATGACCAAAAGTTTGCGAGATAATTATGAAAAAGGAGTGATTTTTTCATATTTAGCACCATTTTCATATGCTTTTTATGAAAAATTTGGTTATCATTATGCTTTTAATCAAAAACATTATCGACTAGCA…
ybiI	ATGTTTTTGGCAGGTTTAGTTCTTGCAATAGGAAAACATGCCCCCGCTTCGTATATTTTTCTAGCCATTGGAGCTACTTTATTAATTGGTTTTGCTGAAGAACTCTCTTTTAGAGGTTTGATTTTTGGTATTTTAGTTAAAAATTCTAAAGATAAGATTATTGTTCCTTTATTTATTTAA
ycdF	ATGAAAAAAACAAGTCAAGAAAAATTATATGAAGCAGCCTTGGAATTGATTACAGCGCAAGGTTATGAGAATACAACTGTTCTACAAATTGCCACCAAAGCTGGTTTAACAGAGCGAACATTTTTTCGTAAATTTAAAAATAAAGCAGATATTTTCTTTGCTGGCGGTGAGCAATACAGCCAAATGTTACTGACAAAAATGAAAGAATCAAAAGCGAATAATCCTTTGGCTATTGTTCTTGAAAGTTATTTTTACGCTGCAGACTTCTTTGATGAACATCGAGAAAGAACAGTCAAAAGACAAAAAATAATTGCCAGTCACCCAGATTTGGAAGAACGCGAACTTTTAAAACAAAGCAAAATCGAAGAACTATTAGTTGAATATTTACTGACAGCTTAT…
yceG	ATGTCCGCTTTCTTTTTAAATATGAAAAAATCAATCATTACACAAAAAATTATTGCAAAAGCTTTTAAAGACCTGATGCAAAGTAATGCTTATCACCAGATCTCTGTCAGTGATATCATGCAAACTGCAAAAATTAGACGACAAACTTTTTATAATTATTTTCAGAACCAAGAAGAGCTTTTATCTTGGATTTTTGAGAATGATTTTGCCGAATTAATTAATGATAATTCGGATTATTATGGCTGGCAAAATGAACTCTTACTCTTATTACGCTACTTAGATGAAAATCAAATTTTTTATCAAAAAATATTTGTTATAGATAAAAATTTTGAACACTTTTTCCTTATTCAATGGGAAAACTTACTTGATAAGGTTATTTTTGACCAAGAAAAAAAGTCT…
yceJ	ATGACTTATGGAATTGTAATCGTTTCTCATTCCCCTGAGATTGCCTCAGGACTAAAAAAATTAATTCGTGAAGTCGCTAAAAATATTTCGCTAACCGCTATAGGTGGTTTAGAAAATGGCGAAATAGGCACCTCATTTGACCGAGTTATGAATGCTATTGAAGAAAATGAGGCAGACAATCTCTTAACATTTTTTGATTTAGGAAGTGCTCGAATGAATTTGGATTTGGTTTCTGAAATGACAGACAAAGAATTAACCATTTTTAATGTCCCGCTCATTGAGGGAGCTTATACAGCGAGTGCCCTCTTAGAAGCAGGAGCAACTTTTGAAGCAATAAAAGAGCAGTTAGAAAAAATGCTGATAGAAAAATAA
ycfI	ATGCTAACGATTGGAAGGCGATATTTAAATTTTTGGCCTGTATTTTGGGCACTTTTTTTGTTAGTTATTCAAGTTGTGACTAATCTTTGGCTTCCAACGATTACAGCGGATATTATCAATAAAGGCATTGGTCAATCTGATATGAAATATATCTGGTTTATGGGTCTAATTATGCTTTTCGTTTCTCTGGCCAGTTGGCTTTCGGCAATTGGAAATGTTTATTTTGCTTCCAAACAATCTCAAGGATTGGGACTGAAATTACGCCATGATTTATTTAAGAAAGTTTTATTCATGGACGAGCGCAATTTTCAGGAATTTGGTGATGCAACTTTAATTACACGTACAACAAATGATGTGACTCAATTGCAAAATGTCTTTCAAACGATGTTACGAATGATG…
ycgB	ATGAATGACCAAATTGAAGAAAATTATGCAGGACATGCGGTCATTAAAACATTCAATCATGAAGCCTCAGCTGAAAAAGAATTCGCAAAAAGAAATGATAATTTTTATAAATCAGCTTGGAAAGCTCAATTTGTATCGACTTTGATTTATCCAACCATGCGATTTGTCAATAATTTAGATTACTTAGCCATGGCCGTAATTGGTGGTCTTAAAGTTATTTCAGGGACGGTTAATCTCGGAGATGTTCAAGCCATGTTGCAATATACCAATCAATTTGCACAGCCAATCACAAATATCTCGAATATGCTCAATACCATTCAGGCTACAGTTGCGTCAGCCGAACGAATTTTTGAAGTATTAGATGAAAAAGAAATGACTGACGGAATTCCTGTCAGTGAA…
yciF	ATGGCTGGAACCACTATTGTTACCTATAGTTCTAATCATAATGGGTCAATCAATTTTTATAAAGATCCAAATCATTACCAAGATGAAAGATATCTTAAAGATTCTGCTTGGGTAAAAGAAGAATCTCGAAAACTATTGGACAGTAGCCAAACGCTTGCCATTCCAACTTCATTTGATGAACAAGCTGCTCAAATCATTTCTAAGATAGAAATTAAATAA
ycjG	ATGACTACTGCTTATCTGCTACTTGGCAATGACAAATCGCTAGAAACACCCGCAGGATTACCAATTGGAAAAATATTTGCTTACAAAGAAATGGAAAAACTTTGGTTAAAAAAAAGCTCAAGTGATAGTTGGCAATGA
ydaF	ATGGCAGAAATACCAAAGGAAATGTTACGCGCCCAAACCAATGTCATTTTGCTCAATGTCTTAAAACAAGGGGATAATTATGTTTATGGCATTATCAAGCAAGTCAAAGAAGCCTCAAATGGAGAAATGGAGCTTAATGAAGCCACGCTCTATACAATCTTTAAAAGACTTGAAAAGGATGGGATTATCAGTTCTTATTGGGGAGACGAAAGCCAAGGTGGCCGTCGTAAATACTACCGCTTGACAGAAATTGGTCATGAAAATATGCGACTTGCTTTTGAATCTTGGTCTAGAGTCGATGAAATTATTGAAAATTTAGAAGCAAATAAAAAAGATGAATCTAATAAATAA
ydiG	ATGATAGATAAAAAATTTGAAGATAAGTTAAATAAATTGCGTGAGATGTACATCAATAAACGTCCTGAAGAATCTGAAAAACTTGATGATAGTAAGAAATTTGAAGCTTTCATGGCCCTTTCGGATGAAGAAAAAGAAGAAAAGCTCAACGCTAAACTTGAACTACTTACTGATAAGCTCGTTACCCTTGATGAAAAATTAGGGGATTTGTTGGCTAAAAATGCAAGTGCCGATGATATTTCTGAGCTTAAATATTATATTGATGCAGTTAAAAATAAAAAATTAATTCTTGAACAAAAACTTGAATTAATTAAAAATGGTGAGTTTGATGCTGCTCGTAAAGAACGTGTAAAACGTCAACTCACTGATTTGGAACTCAAACGTTGTAAAGCGCTTTTA…
yeaB	ATGAATGGAATTCTAATTTCCCTTGAGGGACCCGATGGAGCAGGAAAAACAACGGTTTTAAAAGAAATTTTACCTGAAATCCAAAAAATGAAGCGCGAAATTGTCCCAACTCGTGAACCAGGCGGTGTTCGAGTGGCGGAAGAAATTCGCCAAATTATTCTTGATCCAAAGAATACAGATATTGATTCTAAAACCGAGTTAATGCTTTTTGCGGCGGCGCGTCGTTTACATATGCAAGAAAAAATGTTGCCAGCTTTACAAGCGGGTAAAGTTGTCATTGTTGACCGATTTATTGATTCATCTGTCGCCTATCAGGGGTATGGCCGTGATTTGGGTGTCGAAGTTGTTGATTGGCTTAACTATTTTGCAACAGATGGGTTGAAGCCTGATTTGACGCTT…
yebA	ATGAATATCTCTGAGAAAAAAATGTCAATCAAAGTGCCAGGAAAACTTTTTTTTGCGGGAGAATATTCGGTCACAAAAGAAGGAAACCTCGCCCTTATCACAACAATTGAAACAAATTTTGAAGTAAGAATTTCAGCTACTACAGGGAAATCAATTTTCAAAACAAATGTTGGACTATCTGATTTTGAATTTTCTTTGTCTAAAATTGAATTTACTAAAGAAAATCCGTGGAATTTTGCACTGACAGCTTTAAAAAATACTTTGTCAGCTGCTGACAGCTTTGAAAAAAAATCTGTCAGTAAAATTTTATCATCATCTCCAGAAATTTCTCTTGAGATTGTCAGTGATTTAGGCTTTGGTGAAAATAAAAAAGGCTACGGCTCAAGTGCTTCAGTCGTT…
yeeD	ATGAATTGCTCAAAAATCATAAAAAACAACAAAAAGAATATCGTCGCAGAAGAAGATAAAAAGCCATTTAAGGTTTTTTATTTTGCCCAAATTTTTGAAAAACTGTCAGTAAAATTTACTGACAGCTTTTATTTTAAAGACTGTGATAATGAAGGAGATAAACTTTTTGAAGTGGCAACACTGAAATTTTCTAAAGTTTGA
yeeG	ATGAAGCTTTGGATAAAAACACTTCTCATGCTTGGAAGTATTATTTTAGTAACGGCAATTGCTGCAGGCGGATATACATTAACCGTTCTGAACAGTACAACAAAAGCCTTTAAAATGACTTACACTAATGCTGGGAATAAAAAGACAGAACAAGTCATTCAGGCAACTGAACCTCTAACAATCCTACTTATGGGGGTTGACACAGGAGGCGAAGGGCGTGGAACTTCCGATTCATGGAATGGGAATTCTGACTCACAAATTCTGATGACGCTTAATCCTAAAACGCACACGACAACAATGGTTTCAATTGAACGTGATACGATGACTAACATTTTAGATGCTGACGGAAACATTGTTTCTAAGCAAAAAATGAATGCAGCATATCCCTTAGGTTATAAC…
yeiF	ATGGATTTAGAAAAGCTTAAAAAAGACACACAAGTCATTATCGATGATGTCATAAAACAAACAGAAATTAAAGCTGGTCAAGTCTTTGTTCTTGGTTTATCTTCATCAGAAGTAAATGGTGGTTTAATTGGCCATGCCAGTTCTAGTGAAATCGGTCAGGTCATTGTTTCTGTCATACACAAGACATTGTCAGACAAAGGAATCTATCTGGCGGTCCAAGCATGTGAACATCTTAATCGTGCCTTACTCATTGAAGAGGAATTAGCCGAAAAAAAAGACTGGGAAATCGTTTCTGTGATTCCGCAACTCCACGCTGGTGGAAGTGGTCAAGTTGCCGCCTACCAACTCTTTAAATCTCCAGTTGAGGTAGAACATATTGTTGCCAACGCCGGTTTAGAT…
yejC	ATGGCTCCAACTCCAATTAATAAAAATAAAGTCGTCTGTCTTGTTAACGGTCGTGTTCATCGCCGGTCAGGAGGAGATTTCCTTGAGAATCTTGACCCTAGCCTTCAAACCGTTATCATGCGCGATTACCCAGAAGCAACCAGTCATGATTTCATCTGTAATGAACATCAGGTTAAATTCCGTTTGGAGGTCTTAGATACCCTTTTTCATCTTGACTTGCAAAAAAACTTTACCGTTAATGATTTACTTAATGAAGAATTAACTAAGGCAAATTTTGAGATTCATGACGTGGAAGAACAACTTCAAACCCAAGAAACTATCGGTGAACGTGTGGCTGATAAAGTTACTGAATTTGTCGGTTCGTGGGCTTTCATTCTAACTTATCTTGGAATTTTAGTC…
yfbB	ATGGCGAAAGATAAAATAAAAAACTTAGAAATCCCAGTCGCTGAAAACGAGAGGAATAAAGCAGTTGAAAATCTTCTCTCATTAAAAGAATACTTTGATAATCAACTTCAATCAGACCAAGAAACTCATCAAGCAATCGCGACATTAGGTGATAAGTTGGGCGTTCTGTGGAATGCCGACAAGTAA
yfbI	ATGAGTAAAAAATATTATTTTGAAAATGTTGACGAACTTGTTCAACATTTAATATTTAAATATAAAGAACTGAGCCCGCTGAAATTACAAAAAAGTTTGTATTTTTTGTTTGCATTTTATGCAGGTAATTATCAAATCTCTGAAGAACAGGGCGTTGCTGAAAGTGATTATGATTACCCAAAATATTTATTCAAAGCTGATTTTGAAGCATGGACTTATGGCCCAGTAATTCGTCATGTATATGATAAAAATAAAAAGGACGAATATATGGCAAAAGAATTCAACTTTGAAGGCAATGAAAATAGCGAAATTTCAAAGTTTATAGATGATGTTTCTGAAATGATTATGGCTAAATCGGACTTTGCTTTGGTTGATAGAAGTCATGATGATAAGGCTTGG…
yfbK	ATGTTGACAACTAGAGAACAATATCGTATAATGAAACTGCTTACAAAACATTATAAATCTTCAAAAATTACTTTGAAGATTTTGCTTGGGCGAGTTACGGTTGGCTCGTCCTGCCTGCCACAAGTCATTCTTCGGAGTGGCTTTTTTTATATCAAAAAAGCACTAGCATTAAGCCAGTGCTGA
yfcA	ATGAAAATAAAAAATATAAAAAAATCCTATGGTAACAATCAAGTGCTAAATGATATCAGTTTTGAATTAAAAGCTGGCGATAAGGTTGCTTTATTAGGTAATAACGGTGCGGGAAAATCAACATTAATGAATATTATTAATGGAAATGTCAAGGCTTCTTCAGGAAAAATTGAATATGGCAAAATGAAACCGACTTCCAATAATACTGGTTATATCATGCAAAATATGACCTTACCTCCTGATGCTTTAGTCAGTGAAGTTTTAGCTTTGTTTTCAAATGATGAACAATCTAAAGAATATGGCTTAAAACTGGTCAAAGAATTTAAAATGGAATCCTATTTAAGGCAAAGATTTTCAAATTTATCTGGTGGTCAAAAACAAAAACTCTTTTTAGTATCT…
yfcD	ATGAAATATGTAATTTCGGGACTCAAAGGTGCCTTCATTGCTATAGTATGTGGAGTCTTGCTTACTTTGTATTTTGGTGGAAAAATTGATTTTGAATCAATGACTCTAATTCTTGTTTATGGTTTTGTTCAGGGGGCCATGTCTAAAGTGATAGATGAATATGTCACAATTGCCTTGCTTGAATTTGTTAGTCAAGCTTTAGCAAGTTATTTGCTGGCTTGGGGTTACTTATTAGTTAATACTTGGCTTTTTGATAGCTCGTGGCAACATCATATTTGGAGTTTTACTATTACTTGGTTGCTCATTTTTATTTTGGTATATCTTTATTCAATCGTCAGAAATCGGAAAATTGTCAAAAGATTTAATAGACAGAAATAG
yfdC	ATGATTGATTTATATTTGTCGCCATCATGTACCAGTTGCCGTAAAGCGCGCGCTTGGTTGCAAAGCCATAAGGTTCCCTTTGTAGAGCACAACATTTTGACACAACCGATGACAACAAACGATTTGCGTCATATCTTGACGAAAACGGAAAATGGAACAGAAGATATTATTTCGACACGGTCAAAAGTTTTTCAAAAATTGGCTGTGGATGTTGATAATTTGACTATTAATGAATTATTAGACTTGGTAACAGAATTTCCAAATCTATTAAGACGTCCAATTATTACTGACTCAAAACACCTACAAATTGGCTTTAACGAGGATGAAATTCGTGCATTTTTGCCACGTGAATATCGTCGAGCAGAAATGTTAAGTACAATAGATTAA
yfgC	ATGAAACTCATGAAGAAAACTCTTGTAACTCTCGCAGTCACCCTGGGAATATCAGGTGCTCTAAGTCCGGCTGTAAATGCGGCAACTAAAACAACTAATGCTTCTATTTCTGTTTTAAATATTATCACAATGGCGGATCGTGTCTATTTTCAGTATAATGGAAAAGCGATTAGTACAGCTACAGCTTTTCAGAGTGCTCATAGCTTTACTCCGACAAACTGGGTCACTCAAAATGGAATTTCACTTATTAATAAAAATGGTTCTTGGGGACGAATTTATCAAGGAAAATATACTGTGGGCTCAGGTATAAATGCTGGAAAATTTGGACATGTGGGAGTTAGTTTTAATAAGTATATACGGACAACTATTCTTGGAAATGGTCAATGGACCTATTCTACA…
yfgQ	ATGTCTTTAAAAGGATTAACAAGTTTTGAGGTTGAAGAACGGATTCGCCAAGGGAAGATAAATAAAAATATAGATGAGACGGATCGTCCTGTTTGGGAAATTGTAAAACGAAATACTTTTACATTTTTCAACTTAATATTTGCAGTCATTGCGATTCTAATCAGTTTAGTTCAAGCATGGAATCAGCTTATTTTCCTTCCAATAATTGTCATTAATACAATTGTCGGAATTTATCAAGAAATCAAAGCCAAACGATATTTGGACCAAATGACTCTCCTGCACGCTCCGCAATCCACAGTGATAAGGAATGGTCAACAAGAAAAAATTGCTTCAGATGATTTGGTTGAAGAAGATATTATTATTCTTAAAACAGGAAATCAAATTGTCGCTGACGCTCGC…
yfhC	ATGAAGAAAATACTAATAGCGCTAATTATCATAGTACCAATTGCCATTACCGGATTTCTCGGTTATGACTTTTTCAAAAAAAATTTTGCTCATGTTCACGGTATAATCATGTATAGTGATAATAAGGATGAAGCAGACACTATATTAGAAAATAATAAAAAATATATTGATAAAAGTTTAACTGTAGAAGGTAAATACAGTTCAAAATCAGATGTCTTAGTCTTGAATACTCAAGCTGCTAATAAATTAATAAATGAAAAAGTTTTTAATAACGTAACCAAAAAAGGAGACAAGTTTAAATTTAAGACAGTAGAAAACTTATCAGCCGAGCCAGCTTTGTGGACAGGAAAGGAAGATAAAACAATAACTGATGATAAAGGCCAGTCAGTGAAACCTAAA…
yfhF	ATGAATTTTATTAAACCCTTTATTATAAGTGGAGTAATTTTTTTAATTTTAGATATTTGCTGGCTCTTTTTTGCAAATAAAAAAATCTATCAGCCAAATATTGGTAACTTGATGGGAGATTTTAAAGTTATTCCGGCCATTATCTTCTATATTATTTATCTAGGAGCACTAACATTTTTTGTATTAATGCCCGGACTTGAAAAAAATAGTATAACTTACGTCTTACTGAGTGGTGCTCTACTAGGATTAGTATGTTATTCTACATACGATTTAACAAATTTGGCATCAATTAAAGACTGGTCACTAATGGTAACAATAATTGATATTATTTGGGGGACTTTTGTAAGCTCTTTGAGTGCAAGTCTTTCATTTCTTGTGATTACAAAGTTTATGGAAGGA…
yfhL	ATGGAATATCAACTAAGTTCAACATCAATGGCACCACTAGTGGAGATTAGTCTTGACAATAATGAAGAGATTCAAATTGAGTCTGGAGCGATGGTCTATCATAACGCTGCTGTTAAACTTGAAGGAAAAATGAACAGCAATGGAAAAGGAGGACTTAGAGGTGCTTTAAAAGCTCTTGGTCGTTCAATTACAAGTGGAGAAAGTTTCTTTATTACTAAGGCAAGCGCAATAGGTGCAAATGGTAAAATTTCGCTTGCTCCTGCTAGCCTTGGTTCGATCAAGGAAATTCTTGTCGGTAAAGAGCAGTGGAATCTTAACACAGGGGCATTCCTCGTTAGTGAGGGTGGTGTCCATTACATAATGGAACGTCAAAAATTAGATGGAGCATTATTTGGAGGA…
yfiA	ATGCAGCAAGTCAAAATAAGGAGGATAAAGATGTCAGTTGACCGTTCTTATAGTTCCTATGAAGTCATTCGAGCATATCAGGATAGAGGAATGATGAAATGGGGATCATTTGCGACCGGAGAGTTAACCGAGGCCCAAAATGCATTTGTTAAAGAGCAAAATAGTGATAAAATCTTACAACCTTTATCACATCACATTATACTTCATCTTCTCAACCAGTCATTTACTAATCAAGTACAAGTCAAAATTAAATATCAATCTAAGGTTAAAATAACTGAAGTTTTTGGTTTTGTATCAGAATTTATCAATAATCAAGTTAGAATAAAATCCACAGATAAAATTCACCTCATATCTATCGAAAAAATTATAAATATTTCATAA
yfiD	ATGAAAATAAAAAAAATTATCATAGCAGCCACCACTTTTGCAATAGTTTTTAGTACGTGTATTGGTATTAAATCATTAGCGGATAATTATTGGACTGGACATGGAGAAATTCAGACAATTAACAACAATATTGATACACTATCAAATCGGGTTAAAAGTAAAAATCAAGTAATTTCTGATTTAAATCAGACCATAGCAAACTTAAAAAGTTCAGTTGATTCACAAAGTTCACAAGTCAATTCTTTGCAAACTCAATTAACGCAAGCTAATGTTGACAAACAAAATGAAATTAATGCAAAGATAAATGAAATCAATACAAAAATTGCAGAAGGGAATCAAAAAGTAGCTGATAAACAAAAAGAGGTTGATACAGCAAACCAAACAATTTCTCAATTAAAC…
yfiG	ATGGCGCAATTATATTTCAAATATGGGACGATGAATTCAGGGAAATCAATTGAGATTTTGAAAGTGGCTCATAATTATGAGGAACAGGGTAAGCCTGTTTTATTAATGACTTCTAGTCTAGATACACGCGCAGGGGTTGGGACAGTTGCTAGTCGAATCGGGATGAAAGCTGAAGCTGTCGCAATTGATGAGGAAATGTCTGTTTTTGATTATGTGAACAGCCTGCCAGCTAAACCTTTTTGTGTGCTGATTGATGAGGCACAATTTTTAAATAAAAAACATGTCTATGATTTTGCGCGTGTTGTGGATGAACTAAATGTTCCAGTCATGGCTTTTGGTTTGAAAAATGATTTTCGTAATGAGCTTTTTGAAGGCTCAAAATATTTACTTTTGCTTGCG…
yfjE	ATGACAGGAAATACTGAAGCTTGTGCCGATATTGTCGCTGATAAACTTGAAGAATTAGGTTTTGAAGTAGAACTTGACGAATGTTCTTCTGTTGATGCCGATGAGATGGCTGATGCTGATCTTTGTATCGTTGGAACTTACACTTACGGTGACGGTGAATTACCTGACGAAATTGTCGATTTTTATGAAGAATTAGCTGAGGTTGATTTATCTGGTAAAATTTACGGTTGTTTCGGGTCAGGTGATACTTTCTATGATGACTTCTGTATCTGTGTCGATATGTTTGAAGCGCAATTTGAAAAAACTGGCGCAACAAAAGGAGCTGAACTTGTTCGTGTTGACTTGTCTCCTGAAGATGAAGACGAAGCTCATCTCGAAGCCTTTGCGGAAACTTTGGCG…
yfjG	ATGTTTGAAGAAAAAGAAAAAAAATCACCTAATCATTCTCGAAGAAGAGGGGATGAACTTAAGAAAGCAATTTATAAAGCGGCAGTTCATATTTTAGAAAATGAAGGCTATGAAAAAGTAACCTTTCAAAATGTCGCAAAAGAAGCCAAAACCACACGAAGCGTACTTTATCGTTATTGGGATGATGTTTTTGACTTAATTTTTGAAGCTGTCCGTTTCAATATTTCACAAAATCCTGAGTGGCGAGGAAATGTGATAGACCAAGAAATTAACAGTGGGAGCTTGCGGACAAGATTTAATTGA
yfjH	ATGGGAGCTTGCGGACAAGATTTAATTGAACTTTTAACCTTTATGAGAGAGAATTTTAAACTCTATCCCAAAGGATTTCTGGCCTTCGTTTCATTTATGCAGTCACAAGGAAAAAATGTTCTTGAATCGACCGTTGGCAATGTCCTTCCAAGTAATCTGATTATTATGGAACGCTTGCTTGCAAGGGCTCAGGAAAGAGGGGAAGCGCGTGAAAAAATTGGGCAAACAGCTAAGCTTTTACCTTTCCAGATGACCCGTTATCATATGCTCCTTGAAGGTCAATCCATGAATGATAAGCAAATTAATGAATTGGTAGATGAAGTTTTACTGCCAATTTATATAAAAAACACCTAG
ygdD	ATGACTTGGTCAAAAGAAAGTAGAGAAAAACAAAGCAATAGATTTATAAATCCATTTAAAGTAATTGACTACCGTGGAGAAGTGATTGCTGTTTACAAGAACTCAGTTGAAGAGTTTCTTGCATTCGTTGGTGAGGAATAA
ygdF	ATGAATAACAATTTAAAAGAAAAATTATTTTTCTGTTACAACAAAAAATTAAAACAATATCTTTATTTTGAATGTGGTATTGATTCAGAATTTAGTGCATTACATCCAAAGACAATGAAAGAATTTTGGGTCTATGTTAAAACAGAAGAGTTAGACAAAGCTCTTACAAATTATAAAAAATAG
ygfC	ATGCCTAAATCAACCTATTTCAGTCTATCTGACGAAAAACGCAATCGCGTATATGATGCCTGTTTAAATGAATTTCAGACTCATTCTTTTCACGAGGCAAAAATTATGCACATCGTAAAAGCTCTTGATATTCCGAGAGGGAGTTTTTATCAGTATTTTGAAGATTTAAAAGATGCTTATTTCTATGTCCTCTCGCAAGAAACCCTTGAAATCCATGATTTATTTTTTAATTTATTAAAAGATAATTCCATTGAAGAGTCTCTAGATAAATACAAATATCTCCTTCTTGAAAATTTAATTGATTCTCCCCAATACAAACTTTATAAATATCGCTTTTTAGATTGGACTTATGAACTTGAAAGAGATTGGAAACCCCAAAGTTCAGCAACCGTCCCAGCT…
ygfE	ATGAAGAATTTCACCTATGTTCTCAATCCAACACGTGAAGAAATTGGGAATATTTCTGAATACTATGACTTCCCTTTTGACTATTTATCAGGAATTTTGGATGACTATGAAAATGCCCGTTTTGAAACAGATGATAATGATAATAATCTGATTCTCTTACAATATCCTGCACTTTCTAATTATGGAGAAGTGGCGACTTTTCCATATTCTTTGGTTTGGACTAAAAATGAATCGGTTATTTTAGCACTTAATCATGAGATTGATAATGGCTTAATTTTCGAGCGTGAATATGATTATAAACGCTACAAACATCAAGTTATTTTTCAAGTGATGTATCAAATGACACACACTTTCCATGATTATTTGAGAGATTTCCGAACAAGGCGTCGCAGACTTGAA…
yhbE	ATGAGAACACTCATCGCTTACGCTGGTAAGACAGGAAATACTGCCAAGTGCGCTAGAAAGCTAGCGATACATTTAAATCAGGTCACACTTGTGGATTTAAATGCTGAAGTAGTAAATCCTAAAGATTTTGATGCTGTGATTGTTGCCAGCCCTGTTTATAGTCATAAATTTGAACGTTCAGTAGGCAGTTTCTTAAAAAAATATCAAGAAATTTTGCAAACGAAACCTTTTGCGGCATTCGTTACAATGGTTGAATATGATAGTTTTACGAAAGTGATTAAAAAAGAAATCGCCGAACCTTTGCGCAAAAAAGCTGTAGCTATAGCAAACTTTGGAGGTGAGGTAAATAATTTGACCCCTTTTAACTGGCACGATAAAATTATTGCAAAATCAATAATA…
yhdA	ATGAACATGATTGACCAACTCAATATCACAGATTTTCAAGTTTTTACTGACGAGAATTCTGACAAGTCTGTCAGTAAAATTTATAAGTTCTCAAGTAAAATGATACTCAGCGATTTTCATGCTCAACCGCACGGCTTTTTAAATGGAGGTGCAAGTCTTGCCCTCGCTGAAATCACAGCTGGTATGGCAAGTAATGCAATCGGCTCCAGTCAATATTTTGCCCTTGGTCAAAGCATTAGCGCCAACCACCTCAATTCAAAAAAATGCGAAGGTTTCGTAAATGCCTGCGGTCTTCTCCTCAAAAATGGCAAACGCAACCATGTCTGGGAAATCAAAATCACTGACGAAAATGAAACGCTCATTTCTCAAATCACAGTGGTCAATGCTTTGGTACCACAA…
yhdC	ATGAATATTTATGTCAAATTAGCTGAGTTTAGCATTATTGAAACAAAGCGATTGCTTTTGCGTCCCTTTGATTTAAAAGATGCTGAGGACATGTTTGACTATTCAGGTAATCCTGAAAATCTAAAATTTGTTTTTGCCCCGCATCTGTCACTTTCAGAAACACGTTTTTCAATTGCTAACGATTATATGAAAAGTCCTTTAGGGAAATGGGCAATTGAGTTGAAATCTGAACATCGGCTGATTGGAGATATTCATTTTGTGAAAATTTCTGATAAAAATCAGTCTGCGGAAATTGGTTATGTTTTAAATCAAAATTATTGGAATCAAGGGTTACTGACAGAAGCATTAAAAGTACTGACAGAATTTTCTTTTGAACAATTTGGACTTAAAAAGTTGATT…
yhjB	ATGGAAATAATAAACTTGACTTATATACCCTTGGGGGTATATAATTATTATAAATCAAATAATCAAGAGGTGAAAATGCAAACAATTGACATAAGTGAATTAGAATTACTGACAGAAAGTGAAAATCCAGTAATTGTAGATGTAAGAGAAGATTTTGAGTATAACAGTGGTCATGTTCCTAATGCCAAAAATATTCCATTGAGTCAACTAGAAGAAAGATATGCAGAAATTACTGACGGAACTTATCTTATCTGTCAGTCAGGTGCTCGTTCAGCTAGGGCCTGTCAGTATCTTTCGACAAAAGGAATTGATACTATAAATATTTCAGGCGGTACCATTGCTTGGAATGGCCCCTTAGAATTTACTGACAGACTTTAG
yhjG	ATGTTTATGGTTAATATAAATTTAGTTTTAGCAGAGCATCAGACCTTACAAACTGAACGCTTGATTCTTAGAAAATTACAACTTGAGGATGCCCCAGAAATGTTTAACTATGCTTCTAATCCTGAAGTTGCTCGTTTTACTAGCTTTGAACCACATGATTCTCTAGAAACAACTAGAGCCACAATTGCCAAGTTTTTTCTGCCGAACAGCCTCTATCATTGGGGGATTGTTGAAAAAACTTCAGGTCAGCTCATTGGTGAAATTTTTCTTAATCCTATCAATGAAAAAACAGTCGAACTGGGTTGGATTTTAAATCAAGACCATTGGGGAAAAGGGATTATGCCAGAAGCTACTGAATGTCTTTTGGCGCTTTCTTTCGATAAATTAGAAGTTAAAGTT…
yieF	ATGAAAGAAACTTTAAAAATTGAGGGAATGACTTGTGACCACTGTGTAATGCATGTGACAAATGCTTTGGAAGCTATTGATGGTGTTGAAAAAGCGAAAGTCTCTTTGAAAAAGAATGAAGCACTAGTTAAATTTTCTGCCCCAGCAGATATGGATAAAATGGCTGTTGCCGTTGCAGAGGCTGGTTATAAAGTAATTTAA
yigC	ATGATAAAAATATACACAGTAGCATCTTGTAGCTCTTGTAAAAAAGCAAAAGAATGGTTGGAGAAACAAAATCTTGCTTACCAAGAAATAAATTTGGTTACGAGTCGAATTTGTAAGGAAGATATATTAGAGATTTTAGCATTGACTGAGGAAGGAACTGGAGATATCATTTCTAGAAGAAGTCAAGCTTATCAACGATTAAATATTGATTTTGAAACGATTAAATTAAATGATTTGATTCAAATAATTGAAGAAAATCCAACGCTCTTACGTCGACCTTTAATTGTCGATCATAAGCGACTACAAGTTGGTTACAATGATGATGAGATTAGAAAATTTTTACCAAGAAAAAAGAGAGAGATTCAAATTAAAGTGGCAACAGAAGCTTCTTATAATTTG…
yihB	ATGAAAGAAGAGATTGACGAAAATAAAGAAAAAGAAGTGATTCAAAAAGCTTATAAATACAATGGTTTGTTAGGAATCTGGATTATCGCTGTATTCATCAGTTTTTTACTACAAGTTGCAAAAATAATAACAGACTCATATCTAGTTTGGGGATTTGGTTTACTTATCCTGATTTATGCTATCGCTCTTCATGTTCAGAATCATAAATTAAGAATAAAAAGTATTGCTTCAATTTTAGTATATAGTCTCAATGTTTTGAGCGTGATTGGTGCTGTCTTGATCATTTTAGCCAATCAGGCACATAATCTTTTAGAGTTAGAGATAGGATTATTAGTAGGATTCGTGACAGTTATTTTGCAAGTTCTAGCCCTTGTATCTGCACTATTGGCAACAAGAAAA…
yihD	ATGAAAAAAATACGGCCAGAAGTGACTACTGTTACCTCCAAGTCTCATTTTCGAACTTGGAAATCAGGGAAAAGTTGGTTATTTGCTACTTCAGCATTAGCTATAATTATCGTTTCCGGAACGATTACTGACCAAAATGTAAAAGCGGACACAGCAATTGATAGTAGTCAGCAAATTAGTGGTATTACTGAGGTAACAAGTTATTCAGCACTAGCTTCATCGACAAATAGTGATGTAGCTGCTAGTCAAAATCAAGTTGCTTACGAACAAGCTAGTGACCAAAGTTCTAATAAATCACTGGCTAACACAGTAGAAACTGATACTGAGGGAATAACTTCAAATGTGTCAGATAGTAGCAACTCAATTAATGAAAGCCAAAATACGACAAGTACGGTGGTT…
yiiD	ATGTTAAAATTAAATTGTAGTTACACTATTAAAAATATTGGAGTATATGTGAAAGTAAATAAAATTTGGGTTTTAATCATTTTGGTCTGTTTGTTTTTTTCAATTTATGGGCATTATAATCAAAATTATTTTTTCTTGTTCGTAGGTATTGTTGGTGCCTGTGCGGGAATAATCTGTATGTTATGCGAAATGCTGATCCAAATTCTTAGAAATCAAAAGATAAAAAAATAA
yijF	ATGAAAAAAAATATCAGTCGAGAAGAAGCAAAGAAATCTTTAGTCTATGACCCTTATTTTGAAAAAGGCCATTATGGGAGTAAAATTTTTCAAACTATAATTGCTCTTTTAGGATGGTGTGGTGTTATCATACCATTTTTATGGATTATCTTTCCTTTTGTTTTTCCAAATCGAGCACGTTTTGATCATATCATAATTTATAGAGAAGAAAAATCTACACTTTTATTTCTTTTCATTTTTCTTTCTATATCTTTTATTTTCCTATCTATTTTGTATATTATCCTAACTTTTTTGAATAATTATCGTTTTAAACATTTTCTACAAAAAGAAAAGCAGTACGATGCTGAACGTGTCGATGTAAGACGAAAGTTAATAAATCAAGCTTACGATGAACGATTT…
yjdI	ATGATTAAAATAGACACCAGTAAAGAAAGTCGTTGGAGAAAAGTTTATGGCGTTTTTCTGATAGCTGCAACAATTATGATTCTTCTACTTATTGGAGGAGAACTTTTTGCTTTTATAGATATAGATAAGCCTCCTTATGATTGGATTATCAATACAATGATTTTCTTCTTCACAGTGGACTATTTATGGCGCCTAAAGAGAGCAAAAAAAAAATGGAAGTTCATTAAAAATAATATTTATGATTTAATTGCAATTTTACCATTTAGTTTTTATTTTCTATCGTAG
yjfB	ATGAGCGATTTAAGTCTGATTTTTTCTAAATTTTCTTTTTTAGGAAATCCAACTAAACTAATCAAAATATTTTTGCAACTTGAAAATTTGATAAAAAAACAAAAATCAAATTATCCTAAGCCAGATGTCAGTGATGTGTTATACGTTAAAGTCGAAGATGATATCTATCGATTGCATAAGAAAAAGTTTATTAAAGAAGTGATTTTACCAAATGGAGCAAACGTGATTATTCTTTCAAAATTAGCGCTTGCCAATTCTTTAAAAATTGTAGGTAAACCGGGAGATGGTGATCTTAATCAAATTTTAAAAGCTTTGCGTAAAGAAAAGGATTTGAAAAAGTGTCAAGAAATTATTAATGAAATTTCAGATTCGTTTTTAACAAATTTATCAATTAAAGAG…
ykaE	ATGCAAAAATCAGCTTTAATTATTATTGATTTGCAAGCATTCATTAAAAAATTAGCGAAAGATGCTGTTCCTTATGGCTGGGATAAAATTATTGAAAATAATCGAGCTTTAATTTCTGCATTTGACCAAAAAAATCAGCCAGTTTATATTGTGACTGTTGAACCAAAATACTTTGGCAATCAGCTAAAAAAGCTTTTTCTCGGATGA
ykcB	ATGAGTATGGTGAAAAAAAGAAGAGGTAAGTTTAGAAAAGTATTTTTGCCTATCCTAATATTTATTGTTTCTGTATTAATCATTATTGGATACGGGCACCATAATTTTAGGGTCTATTCAATTTATTATGCGCAGAATATTCCTCATAAATCAGGGACAGCCCCTGTTATGTGCGCCGTAATAGATAATCTGAATAGTATTTATATTCCTAATCTTAATGAAAAAAGTCGTTATGATAATTGGAGAGATGTAGTGAACACTGTAAGTGATAGGACAGGTGTGATTGAATATGATTTTGTGAACAATAGTATTCTGATAGGAAAAACTTTTGAGGATTTAGAGGGGATATCTCCTTTGAATCAGGATAAATTTATCTCAGGTATAAATATGTATACAAGA…
ykhE	ATGATTAAAATTTATCTTAGTGGTTCATGTTCATCTTGTAGAAAAGCTAAAAAATGGTTACGTAAACATCACATTGAATTTGAAGAAATTAATTTATCAAAAGATTTTATGGAAAAAGATGATTTAATCAAAATTTTATCCTTGACTGAAAACGGATTTGAGGATATAATTGCGACTCGAGGGAAAACATACGCATCTTTAAATTATAATTTCGATGAATTAGGACTAGAAAAAGCTTTTGGATTAATTCAGGAAAATCCACGTCTTCTAAAACGACCATTAATTTTTGACGAGGACTGTCTATTGATTGGTTTTAACGAGGATGGAATCAGAGCGTTTATTCCACCAGAAGTTAGGAGAATTGAATTGCGTGAAAGATTAATTTTAGTCTAA
ykhJ	ATGATTGTTTCGCTTTATTTAAATATAGGATTTTTAGATTACAAAATAAAAAAAACGCAAAGCTTTCAAGCTTCGTGTTTTAGCATATTTACACTAAATTCTCTTCACAACACTTACAAATTTTCCAATTCTTCCATCGCTTCCAAAAGAGTCATTTCTATCTCATCTTTTTCATCATTAAAGAGGTCAATTTCAGCTTGTAATTCTCCTGATTTAACAAAATCAGCGGTATTTTCTTGCATTTCCAATAATAGAGCTGCAATTTTTGATTCCAAATCGGATAAAAACAAAATTGTCACAAAACGAAGTTGCCCTGTCGAAAAGTAA
ykhK	ATGTCACATTTAAAAAATAATCTAGTATTTTCAAGTCTAACAATTTTACTCGTAACGGGTGGAAGTCTTGGGCTTGCCCAATCTGCACACAATAAGGTCTCATCACAAAAACTCGAAGCTAAAAATGTAAATCAAGTTTCAAACTATTCTGGTGATATTGACTTGTTGACAGTAAGCCAACCAACTACGCCAACGACGAATAATGGTCAAATTAATCAATACTTTATCAATCGTTTTGATAATGCTATATCTCTTTTAAATGGGAAATATGTTGTAAATCATAATGTGTTACCTCAAAATACAAGTGGTGAAGAAATAAATATATTAAATGAATCAGTTAAAATTGCAAATCAACAACTTATCGTTGGAGCTCAAAAAATCGAAAAATCTGATATTGAT…
ykjC	ATGGGTGATTTTAAAAATAATTTCATTATTAAATGTTTGGGCTGGTTTTCAGTTATTGCTTTGACCTATCTTAATTTGATTGGTTTGCCAGATCAAATTGCCAACTTTATACCTCATAATCTTGGACTATCTCATCTTATTTCTGGTTTTCTTATTTTGGGAGTTCTCTTTTTATTAATTTGGACAATCGTAGAACTTTATCGAGGAAATAAAAAAATGATGGCTTGCTAA
ylgB	ATGAAGGCTAAACTAGGCAATGAAATTGTTGAATATTGGCAAATCAGCCTGACTAAACCCGCAAACGAATCGTGGGTCTTAGAGGCTTTTAAGAAAGGACAGCTCTCGTGGTCTGGTCAATTTGCAATGAATAAGGAGACCAAAGAAAAATTACTTGCTGACGGAATGTCTACAAAAAATCCAGCTGAGCATGATACCCTTTCTAAAGAAATAAAACATTTGGACTGGCTAGGGCTTTATATTTCGCCAAATAAGCTGAGTAATGCTTATCCGGATAATGTTTATCTTGTAGTCAATCAAGTACGTATTCCAGCCTTTGGACGACTTGGAGAGTACCTCCTAGTAGCACCTGATGGTTCTTTTGAAATTTACTCTGAAAAGAAATTTCAGCGAGATTTA…
yliC	ATGTCTAAAATTGAATATTTGTTTATTTCTCGCTGCTTATCTGAGTTTGCAGGAGCAATATTACCCGTAGTATTCCCGTTATTCATTTTGAAAACAACCCATTCTTTAAGTCTTTCGGGTTTATTTTTTACGATTACAATGTTACCGAGTGTTTTGCTTACTCCAGCTATGGTAGTGTGGATTGAAAAATATGAAAAGAAGAAAGTAACATTCTTTTCAGTTTTGACTCTTGCAATCTTATGTAGTATTGAGTCTATGCTCTTAAAGTTTGGGCGTTATGACTTTATTTATCTTGTTTGTTTTGCAATCTTAGTTGCAATTTTTTCTATGATGCTTGATTTATCTTCAAAAGTTCTATTTACTGAACTTGTTGATGAATCAGAATTAGAAAAATATAAT…
yliF	ATGGTGAAAAAATCAGATTTTATTTGGAAAAATACTAAATTGACAGTTCGTAAGCTTACGCTAATTGCGATGACAATAGCACTGTGCTCCGTAATTCGTTTTCCATTTTCATATCTGCCAAATATTACTCCTTTAACAACAATCTACTTACTCATTTGTTTAAACATTGGATTGAGCGAAGCAATTATTATTGCTGACATGACGATTATAGCAACATCCGTTTATCTAGGAATGGGCTACTGGGTAGTCGGTCAGTTACTAGCATATTCTCTAATAATTTTTTTATATTGGCTGTTTATAAAAATTGATATTATGAAGTTTTTAATTATGCAAGCAATATTATGCCTTATACTGGGGTTAATTTATGGAATTGTAATCTCAATGTTTGAGGTTTTTGTT…
yljC	ATGAAAATCGAACAAGTCATTGAAGAAAAATATAAAACTCTTACCAAATCTGAGAAAAAAATTGCTAACTATGTATTAGAGTCACCTAATCATATTATTTATGGAACGATGAATGATATTAAAAGTGAGATTCATGTAGGGGATGCGACAATTATCAGATTCTGTCAAAAATTAGGTTTTTCAGGATTCTCAGATTTAAAAATTGAGATAGCAAAAGAAGACTATTCTCAAAAAGAATCTCAGGCTAAAGATAGTGAGCTATTCTTTGACGAAAAAGAGAGAAAAATTGTCAACAGTCTAGAAACAACAAAAAGAAAATTGTCTATAGAACTATTGGAGAGGAGTTCTGCATTACTCTCAAATGCCTCAGCAATTTATATTTTTGGTGTTGGCTTAAGC…
yljD	ATGGCGAAATCAAAAAAAGAAATTGAAAAAATAATTTTAGAACAAACTAATTTTGTTCCACGTAATGAAAAAGGACAAGAAATTTATATTTCACTGAAATCTAAAAAAAATGGCAAAAAAAATATGAAACATAATGAAAAATTTGCTAAAAGTGCAGAATTTGATAAATTAGTAAAACTTTTTGGAGAAAATAAAGTGAAACTCATTCATGCAAGTGCTCAACGTAGAATAGAGATTTTGCGTTAA
yljH	ATGGAAAAAGAACAACACCGAGGTTTCAAAGCCTCTTGGTTTTTCAAGTGGTTTATTAATAATAAAGTAGTTGCAGCTTTAGCAATCGTCCTTCTCTTATTACTAAATATTCTCTTACTCAATAAAGTTGGATTTATTTTTAAACCTGTAGGAGAATTTATAACGGTTATCTCGCTGCCCGTTATTTTGGCAGCTGTATTTTATTAA
ymaB	ATGTTAAGAGCACAACCATTGTATAACCTGATGATTTATAATTTGATTTGCAATTGCTGCCTTCTACTTATTATATTTTATATTCAATTCTCTCAACCTATCATAAAAAAGTTTTATCGTTCTATACTCATCCTCTTTTGTTGTTTTTACGCATCCTCTAAAACGGGTATTTAG
ymbG	ATGTTTTTTCATAATCTTTTTCATTTAGAGCGCGCTATGAGGTATCGTTTTATGACAAGCATAAACAAGCTAGTTTTAGGTCACTCTTTAACCATACTCTTCGAAAATATCCCTTTGTTTATTCTTTTTCCCTGGTGTTACCTACTAGGTGAGACAATTTTTGGTAGAATTATCTAA
ymfD	ATGAAACGTGAACAATTAATACAAAATATTGAAAAACTAAAACACATCATGCCTTCTTATGTTTTAGAATATTATCAATCTAAACTTACTATTCCTTATAGTTTGAATACACTTTATGAATATCTTAAAGAATATGAACGTTTCTTTAGTTGGTTGGTCGATTCTGGAGTTGCTGATGTTGATAAGATAACTGATGTTTCCCTCTCTGTTTTAGAAAACTTAACTAAACGAGATTTGGAGTCATTTATCCTCTATCTTAGGGAGAGACCCCGTTTAAATACGCGCTCTACTCGTTATGGGGTAAGTCAAACAACAATTAATCGTACTCTATCTGCTCTTTCTAGTCTTTATAAATACCTTACTGAAGAGGTTGAAAATGAAGATGGTGAGCCTTACTTC…
yneE	ATGAAAATAAGTATTGACCAACAGTTTCAAAACTTTCTCGAATTACATCATTTAGATTTGAACCTTCTTTTAGAAGAAGCCCAAATTCCAAATTTGCTTTGGAAAGAGGAAATTGTTTTAACGAATCAACAATTTTATAAATTTCAAGAGGTCCTATCAAAAAAATTGACTGATGAACAACTTCTTTTGATAAGTGATGTCCAAAATTTTGGATTATTTATGCCCATCTTTTTCGTCGCTCTTTCTTCTGCAAATGGCTTACAAGCTATAAAACGTTTGGCAAAATATAAAAATGTCATTGCTCCAGTTGAAATTAAAGTCAGTATTCAAGAAAAACATGTTCAAGTTGAATTAAATGATATTTCTGAAATACAAAATCTTTCACGTTTTTCTTTATTT…
yniI	ATGAGCGAAAGCCAAGTTCTTACACATAAATGTCCCAATTGTGGAGGTCCACTGCTTTTTGAACCCAAAAATCAAAAATTTCACTGTGAATATTGTGGTTCAACATTTACGGAACAAGAAGTTTCTGATTTCGAGGCCAAGCAAGAGGCAGCAAAAGTTACTGACAGTCCTATCAGCTCTGTCAGTAACGCTGAAACGACTGACGAAAAGGAAAAAATTACTGACAGCGACCAAAAAAGAGCTGACGAAAACACTGACGAAGAAATTGGACTATTTCTCTGTCCATCTTGTGGTGCAGAAATCGTCACTGATGCGACAACTGCTTCAACTTGGTGCTATTATTGTCATAATCCGGTTGTTCTGACCGAGCGATTGTCTGGTAAATTTCTCCCCGAAAAA…
ynjD	ATGAAAAAAACAATACTCAGCCTTAGTGGAGTCGCAGTAATTACAGCAACACTTTTGTCAACAAGTGTTTTAGAAGTCAGTGCCGCATCAGTGGGAAGCACGACGAGTGGAGCTAATGTGGCTTTTCAACCTAAGAAAACGCCAACCAATCCGGTATCACCTGGCGATGGTAAAACGCCAATTAGTCCAACTACGCCAGGAGTTCCTAATACTTCAAATCCTGTTGCTTCAGATGATGGATTGACTTTGGATTATGTACCAGCCATTAACTTTGGTACTCACTATGTAGATGCTTCAACAGCTCATACTTGGTCAGCTTGGGCTGCAAATGATGGAAGTGGTAAAGCTATTCCGCAATTCTTGCAAGTAACAGATAACCGAGGAACAGCGACTGGTCCA…
ynjF	ATGAAAAAAGTTTATAAATTAATCTTTCTATCCATCCTTAGTATATTATTGATAGTTCAATCTAAAGTTGCTTATTCAGAAAGTCCAACCAGTGATTTTAGCGTAGAAGCTATACTTGAAGGACACCAAAAAGATAAAAGCATTACTTATTGGTGGTTGCAAGTAGAAAAAACGCAGTCAATAAATCTAAAGTTAAAAATTAGTAATGGTAATGAAGAAAATAATTTTGAAATTACATCTAATCAAGCGGTTAATAATAATAATTTTACTCTCGATTATAGCTTATCAGCAGAGGAAGTCAGTCAATATTTACATCATAAAAATTCAAATTTTAATTTCTATCAAGATATCTATTTTGATGAAACGCAAGAAGCAGGTAAGTTAAAAATTACTTTGGCT…
yohH	ATGTTATTTTTTATTAACTCAACATTTAATCAAAAAAATTCAGGGATAGAGCATGCGCAACTGAAACGTGCATCTTTATTTCGGGAGCATAAAGAAGCTTTTAAGCTAGTATTTCGTGAATGGAATCCTAGTATTCATCGTTTTTTAGCTGAAGCAGGTGTTTCTGAATCAGAAACTCTCTCTATGTTTGATTATTTTCAAAAAACAGAACATGTTGAGGAGAAGATACTTCATGTCGAAGATTTGGATTTTGGTGTCGAGTCTTTGACTTACAATAAGGAACCCGAACAATCTAGATATCTTGTTTTTCAGGGACAACAGCTTATTGCGCGTGTCCGATATTTTGGAGAAGACCCACTTGAACGAGTAAGTGCTGTCGAATATTTTGATGGATTTGGA…
yoiC	ATGAATAAAAAAAACCTAAAAATCCCTGAAAATGTCCATGTTCATGAAAATTTCAGAACATGGAAATCAGGAAAACAATGGCTTTACGCCTCGTCAGTTTTAGCCTTGATTGTAGCTGGAGGAGCGATTGCTGCACCAAGCGTAAAAGCTGACCAAGTTTTACCAGGCCAACAAACTGGAGCTGATAACACTGCAACAGGGGCTCTTGGCTCAAATGCAGGATCTTCTGGCGCAGGAAGCAATAATGTAAGCCTTGCTAACTCTGCTAACAACGTAAATTATAGCTCAGCTCAGTCTGCAGCACAATCTTCAGTTGTGGTCTCTAGTTCAGCTCAGTCTTCAGCTGTAGCTTCTAGTTCTAATCCTTTATCTGCGAATCCAAGTTCTTACACTGATGGT…
ypaG	ATGAAAAAAATATTAATTGGACTTGTGGCCTTAGTTTTTATTATTGGAGGTTCCGCTTTCGCTTGGTACAAGATAAATTATGGAGGGACAAATTATTATGTCCAAATCCATAATGACGGAAAAAAACTTGAGGAAAAAACACAAAGCGGTTCTGTTTGGCATGGCTATGGTTATAAAGAAAAAGCCTACAACAATGCAGGACAAGAAAAAACACTAGACTTTACTGCCACGCATAACTTACGCCATGAAGCCTATTTGAAATTAACTTATAATAAGCAAAAAGGAGTGACAAACTGGGAAGAAGTTAAAAAAACTGCAATCCCCAAAAAGGCTCTAGATAAATTATAA
ypbB	ATGTCTGAAAATTTAACAAGAGAATGGATTAATTTCTCAGACCAAAAACTGTTTGATAAAAGTTATCTCTCAAAAACATATCACATTCCGGAAGAGTTCTTATCTTATGCAACAGATAAAGACGAGAGTGCTCGAATAGAGATTGACGATGAAACTAAAAGTCTACTCATTATTTTTGATATGCCATTTGAAGATCAAACAGATGTGGCTTATTATTCATCGGGACCTATGAGTTTTATTGTAACAAAAGAGGTCATCATCACAAATGTAGCGGATAAAAAGATGGCAACAATCTTGAAAAATTCAAAACTGCTTCATCAGTTAAATCCAAAACATAAGACTTCTTTTGTCCTTCATTTCATGCTAGCTATTGCCAAAATTTATGTCGATAAAATTAGA…
yphK	ATGAAAATTGATGTCAAAAAGTTTTCTAAGATACAAGATATTTATATTAGCCCAGACCCGCAAGAACATCGTCCTGCTTGGATTTGGTTTGCTTATATTGATGATGATTTAGCGGTAGCAGCAGGTCGCGGAAGGGCATCAAGTTGGTGGAATTCGGCAATGATTTCACGTAAGGGTCAAATTCACATTGACGGGAAAGTCTATCAAGTGGAATTTGAACCTGTGACAGATAAAGAAAATATTGATAAATTTATTGATTCTTATCGACAACGTTCAGGTTATAGCTGGGACCCTGCTTGGGAGAAAAATTTTAGACCGACAGTGATGCGCCTAAAATTTTTGAAGGAACTTGGAAAAAGCATAAGATAA
ypiE	ATGAAAGAAGAGATTGACGAAAATAAAGAAAAAGAAGTGATTCAAAAAGCATATAAATATAATATCTTTCTTGGAATCTGGATTATCGCTGTATTCATCATTTTTTTGCTACAAATAACAAAAATTATTACAGACCAATATTTAACTTTAGGTTTTGGTTTAATTATTTTAATTTATACGATTGCTCTTCATACCCAAAATCATAAATTAAAAATAAAAAGTATTGCTTCGATTTTAGTATATGGTCTTAATATCTTGAGTGTTATTGGTGTTGTTTTGATTATTTTAGCAAATCAGGCGCATAATCTTTTGGAGTTAGCGGTAGGGGTCTTATTGGGATTGGTGACGCTTATCTTACAAGTTTCAGCTGCTATTTTTGCACTATTGTCAGCGAGAAAA…
ypiH	ATGGTAATGGAAAATTCAGAAAAAATATTTCTACTGACAAATGAGGGTGTTGATTATTTTATTGATACTGAAACCTACCGATTATTTACCGATTCAGAACAAAAAACAATTAATGTTCCTCAGTTGGTGGGTGTATCTGGGGCGATAGCCACTGTTTTGGGAATAATTTTTAAAGGAAATATTCTTATGATTAACCCTGAAAATAAATTTATAGTTGTACTATTAATGTGGCTTATCATCATTATTTCCTCCATTTTTCTGCCAATTTATCAAATTAAAAGAAACAAAAGGATAATCTCTAGTGGTAGACTAATTGTCAAAAAGATTGATAAATCATATGATGCTTATCTGTTCAATAGGATTTATAGGGCATCAATATTTTACGTAGTTGCTTGGATT…
ypiK	ATGGTAAATATAGAAAAGAAAAGTTCTATCTTTGATTCTCATAAACAATTTTTATATGAAGAAGTTGGGAAGAGATATTACATTGATACACAGACCTTTCAGCTTTTTTATATAAAAACTGAGATTAATAATTCTTCTTCAAATCAGAGGAAAAATTTTGCTCAATTTTCAGGGATTCTAGCAACTGTTCTTGGAGTGTTAGCACAATCGATTATTTCTTCACCAACTTATCTGGTAAAAATATCTTTAGTTTTAGGAATGGTTATTTTAACAGTTCTTATCACTTCTCTTTTATATTTTGTTGAGAGAATGTTTGATTATCCAAGATTTAAAGACTTGGATAGAGGATTAAAAGCTTGGAAATACAAAGCTATTGTGTTGGTGCCCGAAAAAAAGTTG…
yqbH	ATGGCCGAGAATCAGCTATTCTATCCACGGTTAGAAGAATTAATAAGAATATCAAAAAAATCTTTTAATCAAGTTGAAAGAGATCTAGGATATCCTAGAAATGCGCTTCATAATTATAAAAACGGTGTGGAACCTTCGGGAATTCGATTGATTGAATTGGCACATTATTTCGGAGTAACACCTGAGTATTTGCTAGGAATAAACAATGACCCCAAAAATAATGGAACCAGAATTATTTTTGAAAGTCTTAATGATTATCAGAAAAAAGATTTATGCATTATTTGTCAAGAATGGTTGTTGTCTTCAAAATAG
yqbI	ATGCCAAAGGAAAATTTTAATGGTGTAATTGCTGGTGGAATTACTTTTAAAGAGAAGGACTCAGAGAAAACAAATTCTAATTCTAAGGGATTAAGTATTCAAAATAAATATGCTTACGTTGTTGCTTTACTGATGCAACAAAATAAAAATACTGTTGCGCCTGACTTGAAATTAAATAGTGTAGAGCCTAGTCAGGTTAATTATAGAAATGTAATTAATGCCAATTTACAAAATCCAATGGCTGGATATCTAAATCAAATGTATGTTCAAGCAGAGGTCAAAGGTTTAAGTAATTCTAAATTATCTTATAAGGCAAACAAAGAGATGCTGCAAATGGCACCAAATAGTAATTTTGATTATCCTGTTTCTATTGGTGATGGAAATAAGCTTGAAGCGGGT…
yqbJ	ATGAAAATTTATCAAAAAGTTTTACTGTTCATTGCCACTATCTTTACTTTAGGGACTGTCAGTAAAGAAGTTCATGCAAATGAATTTAATTTTTCTGTGAACCCGGTTCTTCCAGAAAACCAAATTGGCGAGAGCGGATACTTTAATTTACAAATGAGTCCAGGGCAATCGCAAACTTTGACGATTACTCTAAAAAATACTACTGACAAAACAGTAGTGGTTGAAGAAGAAATAGCTAGTGCGACAACAAATATTAACGGTGTGGTTGAATACTCACCAAATAAAATTAAAGCAGATTCAACACTAAAGTATAATCTAGTAGACTATGCCTCAATTCCAAAAGAAGTATCACTACAACCAAACTCTTCACAGTAA
yqcB	ATGAAAAAAATAAGATGGTTAAGTATACCTCTCATCTTAATGACATTAGGATTGGAATTTCGAGTTAATGCAGCAGAAGTCCAAAGCTATAATTCGCAAGGAATAGTTGGTTTTGGTCCAGGTAGCGGAGTTCAACCCCCTGTTAATCCTAACAAACCTGATCCAACTTTACCTGTATTTCCACAAAATCCAGATGGTTCAAAGCCTAATCCAGGGGGAAATGGCTCACTGACAATTGATTTTGCTTCAAGTTTTGACTTTGGGAATCATAAAATTTCTAATAAAGATCAAACATATTTAGCTAAAGCCCAAAAGTATTTTGATTCTGAAGTTTTAACACCGAATTATGTTCAAGTAACCGATCGTCGAGGAACATTTGCCGGTTGGAACTTAAAAGTA…
yqcD	ATGGATAAACTAATTTTAAAATCAACAACACTTCTTGCCGGCATATTGATTTCTGCCCCTATGATAATCACAACCGCTAGTGCGGCGACTACAGGTGGGGATTACACTTCAAGTGCAAATTTGACTTTACAAGCAGGAACTGGTCCAGTCGACCCTCTTGATCCAACAGACCCAACTAATCCTGTAACACCAGTAGACCCAGGTACTCCAGGTGCTTCTGGAAATCTTACTGTCGATTATGGTTCAACCCTTTACTTCGGAACCCAATCAATTTCCACTCAATCTAAAACTTATTATGCACATCCTGATATGGTAAAAGATCAATCTAACGCTGTAAAAGTAGTGCCTAACTATGCTCAAGTAACAGACCAATCAGGTGAGCTATCAGGTTGGACATTA…
yqfC	ATGTCTTCTTTTGAATTTATATCATTAACAATTATTGGATGCGCTATTGTAACTTGGATTTCAAGAGTTCTACCTTTTATTTTATTAAAAAAAATGAGTTTGCCTCAAATAGTTGTGGAATATTTAAGTTTTGTGCCGGTAGTTATTATGTCAGCCTTATGGATTTCAAATCTTTTTATTCAACATTTAGGTCATTTACCATCGGTTAACTGGAATAATTTACTTGCTTCAATTCCAACGGTTTTAGCAGCTATTTTGACAAAAAACTTATTAGTTATTGTGCTTGTGGGAGTATTTTCACTAGCCTTCATTCAAATTATTTTTTAA
yqfG	ATGTCTCAAAAATCAATAAAGAAAATAACGATGACTGTTGGAGTAGGATTACTGACAGCCACTCTTAATCCCACATTTTTGAATCATCAGTTGCTGACAGAATTACCGGTGGAGGCCACGACAAGTAAAATTACATATACTGATGAGCAAAAAATTACTTACAACCTTGATAAAGTTTCACTGACCGCTGAAGTTGCCTCCTATGCTGGCTTAGCGGGAGCTGATATTGTAATTCCAGATATCATTGTAAATAACGGTCAAACCTATGCAATAACATCAATTGGAACTTATGCATTTTCAAATAGTGGAATTCGTTCGGTTATTATCGGAAATAATGTTGTAGATATTAATACTAGTGCCTTTCAAACAACAACAGCTTTTCCTGACTATTATAAGAAA…
yqhA	ATGGAAAATCAATTGTTAACACTAAAAAATAATGAGCTTACTGTTCAAATTAATCCAAAAGGGGCTGAATTAACTCATGTAATTGAGAATAAAAATAAATTTGATTTTATTTGGAATGGTTCTGAGTGGCCAAAACATGCCCCAATTTTATTTCCGGCTATTGGACGTTCAACTGATGATGAATATTTGCTGAACCAGAAGATTTATCCGATGCAACAACATGGTTTTGCTTCAGATTATTTCTTTGAAATTATTGACCAGAAAGAAGACCAGATAAGTTTGTCATTAAAAGATAACGAGGAAACTTATCAATCCTACCCTTTTCAATTTGAATTAAAAGTCACTTATCAACTGGTCAGTAAAAAATTGAAGATTCAATTTGAAATAAAAAATCTGTCA…
yqjA	ATGTCAAAGAAAAAAGATACTGAACTTGAAATTATTGATACAGCTGACGGAGCTGTCATTAAAAGTGGAAAAAAAACAATCGCCGAAATTAAAGAAAAATCAGGAAATTTTGTCATTGTTTTTTCAGGTAAAGAAATTGCTACAGTGACTTCTTTTGAAGCAGCTCTTGAAGAAGCAATTATGGCTTATAATCTTTCGATTTAA
yqjE	ATGCAAAAGAAATTCAAGTTATTAGCAACTTCTTCAAGTGGTTTAGAGAGTTTAGTTGCTCGCGAACTTCGTAATCTGGAAATTGAAAATGTTTCAATTGACGACCGTTCACGTGTCTTCTTTGAGGGAAATTTGGCAACAATTGCTAAGGCGAATCTTTGGTTAAGAACGGCTGACCGTGTAAAAATTGTAGTTGGGGAATTTAAAGCTAGAACATTTGATGAATTGTTTGAAAATGTTTATGCGCTTCCCTGGGCAGAGCTTATTCCTTTTGGAAGCCAATTTCCTGTCAGCAAAGCTAAAGCGGTGAAATCAACTTTACATAATGAGCCGTCAATTCAAAGTATCACTAAAAAAGCGATTGTCAAAAAATTACAGACGACATATCATCGTCCTGAA…
yrbE	ATGTTTTTAGTTTTATGTTCGGTGATGATTTTCATTGGATTTCTTTTACAAATCTATGTTTGGCCACGAATTCCAAAATCAATTTTTAAGTATAGAGGTTTAGTCTTATCTATTTCTCTCATTATTCTTATTTTTGTTGTAAGAATACCACTAGAAATTACTGCATTGACACTTCCATTTTATTTGATGATGTTTTTCGGGCTCTTTCTTTTTTGGAAAGATAGAAAACTTTAA
yrbH	ATGAGAGAGAAAATTTTGAATCGAATTGAGAAATTGCTACGGGCAGGTTCAAAATTAAACGAAGCAGAAAAGAAAATACTGATGGACTATTATGAACGGATTGAAAAATCTAAAAATATGGAATTTGAACTCGTTCATCTCAGAAATGCCTTGCTTCCTTTGGTGATTTCTTCTCAACATTCTTTAAATGTCTTAAAATTTTACAAGGAACTTCGTTCAGAGCGAAAGGTGACTTGGGGCGAGGGAAGTTCTTTACTGACTGGGATAGCTCAATTTCCAGAAAAAAATGAAAGGAAACACTTATGA
yrgE	ATGGCTCAATCACTAAATACTAAGGCTGATTATTCAACAGAAGGAATTGCTTATTTAGGTTTTGCTGAATATGGAAAAATTCTGATTGGTGATGTTGCTTTTGAGTTTTATAATGACCGAAATGTTGAAAAAAATATGACTTTTCCTTGGACGGCAGTGGCTCGTGTTGAGGGTGATGTTTCAAAATCCCTCAAAGGTGAGGTAAAAGTTGGTCGACAATTTTCAATCGTTTTACAAAATGGCTCTAAGGTTCGATTCTCATCGAAAAACTCAGGAACTGTTTTAAAATGGATTCGTCATTATTTAGGAAACGATAAAGTGGTTAAATCCCCTAGTTTCCTCGGAACTTTTAAAAATGCTTTTAAGAGAAAGAAGAAAAAATAA
yseA	ATGACTAAGAATCAAAAAGTCAAAACATTAACGTATTCAGCCTTTATGACTGCATTTATTATTATTCTAGGATTTTTACCAGGAATACCAATTGGTTTTATTCCTGTCCCAATTATCTTGCAAAATATGGGAATAATGATGGCTGGGGGACTTCTTGGCCCCAAATATGGTACAATTTCGGTAGGAGCATTTCTTACCTTAGCTTTAATTGGCTTACCTGTTTTAACGGGTGGAAATGGCGGAGCAGCGAGCTTTTTAGGGCCTTCGGGAGGCTACCGAATGGCTTGGCTTTTTACACCATTTTTAATAGGTTTTTTCCTTAAGAAATTGCAAATTACAGCTTCAAAGAATTGGATTGGAGAATTAATCATTGTTTTAGTGTTTGGAGTTATTTTTGTT…
yseC	ATGGTATCAAAAATGATTTTAATCGCTCAAAAAAGTCTTCCAAGACATTTTAAATTAGAGGGCCAAAAAAATTTTCTCTCCTTACTTCCACAATTGTGGCAAGAATTAGAAGGAATTCCCTACAGTCTTAAAAATGGAGAAAATTGGTTACTATCCGAAGAAATTATTCGATATCCATCTTCTAATTATTCATTTGATAAACTGAAACTTTATTTACTAAGTGAACACATCACTCGTCATTCAAAAAAATATATAATCAATCTAAGTCTTGAAATAACTAGCAATACAAAGTTATTGGCACAAATTAACCTAAGTCTATTATCTGAGGATTCCTGGAATGAAATTATACAAAAAAATCAATAA
yseE	ATGACTTGGTATCACGAATTAGGAATAAAATATCCTCTTTTTCAAGGTGGAATGGCTTGGGCTTCTAATGCTGAATTAGTAGCTGCTGTTTCAAACAATGGAGCTTTGGGAATTATTGGTAGCGGCGGACGGACAGCAAATGAACTGAGAAGAATGATAAGAAAAACAAAAACTCTCACTTCACAGCCTTTTGGCGTTAATTTAATGTTACTCGATAAAAATATCAAGCAACTTTTAGAAGTGATTTGTGAAGAAAAAATATCAGTAGTGACAACTGGTGCAGGAAGTCCTAAAGAAATTATTGATACTATAATTGCTAATAATATCAAACTTTTCCCTGTGGTTCCCAATAAAGAAATTGCTCTAAAAATGTTAAATCTTCCTATCTCCGGAATCATT…
ysgA	ATGTTCTATGACCGTCTAAAAACTTTAGTTATTGATTCTCAGAAATCTTTCAACCAGGTCGAAATAGAGTTGAGATATCCCAGAAACGCCCTTGCTAATTATCGCTTGGGAAAAGAACCTTCTGCCAAAAGATTGACAGAAATTGCTGATTATTTTAATGTCACAACTGAATCCCTTCTTGGTAAAGATGACAAGTACAGTTATAACAAGGCAAAGCTTTTGTTTGAATATCTTACATTAGATAATAAACAAAACTTGTTAAATTATATTCAAAATCGAATTGATGAGCTTGAACTTCTTGAAAGAGAGCCCATTTCTTTGAGTACTGAACAATTTGTATTTTGTGGTGATAATACTTGGGCGCTACAAGAAAGCCGCAAAACAATCAAACTGCTCACA…
yshA	ATGATTAAAAATCTTCATGAGCGGCTTGCTTTGCGCTTATCTTATAATTTTCAGACTAATTGCTACTTTTCGATAACTTTCTGCTACTGTATAAAATATTATTCTGTTTCTAAATATTTTACTGACAACTTTGTTAGTAAAATTGAGCTATTATTCAAGACTTTAAAAATAAAATTGACTGATTATAAGTCAATTAATGTAAAAGGAAAGATTATGTCACAAAACACAAAAGGTAAACTCTCACTCGTAGGACTCTCGTTGATGATATTTACGACAGTCTTTGGTTTTGGGAATATCCCTGTCGCTTTCTACCAAATGGGTTACGGCGCCATTCCTTGGTATATTATTGGAGCCCTGCTCTTTTTCCTCCCTTTTGCCTTTATGGTAACGGAAATGGGT…
ytbA	ATGACTCCACTAGATTTAACTCATCTTACTGAAGATATCAAAAAAACAAAAAACTGGTCAATTCATCGGAAAAGAATGTATGCCATGGGTTTAATGCATGAGCTTTATATTACTGATGGTTCAAATAACGAAAATGAACATTCAATTATTCCTGCAAGTGACCGTTTGTTAACTGCCCAATTAGTCAGTGAAGTTCTTGACCAGCTGATTGAATATGATGAAATTTCGATTTTTGAGGAAATGGTCGAAAATCATAAAACAACTTGTCCCTCTACTCAATTTTCACATATTCTATCTTTTGATGACGAAGCAGGCATCCAATATATTTTAAATTCTAATAGTTGGCTAAAGGTTTTACGTGGTTCAAATGACATAGCTCTTGTTATTACTGGTAATCTT…
yteD	ATGAAAAATAAAAAAACATTTGGTCTTATCCTTTTTATTATTTTGTTTTCCTATTTCCTTATTTTAATGGATAACTCAATAATATTTACAAGTAGCTTAAAAATTTCTCAAGATTTAAAAATGAATGAATCAACTTTATCTTGGGTTTCTAATGCTTATACGATTACGTTTGGTGGTTTTCTTTTATTAGCAGGACGCCTGGGTGATTTATTAGGGCGAAAAATAATTTTCCTTCTTGGACTTTTCATTTTTGGATTTTCTAGTTTAGTTGTCGGTTTGTCAACTTCTTCAGAAATGATGATTATTGCCAGAGCAGTTCAAGGAATTGGTTCGGCTATTCTTGCTCCAACAAGTTTAGCTTTATTAATGGATACATATAAAGGGGATTTAAGAGTTAGA…
yteE	ATGGGAGAAATCAAGGATAAAAGGTTAGAACTCTTAATTGAGGAAGTTAATATTTTTTTGAATAATGACCAATTGTTTGAGCACTGTTTAGCAGTGGCAAAGACGGCTGAGGCACTGACAGAAGAATTAACTGATTCTAATGAAAGACGTTCGCAAGCTTTTATAGCAGGAATTTTACATGATATTGGTGGAATTTATCCAAATGATCAAAGAGTAGAAAAAGCAGAAATTTTTAATATCGAATTGCTGACAGAAGAGCGTGAATTTCCATTAATTATTCATCAGAAACTTTCTAAGTATTTGGCGAGTCAACATTTTAAAATTACTGACGAACAAGTTCTGTCAGCAATTGAATGTCATACTACCCTAAGAAAAAATTTTACAGAATTGGACTTGATT…
ytjD	ATGTCATTCATTAAATCATTAGAAAACCGTCGCACAATCTACGCTCTTGGAAGAAACGTTCAAGATGAAGAAAAAGTGATTGAAACAATTAAAGAAGCTGTACGTTTTTCACCAACAGCTTTCAATTCACAAACTGGACGTCTTTTGATTCTCACAGGTGATGCCCAAGATAAACTTTGGGATGAAATTGTTGCCCCAGAACTTAAAGCAGCCATGGAAGCACAAGGTGTTCCTGAATCAGCTTGGGATAACACACGTGCAAAACTTGATGGATTTAAAGCTGCTTTTGGTACAATTCTTTTCTTTGAAGACCAAGCAGTTGTTAAAAATCTTCAAGAACAATTTGCTCTTTATGCAGATAACTTCCCAGTTTGGTCAGAACAAGGTTCAGGAATTATT…
yveD	ATGGTTTTAGATAAAATTAGTGACCTTCTTGCTGAAAAAAAAGACTGGCAAGAAATGCAAAATCGAGCTAAAAAATTACCTAAAGATTTTTATCAGGCTTATCGTTCAATTCAAAAATATATGTTCAAAATGGGGGCAACAGATTGGCATATTTTTAATGATATTATTGAATTATTTGAACTGGCAGTAGTTGATGGGCGAAGCCCAGCAGAGGTTCTGGGCGATGATGTTGCAACTTTTGCTGATAAATTATTAAGTGATAATAAAGAGGATTGGCGAAATAAATATCGTCAAGCTTTGAATGATTATTTTGCTCAAAAGTAA
yvfB	ATGTCCACGGTTAAATACATTTGTTTTACAAAAACGGCTCCTAATAAAATGAGTGATGATAATATGCACGCACCTATTAATGATATGCAAATTGCTGAGGATATTCATCTTACTTTCAATCACATGATGATGTCAATTTTTCATAGAATAGTTGTGAACAAAAAATGA
ywaC	ATGAAGAAATGGTTTATTTTTGATGACATGGAAAAGATAAAAAAATTGATTGTCAGTAAATCATGGTGGGATACGGTTGATGCTTTAGATGAATTAGTTGGTCATCTTTTACTGACAGGTCGTAAACAAGCGACCGAAAATGACTCAACTGCTTATGAACAGGTCAAGACTCTCGTAAAAGAATGGGCTCAAGCCGAAAATTTTTGGATTCGACGAATTGCAATTGACTGTCAATTAAGCTTTAAAAACCAAACAGATTTAGAATTACTTTCATATACTATTGAAAAAAATCTTTTAGGAAGTTCTTTTGCTGATGAATTTTTTATTACGAAAGCAATAGGTTGGGCTTTGCGAGATTTGGCAAAAACAAATTCTGCTTGGGTCATAAAATTTATTGAA…
ywfB	ATGACTTACGAACAAAATTTTTTAAAAGATTTTCAAGAATGGGTGGACCAACAAGTTCAAATTTCTGAACTTGCCATGAAAGCAGCTGAAAAAATTGCCACAGAAGACGGTAAAAAAGAAGCGAAAGAAGCTGCTATTCGCTATGAAAGTCGTTTAGACGCTTACCAATTTTTGCAAGGAAAATTTGAAAACTACAAAAATGGTAAAGATTTCCATGACGTTCCAGATTTTGGAACAAAAACATTTTAA
ywiC	ATGAATAAACTAGAAGAACTTCGGAACAACATTGACCAAGTGGACCAAGAAATCGTTCAGCTTCTTGAGAAACGTATGACAATTGTTCAAGAAATTAGCCAAGAAAAACAAGCACAAAAAATTACTATTTTAGATAACTCTCGCGAACAAGCCGTATTAGATTTGGCTCGCCAAAATATTAAAAATTCTGCTTATCAAGAAACAATCATTAATACTTTTAAAGATATTATGAAAAATTCTCGCCTTTATCAAAGAGAAAACCGTGAAAAATAA
yxbF	ATGAAATTTGAATTTAAAGGACTTTCTTCATATGAAGAAAATTCAACACCAAACTATGTAGGCGATACTAAAGTACGTAGTGTCATTCAAGACTTCGTTAACATGGATGAAGCAATTGAATTTGTTTCAAATCACCACGGTTTTATAAAAACTGAAGATGGAAAATTTGCTTTTGAAGTAAGAAATATCTCAGCTATCGGTTAA
yxdE	ATGTCAAATCAAGAACCAATAGCAAACTACAAATTTAATTATAAAACAACAGCAAATAAAGTTATGAAAAATATTAATCTTTCAGGAAAAACAATCATCATCACTGGTGGGTATTCTGGTATTGGTTTAGAGATGACCAAACAACTTTCACGTGCTGGAGCAAAAATTATTATCCCCGCCCGAAGAATGGAGGTAGCCAAGAAAAATTTATCTAAAATAAAAAATATTGACATTCTTCCCCTTGACCTCACCAATCCAGAAAGCATTCATCAATTTGCCGAAAGTTTTTTGCAAAATAATTCAAAACTAGATATTCTTATTAATTCCGCTGGATTAATGTACCTTCCTTTAAAAAGAGATTCCCGAGGAATAGAATATCACTTTGCCACAAACCATCTA…
zitS	ATGAAAAAGATATTGATGTTACTTGCTATTCCAGCAGTTTTACTCTTGGCAGGTTGTCAAAAATCAGCCAGTAAGCCAGAAGTTGTCACGACTTTTGAGCCAATGTATGAGTTTACGAAGGCAATTGTTGGTGACAAAGTCGATGTCGAAAATATTGTCCCTGCTAATCAGGAAGTTCATGAATTTGAACCAAGTGCAAAGCAAGTTGCGACAATGACAAATGCTGAAGCTATTGTTTACAATTCTAATGACCTTGAAAAATGGGCCAAAAAAGTAAATAATAAAGGGATTAAAATCGAAGCCAGCAAGGATGTTGATAAGATATCTGGTGACCCTCATACTTGGATTAGTCCAAAGCAAGCAATTATTGAAGTTAATACCATTGCCTCTGAGCTTGGG…

## Sheet: Table_S1.3
High-expression genes
Locus tag	Wild-type coding sequence
PAS_c131_0011	ATGTCCGCCCCAACCGTTGAAGTTGAAGAATTGAACTGGAGACTCGTGGAAGTCGGTAGAGTTGTTTTGATCAACAACAAGCTTGCTGCTATTGTCGACATCATCGACCAGAAGAGAGTTCTCGTTGATGGACCATCTACTGATGTTGAAAGACAAGTTGCTCGTCTTCAAGACATAGAACTAACCTTCTTAGTGTTGGATTCCGTTTCCAGGGGAGACAACTCCGATGCTGTCAAGGAGGCATGGGATGCTTCTGATATCTCTTCTCAATGGGCCTCTTCTGACTGGGCTAAGGATATTGCTCAAAAGCAGAGAAGAAGTGAGCTGAACGACTTTGAGAGATTTCAAGTGCAGCTTTTGCAAAAACAAAGAAGCCTTGCTATCGGTAGTGCTGCTAAA…
PAS_c131_0017	ATGGTGGAAGGAAATGTTCTAGTCATCTCTAATAGAGTTCCAGTTACAATCAAAAAAGGTTCTGACGGCAACTATCAATACAACATGTCAAGTGGTGGATTGGTTACTGCGCTTCAAGGGCTAAAGCAAAAATTTCAATGGTTTGGCTGGCCTGGTTTGGAAGTTCCAGCTATTGACCAGGAAAAGGTGAACAGTGACCTTAAAGAGAAGTTCAATTGCTTTCCTATCTATCTGAGTGATGAAATTGCAGAATTACACTACAATGGATTTAGCAACTCTATTTTGTGGCCCTTGTTTCATTATCATCCAGGAGAAATGAATTTTGATGAGGCTGCATGGGCAGCTTACATTGAGGCCAACAGACAGTTCTGCAAAGTTATAGTTGGTAAGATCGCTGAT…
PAS_chr1-1_0002	ATGTCCGCTGAAGAGCCAACTAAGGAGAAGATTCCTATCAACCATTCTGACGATGAAGATGAGGACATCGATCAGTTAATCGAGGACCTGCAGTCGGTCCACGGTTTCGACGATGAAGAGGAGGAAGAGCACCATGAGGGTGCAACCGCCAAGCCCGTTCCAGAAGAACTCTTGCAAACGGACCCAGCTTACGGTTTAACCACTGATGAGGTCCACAAGAGAAGAAAGAGATTTGGTGAAAACAAGATGGCTGAGGAGAAAGAGAACCTTCTTGTCAAGTTCTGTATGTTCTTCGTCGGCCCAATTCAGTTCGTCATGGAGGCTGCTGCCATTCTGGCCGCTGGTCTGGAGGACTGGGTCGATTTCGGTGTGATTTTGGCTTTGCTGTTCCTGAATGCT…
PAS_chr1-1_0008	ATGAGTGCTACATCCGGAGTTGTCAACAGGCCATTGGTGTTAAACCATGGCTCAATCGAGTCAACCATCTTAATCCCAACCACAGAATATCATTTCTACCAAACGTTACTGGAAGGGTTCAGGAAGTCATTGCCACAAGTTACCGAGGGATTTGCTGACGACGACGAGCCGAGCTCCAAGGCAGAACTTCTGATGAAGTTTTTGGGTTACATTGTCCAATCTGGAGTCTCCAATCAGCAAGAGCAATTAGCTGCTGCAAAGTTGGTTTTGAATGAGTTCGAGTCCCGTTTCCTTCAAGGATTGAACTTGCACTCTTATGCTGCCATTTTGCTTAAGAGCGAGACCTTTCCCACAACATTATTGAAAATCAAAGAAAACTTAATCAAGAACTACTACCTG…
PAS_chr1-1_0030	ATGAGTGACAAGAAAACATCCGTAGAGGCAGTGATTACTGAGGTTGATAGCAGTCCAGCCTATGAGGCAGGCAGCATCAAATCTGAGAACAAAAGAAACTTCGTTCAGAATTGGTTTGATGGTTTCAAGCCATATGAAATGGAGGAACTGGATCCAAATCTTTCGGAGGTGGAGAAGGCTGCCATTGCTACTGCTAACGCGCCATTGCAAAGAAAACTTAAGAACCGTCATTTGCAGATGATTGCCATTGGTGGATCTATTGGTACTGGTTTATTTGTGGGTTCCGGTAAAGCTCTTGCAGCAGCTGGACCTGCTGCCCTACTGATTGCTTGGGGTTTGACTGGTATCATGATTTACTTTACCGTTCAAGCTTTGGGAGAATTATCTGTTACCATGCCT…
PAS_chr1-1_0037	ATGTCGTTTGGGAACCACTATTACTTCCCCGTTTCAACTACATCGTTTCCAAAGTGGATAGACCGTATAATGACATCAAATATAAATGGTTCTCTGCCTCAAAGCGCTAATGTGGTGGTTATTGGTTCTGGATTTGCTGGAACCGCTGTTTCTTACTATTTACAGAATGAAATTGCTGGTGACCAATCGATTGTGATGCTAGAAGCAAGAGCAGCCGTCTCTGGAGCCACTTCCCGAAATTCTGGACTTATAAAACCTGAGTACCATAGAAATCATGGTGAATATGTTGACAAGTTTGGGTCGAAAGTTGCGGGGCAATTGGTCAATTTTGAGGTTGACAACATGAAGGAGCTGGCTAGAATTCTAACTCTTGATTCCGATCTTAATGAAAAGGCAGAC…
PAS_chr1-1_0072	ATGCCAGATCAATTATCATTTTTAAAGAGAAAGACCGGTGTCATCGTTGGTGACGATGTCAGAAACCTGTTCCTTCACGCACAGAAGAAGGGCTTCGCCATTCCAGCTATCAACGTCACCTCTTCCTCCACCGCCGTGGCTGCTTTGGAAGCTGCTAGGGACAACAACTCCCCAATTATTTTGCAAACTTCCCAAGGTGGTGCCGCCTACTTTGCTGGTAAGGGTGTCAAGAACTCTAACCAGGAGGCTTCCATTGGTGGTGCCGTTGCTGCTGCTCATTACATTCGTTCCGTAGCTCCATTGTATGGAATTCCAGTTATTTTGCACACTGACCACTGTGCCAAGAAGCTTTTGCCTTGGTTCGAAGGTTTCTTAGCTGCCGATGAGGCTTACTACAAG…
PAS_chr1-1_0107	ATGGTCCAACCACAAGAACCAGAATTTGAGCAAGCCTACAACGAACTTTTGTCCACTATCCAGGACTCAACTTTGTTCGAGAAGAAGCCTGAGTACAAGAAGGTTATCGACGTCGTCTCCATTCCAGAGAGAGTTGTACAATTCCGTGTCGTTTGGGAGAATGACAAGGGTGAACTTGAGGTTAACAGAGGTTACAGAGTCCAATTCAATTCCGCTCTGGGTCCATACAAGGGTGGTCTGAGATTCCATCCAACCGTTAACCTGTCCATCCTCAAGTTCTTGGGTTACGAGCAGATTTTCAAGAATGCCTTGACTGGTCTGAACATCGGTGGTGGTAAGGGTGGTGCCGACTTCAATCCTAAGGGAAGATCCGACAATGAAATCCGTCGTTTTTGTTAC…
PAS_chr1-1_0118	ATGACCGAATCTGCATTCAGCATCTCCCATTTGCACGTCATTACTCCCACTTTTATGCATGTGCTCAAGTATAAATATCCAGAGTACTCCACCCCTAAGTCCTCTTTTTTGCTCTTTTTTCAATCTCTACTATACATTGAATCAATGGTTTCTAAAACAGCTCAAATTCTTGCCGGTGCCGCCGTCGTTGGTACTGGTTTAATTCTCTACCAACAGAAGAAGCAGGAAAAACTTCAGACCCCCATCTCGTCTGGTCGGTCCGGAAATAACCCTGTAACTGTGGGTAGTGGCATTGCTCCAGCAGTTGACAATCACACCAGATGGTCGCAGTCTCCGGAGTCAAAGTTTATTAGCACAAAGTCCTTGGGAGGACCTCCTGCTAAGCAGGACGCTTACAAT…
PAS_chr1-1_0171	ATGTATATCCCACCTACAAGTTTCAACAGGAAGCAGTTCAAGTACTCGGGTGACAACTACAACACTCCCAGCGAGTTTAAGGAGCAAGCTCGTCTTGATATCCACCGAAAATTAGCGCAAGCTCAAAGCAACCTACGACATGGTTCCTCCCCCTTGGCCACCAAATCCATAACAGCTTCGTCCTCACAGTTCAGCGGGTCAGACGTCGAAAGTCTCGCTAGCGTGGCCAGTGATGGCTCTGAAATGACGATAGACGAGTCCAAGAGGAAACGGAAGGCTTATTTGGGCTTCTTGAAGAAGCCAGAATCCAAACTCTCCAGAACAACCACCAGGAGAAGTTCCCTGTTTTCCAACAACCTAACACAGCAACCAACTAATCAAACAGAGGCCACCTCATTA…
PAS_chr1-1_0180	ATGTGGGTACTAAACTGGTTCCAGGATGTGTTGGCATCTTTAGGGTTATGGAATAAGCACGCCAAATTGCTGTTTCTAGGTTTGGACAATGCTGGTAAGACAACGTTGTTGCACATGTTGAAGAACGATAGGTTGGCTACTTTGCAGCCTACATGGCATCCAACTTCCGAAGAGCTCTCTATCGGAAACGTCAGATTCACCACTTTCGATTTAGGTGGTCACGAACAAGCCAGAAGAGTCTGGAAAGACTACTTCCCAGAGGTGGACGGAATTGTCTATCTTGTTGATATCGCAGACCCTGAGAGATTTGAGGAGTCCAGAGTCGAGTTGGACGCGCTCTTGAAGATTGAAGAACTTTCCAAGGTTCCTGTTTTGGTCTTGGGTAACAAGATTGATAAA…
PAS_chr1-1_0183	ATGTCCAAGATTTCTACCACCCAAGTCCGTGAGCATGTCAAGGAGCTTTTGACCTTCTCCAACGAGACCAAGAAGAGAAACTTCTTGGAGACCGTCGAGCTGCAAGTTGGTCTTAAGAACTACGACCCACAGAGAGACAAGCGTTTCTCTGGTTCTTTGAGATTGCCTCAAGTCCCAAGACCAAACATGAACCTTTGTATTTTCGGTGACGCTTTTGACGTCGACAGAGCCAAGTCTTTGGGAATTGACGCCATGTCCGTTGACGACTTGAAGAAATTGAACAAGAACAAGAAGTTGATCAAGAAGTTGGCTAAGAAGTACAACTCTTTCATTGCTTCTGACGTCTTGATCAAGCAAGTCCCAAGACTTTTGGGTCCACAATTGTCGAAGGCTGGTAAG…
PAS_chr1-1_0200	ATGCTTGCTTCAGGAAAGAGATTCTTCTCATCATCATCACTAAGACAGGTGTCTGCTTGGGCCAAGGTCGAAAAAGCTCCTGCAGACAAGATCTTGGGTCTAACTGTGCTCTACAACCAGGACACTAATCCCTCCAAGATCAACTTGGGTGTTGGAGCCTACAGAGATGAGAATGGTAAGCCATGGATTTTACCTTCGGTTCGTAAGGCTGAAGAGGTCTTGATCAAGACTGAGGTCAACAAGGAGTATGTCCCAATCACTGGTTCTCCCAAGTTCAACGAGCTGATCAAACAGACTTTGTATGGTAATGATCCAGCTGGTAAGCAATTATTGGAACAGAACAGAATTGTTTCTTCCCAATCCATTTCAGGAACTGGTGCCTTGAAGGTGTTATCTGAG…
PAS_chr1-1_0216	ATGTCTCTCCCATCCGCTACCGCTAACGCTGCAGTTACCAACCAATTGTTAGAGCTTCCAGACACCAACCTGGTTGCCCCAGCTGTCACTGAGGTGTCCGAGAAGGCTGCCCAATGGCCAGCTAACGTCAGATTGCAAAGACAAAAGAAAATCTTGTACCAGAGACTTAAGGTCCCTCCAGCTATCGCTCAATTCACCAACACTTTGGACAGAAACACTGCTGCTCAAACTTTCAAGTTGTTCAACAAGTACAGACCTGAGACTTACGAACAGAAGCAGGAGAGACTCACCAGAGAGGCTGCTGCCATCGCTGATGGTAAGAAGAAGGAGGATGTTTCTTCCAAGCCTTACGTTGTCAAGTTCGGTTTGAACCACGTTGTTGCTCTGATTGAGAACAAG…
PAS_chr1-1_0218	ATGTCGGAAGAAGAACAACAACAAACAAACGAGAAGGTCATCGACCTTGAAAAGAGAATGTTTGTCGGAAACATCGATTATGACACCACCGAAGAAGAGCTCAGGGAGTTGATTACGGGCTTCGACATCGAAGGCATTGAGATTCCCAAGAGGTTTTCTAGGCGAGTGGGAAAGTTGACTGGACGCGGTTTTGCCTTTGTGACATTTGCCTCTAGCGAGGAAACTGCAAAGGCAATCACCGAGTTCGAAGGCAAAAATTTGAAAGGGAGAGACATCTACTGTAAATCTGCCAAACTCAAGTCAACTGAAGAGAAGACTAAGAAGAAGAAAGCCAACAAAAAGAAGACTTCCGCTGCTAAGAACAATGATGGAACCACCGAAGGTGTTACTAATACTGCA…
PAS_chr1-1_0226	ATGCAATTGCGTCATTCCGTTGGATTGGCTATCTTATCTGCCATAGCAGTCCAAGGATTGCTAATTCCTAACATTGAGTCATTACCCAGCCAGTTTGGTGCTAATGGTGACAGTGAACAAGGTGTATTAGCCCACCATGGTAAACATCCTAAAGTTGATATGGCTCACCATGGAAAGCATCCTAAAATCGCTAAGGATTCCAAGGGACACCCTAAGCTTTGCCCTGAAGCTTTGAAGAAGATGAAAGAAGGCCACCCTTCGGCTCCAGTCATTACTACCCATTCCGCTTCTAAAAACTTAATCCCTTACTCTTATATTATAGTCTTCAAGAAGGGTGTCACTTCAGAGGATATCGACTTCCACCGTGACCTTATCTCCACTCTTCATGAAGAGTCTGTG…
PAS_chr1-1_0257	ATGTCTTCAGAATCTAGAACCTATTCATTCAAAATCTTTTCGATTTTGACCTATGCTCTGTCAATTTACGGGGAAGTTCGTTACTTCCTCTTCAGAACCCACCACAGCAGGTCTTATTTGACTCCGTTCACTGGAAACTCCACACTCGACTACATCTATGTTATTGCCACACTTTTGCTTCAATTGTTGTTCGTCGTCCAGTACTTTAGCCAAGATGGTACTGTTTCAGCCAGAGAACAAAAGAATGTGTTGGAACAGGTCGGATACCACTTCTCCATCTACAATGTTCTGAACTTTATCTGGGTCTATCTTTTCAAGCACAAGAGATTTTTGTTTGCTGAGATTGTTTTGTTTGTCAATCTATTCAATCTGCTGTCTCTGTACTTCATCCACAAGACT…
PAS_chr1-1_0283	ATGGTTTTAGTCCAAGATTTATTGAACCCCAACCCAGTCTCCGAGGCCAAGCAACACAAACTAAAGACTTTGGTCCAAGCTCCAAGATCCTTCTTCATGGATGTCAAGTGCCCAGGTTGTTTTGAGATCACCACTGTCTTCTCTCATGCTCAAACCGCTGTAACCTGTGATTCATGCACCACTGTTTTGTGTACTCCAACCGGTGGTAAGGCTAGATTGTCAGAGGGATGTGCCTTCAGAAGGAAGTAA
PAS_chr1-1_0302	ATGGCCGGTTTGAACGCTAAAGAATTAAGAGCCAAGTCGGAGCAGGAGTTGGAGGCCGAGTTGATCGAGCAAAAGAAAAAGTTGGCTCAACTCAAGGTTCAAAAGCTGACTAAAGCTTCTGTCCCAGAAATTAAGGCTGTTCGTAAGGACATTGCCAGAGTTTTGACCGTTATCAACTTGCAAAAGCGTGATGCCGTCAGAGAATCTTACGCCGGTAAAGAACACATTCCAAAACAGTTGAGAGAAAAGAAGACCAGAGCTCTAAGAAGAGCATTGACTGCTGAGGAGAAGTCTCATGAAACTGTCAGACAGAGAAACCGCAGAGTTGCTTTCCCAAGAAGACTGTACGCTGTCAAAGCTTAA
PAS_chr1-1_0307	ATGGATATAGATTTGGATATTCAAATGAAAGATGCTGTCGAACCTGATTTGGAGGACCAGCAATCTTCGTCATCGTCGGAGAGTTTTGACTTTCCTATCAATAATGTAAATTACTCCAGCAAACCAGTGGAATTAACATCTTCTAATATCAACCAGTTGGACAGCTGGATAGAACAACTTACCGATTGCAAACCTTTGAGCGAAGAATCTGTTAAAAAGTTGTGTAGCATGGCCATAGATGTGCTGAAGTTTGAGGAGAACGTACAACCAGTCAATGTCCCAGTGACAATTTGTGGTGATGTTCATGGACAATTCCACGATCTAATGGAATTGTTCAAGATTGGAGGACCATGTCCAGACACCAACTATTTGTTCATGGGGGACTATGTTGATAGAGGT…
PAS_chr1-1_0315	ATGTTTCAACGTACTACCGCCACTTTAGTCAGACAAAACAAGGCCATTGCCAGATTCTATTCTGAGGGATCTACAGGAGCTCCTCGTTCTGACGGATCCGGCGACGCTTTCACCAAGCGTGAGAAGGCTCAAGAGGACTTCTACATTAAGAAGCACCAAGCCGAGCAATTAGCCAAGCTGAGAGAGCAACTTAAGAATCAGAAGGAACATCTGCAGAACTTGGAGAAAGAGATCAACAACATCAAAGAGAAATAA
PAS_chr1-1_0319	ATGTCTACATTTGATTTCCTTTCCAGAAAAAGCGGTGTCATCGTTGGAGATGACGTTAGAAAGCTATTCGAATATGCAAGAGAAAGGAAATTTGCCATTCCTTCCATCAATGTAACGTCCTCTTCTACAGCGGTTGCTGTATTGGAGGCTGCTAGAGACAACAAATCACCAGGAAAAGGCGTCAATAATAAAGACCTTAGCGCTTCAGTGACTGGATCTATTGCTGCTGCTCTATTGATCAGAACTATTGCACCTTCTTATGGCATACCTGTCATTCTGCACACTGACCACTGTCAAAAAAAATGGCTCCCTTGGTTTGACGGAATGTTAGATGCAGATGAAGAATATTTCAAGACCCATGGAGAGCCTTTGTTCTCCTCCCACATGTTAGACCTGTCG…
PAS_chr1-1_0378	ATGTCTACTCATCAAGATATCGAGTCATCAGCAGAAACAGCCCATAACCCCCACGACGAAATACATAAGGGTGAGTTTGTTACAACTCAACAAGATTACTTGGCCCCTTTCACTGGGGGCTTGATAAGCGGCTACCAAGTCAGACCTTCTCGTAAGTTTGCAAATCCAGTCCCAGCAGGCGTGTTTTCACTGGGTACTTCTCTGTTCACTTTGGGTCTTATTCTTGCCGGAACCAGAAATGTATCAAGTCCAGCAGTTTTAACAGGTTCCTTTTTGTTTTCTTCAGGTTTAATCCAAATCATTTGTGGTATCTGGAGTATTGTCCTTGAGAACGTCTTTGGTTCAGTACTGCTGCTATGTTATGGTGGTTTCTTTGCCTCATTTGGTGCAATTCAGAAC…
PAS_chr1-1_0407	ATGGGTAGAAGAAAGTCACAAGCTGCTGCAGAGAGAAATCTTGAACCAATTAAAATTAGTACCGACTCAATTAAGAAAAGGCCTCGTCGAGATTCCAATGAACCTCCATTCAAAAAGTTTGATGATCTAGAAATGTTTGAAACTTACTTGAAGGGTGAATCTTGGGATAACGATTTTGATTTCCTCCACGCTCGTTTGGATTATTATCCTCCATTTATTCGTAATGAAATTCATGACGATCCGGAAAAGATTAAACCAACAATGAACAATAAGTCCAAGAAGTTTGTGAGAAACTTGCATCATCACGTTGACAAACATCTGTTAAAGCAAATTAATGACATGGTTGGAATCGAGTACAAATTCAAACGGGAGGAAGAGAAGTTACCAGATGGCCGACTA…
PAS_chr1-1_0417	ATGACAGACAGGGCCACTCAGAATTCAATAAATACAAACCAGAACTCAAACTCAAGCTTCAACCAAGACGTTGAGAAGGGCGATGTTGAAGCCCAGGGCGCTCCAGCCCAGCCGACATTCACCAATTCAACGTTTCGTCACGATGATCAGAATATCTATATCAACGATACTGCCATTCCAAAAGAAGAGTTCATGTACGCTTTTGGGGGTACCTTAACCACTGGTCGTCAGTCTGTGCATCGCAGCTTTGGCAACCCTGTACCCGCTGGACTTGCAGGATTCTCCTTAGGAACTTTTGCCCTGGGTCTAATTCTTCTTCAGGCCAGAGGCGTAACGGACGTTAGCATTCTCATTGGAATGTTCCTTTTTGTTTCAGGAGTAGTTGAAATAATTGCTGGT…
PAS_chr1-1_0432	ATGTCCGTAAGAAATGCCACTTTTCGTTTAAGCCGTGCTGCTATTGCTAAGAGAACTTTGGTCAGAATTGCTTCTCAAGCCTCATTAAGACCAACGACACTGAATTCTGCCACTGGAGTCGCTCGTTCGCAGTTGACTTTTAGTCGTGGTGTGAAAACCATTAATTTTGGTGGTGTCGAAGAAGTTGTCCACGAGAGATCTGATTGGCCAAGAGAGAAACTGCTAGAGTATTTCAAGAATGACACTTTAGCTTTAATTGGCTACGGATCTCAGGGTTATGGTCAAGGATTAAATCTAAGAGATAATGGTCTCAATGTTATTATTGGTGTCCGAAAGAACGGCGCTTCTTGGAAGGCTGCTATTGAGGATGGCTGGGTTCCTGGTGAAAACCTTTTTGAT…
PAS_chr1-1_0433	ATGTCAATTCCAAAACCAGAAGGTTCTACACTCAGATTGGGTTCTACAGCTCCTGATTTCAAGGCCGAAACCTCTCGTGGACCAATCTCTTTCCATGACTTCATTGGAGATTCCTGGGTAGTGTTGTTCTCACATCCTGATGATTTTACCCCTGTCTGCACAACAGAACTGGGAGCTTTCGCTAAACTGCAACCAGAGTTTGAGAAGCGGGGCGTGAAACTGATTGGCTTGTCTGCCAATACTACTGATTCTCATCAAGCGTGGATCAAGGATATTGATGAAGTAACTGGCTCACATCTGACTTTTCCCATTATTGCCGATCCAGAGCGCAAGATCGCTTTGGCGTATGACATGATTGATTTTCAAGATGCCTCTAATGTGGATGATAAAGGAGTACAA…
PAS_chr1-1_0448	ATGGGTGACACCTTGAAAGAACCAATTATATTTGCACCTAAGACCTACCAATATGATAAATTTCAGTTAAACCCAGAGGATATGGCCGAGGATCCAATTGAACAATTTACTAAATGGTTTCAAGAGGCCCAAGAGGCTAGGGAGGATCTCCCGGAGGCAGTGAATCTTGCGACTGCTAGATTGCCTTCTGGTCGTGTGTCCTCAAGAGTTGTGCTTTTCAAAGAGTTAGACGATAGAGGATTCGTAATTTACTCAAATTGGGAACAGTCTAAGAAGGGCCAAGATGTGAAAAGTAACAAATATGCAGCTATAACTTTTTTTTGGAAGGGATTGCAACGCCAGGTTCGTGTTGAAGGTGTATTCGAGGCAGTTAGTCGCTCTACTGTACAACGGTACTTT…
PAS_chr1-1_0475	ATGTCCGCTATTAGATCAATTGCCCAGCGTACGTTGCGTACCCAGGCCCAAATTTCCAGAGTTTCCTTCCTGGGAGCCAGAGCTTACTCTACAAAAGAGCCCACTTTGAAGGAGCGTTTTGCTGAGCTTCTGCCTGAGAAGATTGAGCAGATCAAGCAGCTCAAGGCCGAGCACGGCAAGACTGTCATCGGCGAGGTTCTGCTTGAGCAGGCCTACGGTGGTATGAGAGGTATTAAGGGCCTCGTGTGGGAGGGATCCGTTTTGGACCCAATTGAGGGAATCCGTTTCAGAGGAAGAACTATTCCAGACATTCAAAAGGAGCTGCCAAAGGCTCCAGGTGGAAACGAGCCATTGCCAGAGGCTCTTTTCTGGCTGTTGTTGACCGGTGAGGTCCCAACT…
PAS_chr1-3_0034	ATGTCTACTAGACCTCAAGTTACTGTTATCTCCGTCGAGGGAAAACCATCTTCTACCTCTTTGCCTTTGCCAGCTGTCTTCAAGGCTCCTATCCGTGGTGACATTGTTCAATCTGTTTTCACCAGAATTAACAAGAACAAACGTCAGGCTTACGCCGTCTCTGAGAAGGCCGGTCACCAAACTTCTGCTGAGTCATGGGGTACTGGTAGAGCCGTTGCCCGTATTCCAAGAGTTGGAGGTGGAGGAACCCACCGTTCAGGTCAAGGTGCCTTCGGTAACATGTGTCGTGGAGGACGTATGTTCGCTCCAACCAAGATCTGGAGAAAATGGCACGTAAGAGTCAACTTGAACGAAAAGCGTTACGCTACCGCTTCCGCTATTGCTGCCACTTCCGTTCAA…
PAS_chr1-3_0059	ATGGCTTTTGGAGACAAACTTACACACAGATTCCATAAATCATCTGATGCCTCAACTGGTGCTGCTTCAGTGGAGGAGTATTCCACCAGCATTCATGAAAAATCTGATAAATCAGCTATAGGAAAATTCCTAGACAAAATTGCCGTGCAAGAGGAAAAAGGATTGTCCGTTTCGCAAACTTTCCTTTTCAACTTTGACTTGAGACCAGTCGAAAGCGCTAGAAGAGTATGGAGTTGGTTTAACTATGTGTTCTTCTGGATTGCTGACTCTTTCAACATCAACACTTGGCAAATTGCTGCTACTGGTGTCCAAGCTGGTATGAGTTGGTGGACTTGTTGGTTATCAGTCTGGGTTGGTTATTTCTTGTGTGGTATCTTTGTTACTATCAGTGCTCGTGTT…
PAS_chr1-3_0102	ATGGAAGAAACACAGTTTACAGATAGAGCTTTAGCTATTATTACAAACGCTACAAAGTTGGCCAAGGACAATTCCCATCCACAGGTCCAGCCTATCCATCTGTTGGCCGCTATGGCCCCCACAGATGAAGATACTACCCCTTATTTGAAAGTCTTAGTGGAGAAGGGAAGATTTGACTGGCAGACTTTTGAAAGGAACATCAATAGAGCATTGATAAGGGTCCCATCGCAGACTCCTGCCCCTACTGATGTTTCCTTCAGTGGAGTAGCAGCTCATGTTATCCAAGAAGCTGGAAAGATGAGACAACAACAAAAGGATTCCTACATTGGACAGGATCATTTGCTGTTGGCATTGTTGGAGGACAAGTCTATTACGCAGATCCTGAAAGATTCTTCAATC…
PAS_chr1-3_0104	ATGTTATCCGCCAGAAGAGTACTTGCTAAGATAAACAGCCGTGGATTGGCCACGGTGTCAGGGCTCACCAAGGATTCTCTCGTTGAGATGAACCTGTTGGAAAAGGGCAACTACATTAATTACAAGCAACAACTTGACAACGTCAATATTGTCAAGGAAAGACTGGGAAGACCTTTGACCTACGCTGAAAAGCTGTTGTACGGTCACTTGGACAAGCCTCATGAACAAGACATTGAGAGAGGTGTCTCTTACTTGAAATTGAGACCAGACAGAATCGCTTGTCAGGATGCTACCGCTCAGATGGCCATTTTGCAATTCATGTCCGCTGGTATGCCTTCTGTCGCTACTCCAACTACTGTGCACTGTGATCACTTGATTCAGGCTCAAAAGGGTGGTGCT…
PAS_chr1-3_0115	ATGCCAGAAGTTTTGATCTCCAAGAAAAGAAAGCTCGTAGCTGACGGTGTCTTCTACGCTGAATTGAACGAGTACTTCACTAGAGAACTCGCTGAGGACGGATACTCCGGTGTCGAAGTCAGAGTCACCCCAACCACTACTGAGATCATCATCAGAGCTACCCAGACCAACTCTGTCTTGGGTGAGAACGGTAGAAGAATCAGAGAATTGACTGCTTTGGTCCAAAAGAGATTCAAGATCGATGAGGGTAAGGTTATCCTCTACGCTGAGAGAGTCCAAGACCGTGGTTTGTCCGCTGTTACCCAATGTGAGTCTTTGAGATACAAGCTGTTGAACGGTCTGGCCATCAGAAGAGCCGCTTACGGTGTCGTCAGATTCGTCATGGACTCTGGTGCCAAG…
PAS_chr1-3_0172	ATGCCAATTGATCAACAGAAATTAGAGAAGCTACAAAAGAGTGGCCCAAGAAGAGTCGGAGGTGCCAGACTCAAGCAGAAAAGATCCAACAGAGATGCTGAGGCTGATGACACCAAATTGCAAGCCACTCTGCAGAAGTTCAACGTCCAGACTTTGACTGGTGTCGAGGAGGCTAACTTCTTCAAAGATGACGGAAAGGTACTGCACTTCAACAGAGTCGGTGTTCAGGCTGCTGCCAACTACAACACTTATGCTTTCACTGGCTACGCTCAAGAGAAGAACATCACCGATTTGATTCCAGGTATTTTGCCACAATTGGGTGCTGAGAACTTGCAATTCTTGCAACAGATTGCTGAGTCTTTGCAGAAGAACCCAGATGCTTTGAACGCTTTGAAGAAC…
PAS_chr1-3_0191	ATGACCGTCGTTGAACCAGTGGGAGATGTATTCAACACTATCTTAGTGCTGGACTTTGAGTTTAACGTTTATGCTGAGATGCTGCCTTGCACCCAGAAAATCTCTGAACTTCCATTCACTCCAACAGGTGTTATTTTCTCTGGAGGTCCTTTCTCCGTATACGAAGAAGGATCCCCTCATGTTGATAAGGAGATTTTCAACCTGAATGTGCCCATTCTGGGTATCTGCTACGGTATGCAAGAGTTGGCCTGGATCGATAATGTTGAAAACGTTGCCAGAGGTGAAAAACGTGAGTACGGTCCAGCTACCCTAAACGTGCAAGACAAGGACTGTGCTCTGTTTAAGGACGTTGATCATTCTCAGGTCTGGATGTCTCATCACGACAAGTTGCACAATCTC…
PAS_chr1-3_0202	ATGAGCAGCTTCAGAGTTCTAGACTTGGTAAAGCCCTTTACCCCATTTCTGCCTGAGGTTATCTCTCCAGAGAGAAAGGTCCCCTTTCAACAGAAGTTGATGTGGACTGGAGTCACTCTTCTGATCTTCTTGGTCATGAGTGAAATTCCCCTGTATGGTATCACTTCAAGTGACTCCTCTGACCCTTTGTTTTGGCTGCGTATGATGTTGGCCTCTAACAGAGGAACGCTGATGGAGTTAGGTATCTCTCCTATTGTCACTTCTGGAATGGTGTTCCAACTGTTGCAGGGAATCCAAATCTTGGACGTGAACATGGAAAACAAAGCAGACAGAGAGTTGTTCCAAACTGCTCAAAAAGTGTTCGCCATTTTGCTGAGTATCGGACAAGCTACTGTTTAT…
PAS_chr1-3_0229	ATGCAAGTTAAATCTATCGTTAACCTACTGTTGGCATGTTCGTTGGCCGTGGCCAGACCTTTGGAGCACGCCCACCATCAACATGACAAGAGAGGTGTTGTCGTCGTGACCAAGACCATCGTTGTCGATGGTTCCACCGTTGAGGCTACCGCAGCAGCCCAGGTCCAAGAGCACGCTGAAACTTTCGCAGAGTCGACTCCTTCAGCTGTTGTTTCCAGTTCATCAGCTCCTTCCTCTGCTTCTTCTGCTTCCGCTCCTGCCTCTTCCGGTAGCTTCTCCGCTGGAACCAAAGGTGTCACCTACTCTCCTTACCAAGCCGGTGGTGGCTGTAAGACTGCAGAGGAGGTCGCTTCCGATCTTTCCCAGTTGACCGGCTACGAGATCATCAGATTGTACGGT…
PAS_chr1-3_0253	ATGAGTAAGGCATCACCGGAGACTACTCATCTGTTACACCATGATCCTTACGACAAAACAGAAAGGTCCGCAGCACAAAAGTCATCTTGGAAGAACACTTTATACATCATTTTTGCCACAGTTGTTTCAGTGCCATTGCTGTATCTGTTCTTAGTATATCTGCCCAACTTAGCTCCCGAGTCTGTGAGCGAGCTGCCAATCATTCGCAAAGTTGACAAATTGGATTTTTCGAACCAGTTGGAAGTACCACGGAGACTCATTTTAATCGGAGATGTTCACGGGTCCTTAAAGCCGTTGAAGAAACTATTGAGAAAGCTCGATTATAATCCCAAGGGCAGTACAGACACAGTTCTTTTGCTAGGAGATTTTATTAGCAAAGGTCCCCAGTCTGTAGAAGTG…
PAS_chr1-4_0003	ATGTGTCTTCAAAGTATCGTCATTGATCTACTTACTAACTTTCAGGTCCTGAAATATTGGGGTAAGAGAGACACGAACTTGAACTTACCTACCAACAGCTCCATTAGTGTAACCTTGTCACAAAAGGATTTGAGAACTTTGACAACCGTGAACAGTAGCAGAAACTTTGAGAAAGACTCTTTGTACTTAAATGGGGTTTCTCACAGTATTGAAAATGATCGTACCACTAATTGCCTGGAGCAACTACGCTCGTTGAGACAACAACTGGAAGAAGATGATCCTAACCTGCCGAAACTTAGCCAATGGAAGCTTCATATAATTAGTGAAAATAACTTTCCAACCGCAGCAGGGTTGGCTTCCAGCGCTGCTGGATTTGCGGCCATGGTTGCTGCTATCTCT…
PAS_chr1-4_0027	ATGAATTCCTCCAAGCGTTCGATCTCAATCCCCAGAAGCTTTTCTAAACTCCTATCATGTGGCAGTTTCAGTCTTGTCGCAGTTTCAGACGAGTCTTTGACAGCCTTCAACGACCTTAAGTTGGGTAAGAAGCATAAATATGTGATTTACAAGATCAATGATTCCAAGACAGAGATTATCGTCGATAAAATCTCTTCTGACGAGAGCTACGACGCTTTTTTGGAGGCGCTCCCTGAGGACGACTCTAGGTACGCTGTGTATGACTTTCAATACGAGATTTCGTCCACCGAGGGAAAAAGATCCAAAATCATCTTTTTTACATGGTCACCAGAGACAGCCTCTGTCAGAAGCAAGATGATATACGCTTCCTCGAAAGACGCTTTAAGAAGAGCTTTGAAT…
PAS_chr1-4_0042	ATGCCAATCGAAATAAAGGGCAATGATGTTGTAATAACATCCTCCTCAACCACTCAGACTCAAGTCCGCATTAATCTTTTTGGGGCTACAGTTTATTCATGGACAATTGCGGGCAAGGAACAATTGTGGACAAGTGATGCCGCCTTGTTTGATGGTTCAAAACCAATCAGGGGAGGAATCCCTTTAGTATTCCCAGTTTTTGGGAAAAGCAGTGCTCCTGGTTTTGAAAAATTACCACAGCATGGATTCGCAAGAAACTCCACCTGGGAATTTTTGGGACAAACACATGCAAATCCTCCAACGGTACAGTTTGGCCTGTCTCCTGATAATGTCAATCGAAAAGTATACAATAACTGGGATAACGGGGATAATGAATTCAGTGTCATTTATACCATTGCT…
PAS_chr1-4_0043	ATGTCAATTCCTCCAGAGGTTCTGTGGGCACAACGCTCTAACAAAGATGACACTTCAAAGAATGTTGTTTATCTCACTATTCGCATAGCGGATCCAGAGAACATAAAAGTTGATCTACAGCCAGGAAGCTTAGAATTTGATGCTGACTCTAGAGGTTCGAAATACCACCTGTCTCTTGAGTTTTTTGACGAGGTGGATGTGGAAAAGTCAAAGTACCATACAGCTGGTTCACATTTGTTTTTTGTCCTTCAAAAGAAGAACGCATCTGAAGAGTTTTGGCCAAGGCTGACCAAGGAAAAGGTTAAGTTACATTATCTACACACAGATTTTGACCGATGGGTCGATGAGGACGAGCAAGATGGCGAAGAAGCTGACCCAACCGTACCTGACCCTTCCCAA…
PAS_chr1-4_0049	ATGTCCCCTGCAATCAACATCGCCATTATCGGAGCAGGTATTGTCGGTTCTGCGTTCATTAATCAGTTGAGGAGCGTATCGTCTTTGTTCGACTTTAACGTTATTTATTTGGCTAAAAGCAAAAGTGCCTTGATCTCTTATGATTTCAAACCGTTGAATCTAGCCAATTGGAAAGCAGACTTGGACAATAGCTCATTAAATCCCTTGACGGTGGAAGAACTTTTGAAATTCTTGAAAAATTCACCTTTACCAGCAATTTTAGTTGATAACACTTCTAGTGCTGACGTTGCGTTTGCGTACCCCCAATTTGTCTCTAACGGTATTTCAGTTGCAACTCCTAACAAGAAAGCATTTTCCGGGGACCTAAATTTATGGAGTGAAATATTCAAAGCTTCTGGA…
PAS_chr1-4_0063	ATGGCTGACAACAGAGAAGTTCTTGTTTTGAGAGGTACCTTGGAAGGACACAGTGGATGGGTCACTTCCTTGGCAACTTGCCCTACTAACCCAGATATCTTACTGTCTGGATCCAGAGATAAGACCCTGATTGTCTGGCAATTGAACGGAGATGACCAAGCTTATGGTGTGCCAAAAAAGGCTTTAAAGGGACACTCTCACATTGTTTCTGACTGTAAACTTTCATTGGACAGTGAATTTGCCCTATCTTCCTCCTGGGACAAGACTGTTCGTTTGTGGAACCTAAAGACCGGAGAGATCATCAAATACGCCGGTCACACTTCCGATGTTTTGTCTGTGGACCTGTCTCAAAACCTTAGAGTTATTGCCTCTGCTTCTAGAGATAAGACTATTAAACTT…
PAS_chr1-4_0090	ATGTCAAGTTCAAACAAAGAATTCGATGGAGACTCGATTGGTTCTTCAGACTCTCTGGATATAGAATCCGGTAACAGAGATCCAAAAACTCAAAACCCACAAGCTTATGTCCCAAGCGACAATGAAGATCGTATGTCAGAATTATCTCACTACGCTTCTACACCTGACCAGTCACTAAAAATGGTGAGGACAGAAACCAAAAAGTCATTGAAAGATTTGGGAGTCTCGGATGAACTTCCCACATTAGACCCAAACAGGCCTATTGCTGTAGAAAATCCTATATTCCCCGAAGAATATTATTTGGAAACAGAAACTGGTTTAGTCCCTGTGGCAACATTGCAAGATCTGGGTAGGAACCCAACTGCATTGGAAAAACTTAGAAAAGAAAAATCTAGAGCG…
PAS_chr1-4_0130	ATGTCAAAGTCCGAATCGTACGAGTTCCAAGCTGAGATCTCTCAGTTGTTGTCCTTGTTCATTAACACTGTCTACTCCAACAAAGAGATCTTTTTAAGAGAGCTGATCTCTAATGCCTCTGATGCATTGGACAAGATCCGTTACCAATCCTTGAGTGATCCTAAAGTGCTAGAAACTGAACCAGAGTTGTTCATTAGGATTACCCCAAAGCCTGAAGAGAAGGTTTTGGAGATCAGAGATTCCGGTATCGGTATGACTAAAGCTGATTTGGTCAACAACCTGGGTACTATCGCCAAGTCTGGTACGAAGGCTTTCATGGAAGCTTTGAGTGCAGGTGCTGATGTTTCTATGATTGGTCAATTCGGTGTTGGTTTCTACTCCCTGTTCTTGGTTGCTGAC…
PAS_chr1-4_0239	ATGACTTTTCACTTTTCTATAATTTTTCACATTCGATTTACTAACACTTTTTTAGACAACACCAAGTCCAACCAGATCAAGGTCATTAAGACCCCAGGTGGTGTTCTGAGAGCTCAACACACCAAGAAGAGAGGTACTACCCCAAAGTGTGGTGACTGTGGTATCAGTCTGCCAGGTGTCGTTGCTCTTAGACCAAGAGAATTCTCCAGAGCTAAGAAGAGTGACAAATCTGTGAGCAGACCTTACGGTGGTTCCAGATGTGGTAACTGTGTCAAGGAAAGAATCATCAGAGCTTTCCTGATCGAAGAGCAAAAGATTGTCCAAAAGGTCTTGAAGGAACAGGCCGAGAAAGAAAAGCAGGCTGAACAAAACTAG
PAS_chr1-4_0249	ATGAGTAGTGTTAACCACTCTCTCCGTCATTCAAAGCTACCGCCGCATTTCCTTGGTCTCAACTCGGTTGAAGTCGCTGCTCCCTCCAAGGTCAGAGACTTTGTCAGGGACCATGGTGGCCACTCGGTCATCACGAGAGTGCTGATCGCAAACAACGGTATAGCTGCCGTGAAAGAAATTCGTTCCGTCAGGAAATGGGCGTATGAAACGTTTGGTAACGATAGAGCCATTCAATTTATTGTTATGGCTACCCCAGAGGATCTTGAAGCTAATGCTGAATATATTCGAATGGCTGACCAGTATGTCATGGTCCCAGGAGGAACTGCAAACAACAACTATGCGAACGTCGACCTCATTGTAGAAATAGCAGAATCTACTGATGCTCATGCTGTTTGGGCT…
PAS_chr1-4_0264	ATGTCATTTAGCCCTAGAATTGTTCCAACCACTGCCTTCTCGGATCAGAAGCCAGGTACTTCCGGTCTCAGAAAGAAGGTGACGGTCTTTCAGCAGCCAAATTACACCGAGAATTTCCTCCAAGCAATCTTTGATTCCATCCCCGAGGGTGCGCAGGATTCGGTCCTTGTAATTGGTGGCGATGGAAGATATTACAACGATACAGTCGTTCAATTGATTGCCAAGATTGGCTTGGCCAACGGTGTCAAACGTATCATTGTAGGACAGAATGGTATTCTATCCACTCCGGCTACTTCCCATATTATCAGGACGTACAAGGATGTCAAACCTACAGGTGGAATCATCCTGACCGCTTCTCATAATCCTGGTGGACCAACTAATGATCTGGGAATCAAATAC…
PAS_chr1-4_0275	ATGGCTGAGGAAAACAGATTATACGTTAAGGGTAAGCACGTGTCTTTCCAACGTTCCAAGAGTGTTATCCACCCAAAGACTTCCTTGATCAAAATTGAGGGTGTCGAAAACTCAAAGGATGCTGAGTTCTACATTGGTAAGAGAATCGCTTACGTCTACAAAGGTGTAAAGGCTATCAACGGTACAAAGGTCAGAGTCATGTGGGGAACAGTCACCAGAACTCACGGAAACTCTGGTGTTGTCAGAGCTAAGTTCGAACGTAACCTTCCAGGTCAGAGTTTTGGTTCCACTGTCAGAATCATGCTTTACCCATCTAACATCTAA
PAS_chr1-4_0292	ATGTCTCTTTCAAATAAACTTTCAGTCAAAGATCTCGATGTTGCCGGAAAGCGTGTCTTCATCCGTGTCGACTTCAACGTTCCTCTGGATGGTGACAAGATCACCAACAACCAGCGTATCGTTGCTGCTTTGCCAACTATCCAATATGTTTTGGATCACAAGCCAAAGGTCGTCGTTCTGGCTTCTCATTTAGGCCGTCCAAACGGAGAGGTCAACCCAAAATTCTCTTTAAAACCAGTTGCTGCTGAATTGTCCTCCCTACTAGGTAAGAAGGTGACTTTCTTGAACGATAGTGTTGGACCAGAGGTTGAGAAGGCTGTCAACTCTGCCTCCAATGGAGAGGTTATTCTTTTGGAGAACTTGCGTTTCCACATTGAAGAAGAAGGATCTCAAAAGAAA…
PAS_chr1-4_0294	ATGAGTAACCAGTATAATCCGTATGAGCAGAACCAGTCTTACGAGCTGCCCTCGTACAAGGGGGGCAACAACGACGATTTTGTCAAGTTTATGAACGAAATTGCTGACATCAACGCCAATTTGGACAACTACGAAGAACTAGTGAAGATTATTGAGCAAAAACAAACCCAACTCGTGAATGAAGTCAACCCAGACCAGGAGAACTCTTTGAAACGACAGCTAGACTCCCTAATCAGTGAATCCTCCTCTTTGCAATTATCGTTAAAGTCCAAGATTAAGAACGCTCAACAGCTGGCTATTGGCGACTCGGCTAAGGTGGGACAAGCTGAGACCAGTCGACAACGTTTTCTTCAAGCTATTCAGGACTACCGTATTATTGAAAGCAACTACAGAGAACAG…
PAS_chr1-4_0303	ATGAACCAAATCGAACAGAGCGGACCCATTGATTGCAGTTCCTTGAAATTGGGGTCCCGAAAGTCCGCTCTGGCTATAATCCAGGCAGAAATCGTCCGCCAATTGATATTGAAAGAATACCCTGAATTGGAGACGAAGTTGGTCAGTGTGTCCACCCTGGGGGACCAAGTCCAGAATAAAGCACTTTTCACGTTTGGAGGAAAATCTTTGTGGACCAAAGAACTTGAGATGTTGTTGTTGGAGAGTGTGGGAGGATTTGACCAAATAGACATGATTGTACACTCGTTGAAAGACATGCCAACTCATTTACCAGACGAATTTGAGCTGGGTTGCATTATTGAAAGAGAAGACCCTAGAGACGCTTTGGTCGTGCAAGATGGTTTATCTTACAAGTCATTG…
PAS_chr1-4_0339	ATGTCTGCAAGTACTTACAGTTTTGACCAAGCAATGGACTTTGACATCGTTCAGTCCGTGACGTCGACCCAGGACCATATCCCCATGGTTCTTGGCGAGTCAGTGCTTCGTTCTTTTGTTGGAAATGATGCCAACAAGGCTCCTGCTATCAAGCAGGAATATGAGGCCTTGCCGCTAAACGCTCAAATCGTCAATCCTGAGCTGACACCATCCGTCGGAACTATTTCTCCTTTGGAGATCCATACTTCCGTTTTGGATTCTGTATTGTCGACAGACTTTACTGATGCTGACAACTCCCCCATGTTTGAATCTCCAGAGTCTGAAGATCCAAACAACTGGGTTTCGTTGTTTGCAGATGAAACTACTCTTGCTACCACTCCAGCCGTTTCTCGTGCACCA…
PAS_chr1-4_0352	ATGGGTAAAGTTCACACATCCAAGCAGCACGTTAAAACCTCCCACCGTAAGGCTCCAAAGTCTGAGAACACCTACTTGAAGTCCCTGGTTGAGTTGTACAGCTACCTTGCTCGTCGTACTGACGCTGAGTTCAACAAGAAGGTTAGAAGAGCTCTGAACTTCTCCAAGATCAACAGACCTCCTGTTTCTGTTGGTAAGATCTCCCAAGCTCTCAAGAAGGAGGAGAACGCCGGAAAGATCGTTGTCGTTGTCGGTACCGTCACCGATGACATCACTTTGTTGGAGTTCCCACAAGCCACTATTGCTGCTTTGAGAGTCACTGCTACTGCCAGAGCTAAGATCTTGAAGGCTGGTGGTGAAATTTTGACCCTAGACCAATTGGCTTTGAAGGCTCCTCAA…
PAS_chr1-4_0367	ATGGACATTGCTTTGGAGATTCTAGACACTTTTGTCTTTGACAAAGTCTATGCAAAACTACTGCCCATTTCTCTGGTGCAACATTTGCCAGATGGCTATTTGAAGACTTTGGGACATTTGACTGGTGCCAACAACACCATGGAATCACTGTTCGGAATAGCTCCAAACGTTGACCAAGCGTCTAAGAACCACTGGCTGAGAACAGTGAATGACTCTATTGCCTTAGCCCGTCCCGGTGAGCGTCTGGTCTACGGTGTCAACGCTCCTTTACACTTTTTTGACGAAACAGCGTATACATACGCATCGATCTTGGGACGCTCCAATATCATTCGACAATTCACAACTTTGATGATTCTGATGATTCTTTTTGGCTGGGGTTTGTATTTATCTGTGGCTTCA…
PAS_chr1-4_0412	ATGCCTAGACAAATCACTGATATCAAGAAGTTTGTTGAGTTGACTAGAAGAGCAGACGTCAAGTCCGCCACCGTCAAGACCAACTCTAAATTCAACTCCAAGGGTGAGAAATACCAGCAGACTAAGTTCAAGGTTAGAGGTGCTAGATATCTGTACACTCTGATTGTCGAAGATGCTGACAAGGCCAAGAAGTTGGTGCAATCTTTACCACCACAATTGAAGGTTACCAAGTTGTAG
PAS_chr1-4_0422	ATGCCTCGTGCTCCAAGAACTTACTCTAAGACTTACTCCGTCCCAAAGACCCCATACGACTCCGCTCGTTTCGACCAAGAGCTGAAACTTGCCGGTGAGTACGGTCTTAAGAACAAGAAGGAAATTTACAGAATTGGATTCCAACTGTCCAAGATTAGAAGAGCTGCCAGAGACTTGTTGACCAGAGACGAGAAGGACCCAAAGAGATTGTTCGAGGGTAATGCTTTGATCAGAAGACTGGTGAGAACCGGTATCTTGTCCGAGGAGAAGAGAAAGCTGGATTACGTTCTGGCTTTGAAGGTCGAGGACTTCCTTGAAAGAAGATTGCAAACTCAGGTTTTCAAGTTGGGTTTGGCCAAGTCTATCCACCATGCCAGAGTTTTGATTTCTCAAAGACAC…
PAS_chr1-4_0426	ATGATCTTTAATCTTAAAACACTGGCTGCGGTTGCAATCTCCATTTCACAAGTGTCTGCAGTTTCCTCTCTGGGTTTTGCTCTCGGAAACAAGAACGTTGACGGAACTTGTAAGTACTTGGCCGACTACGAGGCCGACTTGGATACTATTAGAGGCGGCTCTGAAGCCGTTGCTATTAGAGCTTATTCCGCTGAAGACTGTAACACTTTACAATACCTCGGTCCTGCTGTTGAAGAGAAGGGCTTCAAATTAGTTCTATCAGTCAGACCACTGGATGAGAGCTACTACCAGGCAGAAAAGAATGCACTAAGTGAATACCTTCCCCAATTATCTGTTTCGACTTTGCAATTTTTGTCAGTTGGATCCGAAGCTTTGTACAGAGACGACTTGCCAGCTTCA…
PAS_chr1-4_0465	ATGTTTCGTTTAAGTGTTGCCAACATTGCCCGCTCTGCCGGTGCTTCCACAAGAAACTATGCTACTTTACGTGAAATTGAAATGCGTTTAAAGTCCATTAAGAACATTGAGAAGATCACCAACACCATGAAGATTGTGGCTTCTACCAGATTGAACAAGGCTCAGAGAGCCATGGCCACTTCCAGAGTTTACCATGAGGGAGACCAAGAAGTTTTCACCACTGCTGAGACCAAGGCTCCAGAAGATGCTGAAAAAACATTGTTGGTTGTCGTCTCCTCCGACAAGGGTCTATGTGGTTCTATCCACTCCCAAATTGCCAAGTCTGCTAGATTGAGACTGAAGGATCTTCCAAATGCCGATGTCGTAACTATTGGTGACAAAACAAAGGTCCAATTGCTT…
PAS_chr1-4_0481	ATGTCATCCTTTTTAGACAGATGGTTATACCGTATGAGGGGAACCTCCAACACCGGTAGCTACTACTCAACACCGCAATTATCAACTAGAAGCTCAGGATTTCCTGACGATGATCCCCAGACCACTACTCCGAATCTGAGGAATACTCCGAGAGCATACTTTCATCCTGTGATTCCAGGTGATCCACTTACGGAAGAGGAAAGTTTGAAGATGAAGAAGTCCTCGGTGGACAGCAGAAAATCATCAGTCGTCAGTGCCAGTTCCGAGGAGAATGAATGA
PAS_chr1-4_0491	ATGAATCTTCCAGTTAACGCAGAGAGAAAGAAGAGAATTCTCAAGTCCTACTCATACAGAGGTATTGACCTTGAGGCCCTTCTCAAGTTGTCCAACGAGGAGTTCGGAAAGTTGTGCACTTCCAGTGTCAGAAGAAGATTCTCCAGAGGTCTAGGTGACAGAGAAGAACGTTTCCTCAAGAAACTCAGAGTTGTAAAGTTGGCCACTCCACCAAACGAGAAGCCAGCCGTTGTCAAGACCCATTTGAGAAAGATGATCGTTGTCCCAGAGATGATTGGTTCTGTTGTCGGTGTTTACAACGGTAAGATTTTCAACACCGTTGAGATCAAGCCAGAGATGTTGGGCCACTACTTGGGTGAGTTCTCCATGACTTACACTCCAGTTAGACACGGTAAGGCC…
PAS_chr1-4_0504	ATGGCTCACGAATCAGTTTGGTTTTCACACCCAAGAAACTACGGAAAGGGTTCTAGACAGTGCCGTGTCTGTGCCTCTCACCAAGGTTTAATCCGTAAGTACGGCCTGAACATCTGCCGTCAATGCTTTAGAGAGAGAGCCAACGACATTGGATTCCACAAGTACCGTTAA
PAS_chr1-4_0516	ATGTCCGCCTCTCAATTTATGAAACTACCCTCATTGCAGCCTTCTTCGGAGCAGAATGCTTTACCTCCGTTGAGAAGTTTGGCTGCTGGATTATTTCCAACGAGGCTGATGTCTGAGAACTCTTTATCAATGCAACACAACAGTTCAGCGTTCCTGGATTCGTATTCACTTTCTCGGGGGTCGTTGTCACCGCCCATGTCGCAGGGTCTAGAGTCCATCGGAAGACGATCTTTGCCAAGTCTTCCAACGTTTTCGTTTGGAGACGTTCGCAACAACTCACTAACGTCTACGTCGTCCCGAGCTTCTTCCCTCAGTGGAGACGACGTTGAATCCACCCCATCAGTGCCAAATTCTCCAGGATCTATACATGCCCCTGGGTCGATTAGTTCCTTGCGGGGA…
PAS_chr1-4_0546	ATGTCCAGCGATATTCCAATCGAGTTCACAGAACCCCTTCAGTTGACCGATATCGGCATCCAGCCCCAATTCCTGGATTTTCGATCCACGACGTTGGAATCTGATCGTTTCGTGTGTGTCAGGGAACAAGGTGCCAATGGCAACACTGTCAGCATCATTGACTTGCACAACAACAACAATGTGACCAAAAAGAACATGACAGCGGATAATGCCATCATGCATCCATCTCAGAACGTTATTTCTCTGCGTGCTAACGGAACAACCCTACAGATCTTCAACCTGGATACCAAACAGAGACTAAAGTCGTTCACGATGTCAGAACCCGTTATATTCTGGAAATGGCTCAATGAGCAGACTCTTGGTTTGGTAACTCAGAACGCAATTTTTGAGTGGAATGTA…
PAS_chr1-4_0547	ATGTCAAGAAATTTTCAAACTGTTAAGAGAGGAGATAGATTCCCAACCGATGCTACAATGTTCCACATTCCATCATCTGGGGGTGGGCCAGCTCCTTTCAATTTGAGAGAGACCGTGCAAGGCAAGAGATTTATTGTCGTTGCCGCTCCAGGTGCTTTCACGAGTACCTGTCACGAGGAACATCTCCCACCATACATCAAGAACTTGCCAACTTTCTTGAAGAAGGGAATTGACTTCATCCTGGTGATCACTGCCAACGATGCATTCGTATTGAACTCATGGAAGAAGGCTCTGGGAGCCGATTCCGACAAGATCATCTTCGCTTCTGACACCAACTTGGAGCTGGCCAACAAGTTGGGACTGACCCTCGATCTGTCAGTTGCTGGACTGGGTCAAAGA…
PAS_chr1-4_0569	ATGCACAGAACTTACTCATTGAGAAACAGCAGAGCCCCAACTGCTTCGCAGATCAATTCCCCTGCTCCACCACCTTCGAGCACCAAGCAGAACCGTTTCTTCGGCAAGGGTTCACTAAGCAACACGTTGCGAAGACAGACCGCCGGTTCTTTTGGACCAGAGCTTTCAAAGAAGTTGGCTCAGCTGGTCAAGATGGAGAAGAACGTCATGCGAGCCATCGAATCATCCTCTTACGAGCGTAAAGCCGTCGCTAAGCAGCTTTCCCTATGGGGTGCTGAGAACGACGACGATGTCAGTGACATTACCGACAAGTTGGGTGTTTTGATCTACGAAATCGGAGAATTGGACGACCAATTCATCGACAGATACGATCAATACCGAATCACACTCAAGGGAATC…
PAS_chr1-4_0570	ATGAGTTCAACAGATATCCAAGGTGATCAAGGTGACAATGAAAAGATATACGCCATTGAGAGCAGTCCCTCCAATGAGCAAATAAAAGATATTCATGAGGCTCCGGCCGACAACAAAAGTGAACTAGACATCCCAGTCAAACCCAAGGGTTCCTATATCTTGGTGTCTGTGTTATGTCTTCTAGTCGCATTCGGTGGTTTCGTGTTCGGTTGGGATACCGGTACCATCTCAGGTTTCGTTAACATGTCTGACTTTACGAGACGTTTCGGACAGTTTAACGGTGAAACGTATTACCTTTCTAAAGTGAGAGTTGGTTTAATTGTTTCTATTTTCAACATTGGTTGTGCTATCGGAGGTGTCACTCTAGGTAAACTTGGTGACATTTGGGGTAGAAAGAAG…
PAS_chr1-4_0586	ATGCAATTCTCTATCGTCGCTACTTTGGCTCTTGCTGGTTCCGCTCTGGCTGCTTACTCTAACGTAACTTACACTTACGAGACTACCATCACCGATGTTGTCACCGAGCTCACCACTTACTGCCCAGAGCCAACCACCTTCGTTCACAAGAACAAGACCATCACTGTGACCGCCCCAACCACTTTGACCATCACTGACTGTCCTTGCACCATCTCCAAGACCACCAAGATCACCACTGATGTTCCACCAACCACCCACTCCACCCCACACACCACCACCACTCACGTGCCATCTACCTCTACCCCAGCTCCAACCCACTCTGTTTCTACCATCTCTCACGGTGGTGCTGCTAAGGCTGGTGTTGCTGGTTTGGCCGGTGTTGCTGCTGCCGCTGCTTAC…
PAS_chr1-4_0589	ATGTCTCAAGCACCAGCATCAGCTCAACAAGGATCAGCCCCACAAGGCCAAAGACAATTTGGTGGCGCCCGTGGAGGTAGAAGAGGACCAAAGAGAGGACCAAGAAGAGGTGAGGAAGAGAAGGGTTGGACCCCAGTCACCAAGCTTGGTAGATTGGTAAAGGCCGGTAAGATCACCTCCATCGAGGAGATTTACTTGCACTCTCTCCCAGTCAAGGAATTTCAAATCATCGACCACTTATTGCCTGACTTGAAGGATGAGGTCATGAAGATCAAGCCTGTTCAAAAGCAAACCAGTGCCGGTCAAAGAACCAGATTCAAGGCTGTTGTCGTTATTGGTGACTCCAACGGTCACGTTGGTTTGGGTATCAAGACTGCCAAGGAAGTTGCTACCGCTATT…
PAS_chr1-4_0659	ATGGTTCAAGTAGGTGACAAATTCCCAACGGATGTGGCATTAACGTATATTCCATGGACTCCTGAAAATTCTGGAGTCTTAGCTTGTGCTATTCCAATCCCATACGACTTATCGAAGAAATTGCCAGGTAGGACCGTAGTAATTGTTTCTGCCCCAGGTGCATTTACCCCTACTTGTACGGCTAATCACATTCCTGTTTTCATTGAGAAAATCGACGAATTCAAAAAGAAAGGCGTAGACGATGTGGTCGTTATTACCACTGACACTCCTTTTGCCAATGCTGCTTGGGGTAAAGCCTTAGGTGCCAAAGACGAGATCATCTTTGCAAATGACCCCTTGGCCGCTCTGTCGAAAGAGTTGGGCTATCTAAAGAGCGAGGTACCTGCTTCTTTTGGGATT…
PAS_chr1-4_0699	ATGACCTTGACGATTAACCCGAGTTTAAAGAACGTCTTAGAAAACCAGAAGGGCGGCGCACCTGTGGAGAATGATCTTAAGGCGCTGAGAAAGCATGCTGACAAGATAGAGGAACACTACTACAAAGAGGTGATAACCAAACCATCTGACGTTGCAGGCATGCAATTTACTATCACTGCTCATGACGGAGATCAAATTGAGTGCCGTTTCTACTCTAAAGATGCTGATCCTAACCAAGTAAGGACCAGTAAGCTACCGTGCATTATTCACTTCCATGGGGGTGGATACATAACCGGTGACGTTAGCCGTTACAGTCATTTGACCTCTCAATATGTCTCAGCGACTGGCGTACCTGTTCTGAGTGTGGACTATAGACTGGCTCCAGAATATCCAGCTCCA…
PAS_chr2-1_0022	ATGCCTCAGAAGACCACCAGCAAGTATTTGCTGATGATACCAATATTCAATCGACTAGCTTTCGGGCAGTGTTGTCGTTTTGTTAACCATCTTTCGGGACTGAAATTGGACGAGGAGAAGAAGGCCATCATTTCCGAGAGAACTGCCAAGTACTACGAGGAGTATGAGGAAGCTGCTCGTGTTCTGGAGAAGGCTAAGAGCGACGCTGCTGCCTCTGGTTCATACTTTGTCGAGGCTGAGCCAAACTTGGTCCTTGTTGTTAGAATCAAGGGTATCAACAAGATTGCTCCAAAGCCAAGAAAGGTTTTGCAGTTGTTGAGACTTTTGCAAATCAACGCCGCTGTTTTCGTTAGAATCACTAAGGCCACTGCTGAGCTTTTGAGATTGGTTGAGCCATAC…
PAS_chr2-1_0023	ATGAGTTTAAGTACTTTTAACGCCGAAGAAGCTGAAAATTTGGACGATATTGAGAAGCAATTTGCTGTCAAGGCAGTGACACAAGCTGAAACTTACTGGAATCTTCTCACCAAAATTCCTGGCACAAAACTCAAGCTTACTCCTTACGATGATGAGATTTTTGAGGCTTTATTGAAGGACTTTCCAGAGTTTGAAAATCCAGAATATGCCAGCAAGATCAATGAGGACGAAATGAAATCTCTGAGCGGTAAAGAGAGATGGAGAAAGTTCATGAAACCTTTTGAAGAAAAGATCGACGACTTCAATTTTGGAACCTTGCTCAGAACTGACAGTTCCAAAGAGTACGACCAAGAAGGAACTATTTTCGTAGTCCGTCTACAGTTCTACGCCATCGAGATA…
PAS_chr2-1_0072	ATGGAGCAACCACAAGCAATGGAAAAGGTTGAGTCTGTCGACGTTACAGAGGCAAACGCAGTTGCTGCTGGAACCAACAAACTCACCAAGAGAATTGTAGCTGCTGGTCTGGGAGGTAAGTTGATGGGTACCAAGTCAATGGTCGACGTCACAGCCGATCAACTGGCTAAGGACTCTATCAACGAGCTTTTGGCCAGAGACAAGGCTTTGAAGGAGAAGTACGAGAAGCAGAAACATATCAGTGAACAACCATGGACTAAGGACAATTGGCACCAACACATAAATTGGTTGAACATGATCTTGGTTTGCGGTTTGCCCCTGTTTGGAGCTATTGCAACGTATTACAAACCACCTACCAAGGAGACCGTTATACTGGGAGTTGTTTTGTACATTCTCGGT…
PAS_chr2-1_0136	ATGTCAGAAAAGTACTCAAGACCTGCTCAGCCTCCGCCAACGTATAACCAGCCGGGTGGTGGACAATCACCGTTTAACGAGCCTTATTATCCGCAGCAAGGTGTCAACTCATCTGACTACCATCAACAGCAACGACCAGATTATGACCCTGAATCGCAATTTCCTCCAGAGAAAATTGTGGGATCTGGCAAACCTGATAATGCTGAAACGTTTGATGACTCCTTCAAGGTGAAAAACAAACTCAATGACTGGCCATTTACTATTCTCTTCATTGCTACTTTAGCAGGCTTTGTCGTCGTTGCTGGAATTGTTCTCTCAGCTTGGGCCAGTAACTATTCCACCAGTGGTAGTGGTATTTATGATAGCGGTGCATCATTCACTTTGAATACAAATACTGTG…
PAS_chr2-1_0210	ATGCAATTCAAAAGTTTGATCGGTGCAACTCTCGCATTAAGCGTTGTTAAGGCTACAACTGAGTTGGAGCCAATCTTCACAAATGATGTCAATGTCACAGTCCCCACGGTGCCACCAGAGATCACTTCAACCCCTGATGTTAGTGTTCCTGGAAACTTGACCGAAACTGGAGGACTCACAAACACCACAGGAACAGGAGGATTTACTAATACCACTGCAACTGGCACAGGAGGTTTCACTAATACCACTGCAACAGGCACGGGCACAGGCACAGGCACTGGAACCGGAACCGGCACAGGCACAGGCACAGGCACAGGAACTGGCACTGGAACCGGTACTGGTACTGGTACCACTGGCACAGGTACAGAAACTGGTAACGGTGCCCAAGCGGTACTAGGT…
PAS_chr2-1_0218	ATGTCTACAGAGAACCAAGAGATTAAGGAGCAAATTGACGCTACCAACCAAGAGATTGTTAACAACGCTCAGGAGGCCGCAGAGCCTGCCACAGAAGCCGTTGCTGAATCCAGCACCCAGGCCGAAGCAACCGGTGAGGTGACCTCTGAGCACGCCAAGTCTTTGAAGGAAAAGACTGAGGAGTTTTTGGACCACTCCAAGAAGGAAGTTGAACACGCCTTTGAGACCGCCAAGGAGAAGGCTGATGAGCTAGTCAAGGGAGCCAAGGCCAAGAAGACCGAGGCTGCTGAGAGCAACGCTGAAACTTCTGAGGCTGCCACCGAGTCTGCTGACAAGGTAGAGGAGAAGGGTATCAAGAAATACTTTACCAAGTTCAAGAACGTGATCAAGAAGGTTGCT…
PAS_chr2-1_0238	ATGTTGTCCACAATTGCCAAGCGTCAATTCTCCTCCTCTGCCTCTACTGCCTACAAGGTTGCCGTTCTTGGTGCCGCTGGTGGAATTGGTCAGCCTTTGTCGTTGCTGATGAAGTTGAACCACAAGGTTACTGACTTAGCCCTGTATGACATCCGTTTGGCTCCAGGTGTAGCCGCTGATGTATCCCACATCCCAACCAACTCCACCGTCACCGGTTACACTCCTGAAGATAATGGTTTGGAAAAGACACTGACGGGAGCTGATCTGGTCATCATTCCAGCTGGTGTCCCAAGAAAGCCAGGTATGACCAGAGACGATCTGTTCAACACCAATGCTTCTATTGTCAGAGATTTGGCCAAAGCTGTTGGTGACTACAGTCCTAGTGCTGCGGTTGCTATT…
PAS_chr2-1_0254	ATGTCTGACAATGCAAACGAAACCAGTAGTAGCCTGTTAGACAACGTTTATCTGGACTCATCAGATCTGCTTATTGCCAGATATGACAAGTGGATTTTGGCATTGGCCTTTTTTGAGAACTTCTTTGCCCGTTACGACAGCATTCTCAGTAGTACTGCTAAGGATTACGGCAAGCTTGTGAAGCATTTTTCCACTGACACTTTACCTCAATTTGAAGTGAGCCCCAGCTCCAATATTGCAGGAGCTGTTTACGGATCTGTCAACTCTGAGGCAGATCCGAACAAGAATGTCACTGGTGTCAACTCGTTCATAGAATTACTCAAGTTTAGGTCCAGTGAAGATCAGGGAAAAATAGCTGGATTAGAGACTTCGATTAGAGAGCAAATTATTCCTGAGTTC…
PAS_chr2-1_0308	ATGACCGATACGAAAGCCGTAGAATTTGTGGGCCACACAGCCATTGTAGTCTTTGGAGCTTCAGGGGACCTGGCTAAGAAGAAGACTTTCCCTGCCCTCTTCGGACTTTACCGTGAGGGATACCTGTCCAACAAGGTGAAGATTATTGGCTATGCTAGATCAAAGCTGGATGACAAGGAGTTCAAGGATAGAATTGTGGGCTATTTCAAGACAAAGAACAAGGGCGACGAGGACAAAGTTCAAGAATTCTTAAAGTTGTGCTCATATATTTCAGCTCCTTATGACAAACCAGATGGGTATGAAAAGTTGAATGAAACTATTAACGAATTCGAAAAGGAAAACAACGTCGAACAGTCTCACAGGTTGTTCTACTTAGCTTTGCCCCCTTCTGTTTTCATA…
PAS_chr2-1_0313	ATGTCTGTGATGAAAGCCCTCGTGTACGGTGGTAAGAACGTCTTCGCCTGGAAAAACTTCCCTAAACCAACTATCTTGCACCCAACAGATGTCATCGTTAAGACGGTGGCTACTACCATCTGCGGAACAGACTTGCACATCTTGAAAGGTGATGTTCCAGAGGTCAAACCTGAAACCGTCTTGGGTCATGAAGCAATTGGAGTCGTCGAATCTATCGGTGATAACGTCAAAAACTTCAGCATTGGTGATAAGGTGCTGGTTTCATGCATCACCAGTTGTGGAAGCTGTTACTACTGTAAGAGAAACTTGCAGAGTCATTGCAAGACCGGTGGATGGAAATTAGGTCACGATTTGAACGGTACGCAGGCTGAGTTTGTCCGTATCCCATATGGAGACTTC…
PAS_chr2-1_0324	ATGTTGAAAGCACGTACTGTCAAGCCTAACCAACTGAGACTAAATGCGTTGAGGGCAAAAGTTCCTAGGATACTGTTGGCCTCATCGCTATCGACATTGAGTCTTCGGACAAGCTCCAACACATTAGCTGTTAGACCGGTTCAACCGAAGATTCCCTTTGCCAGACATAATGTGAATCATTTACGACTAAGAACTCCGATGTCCATTAGGTTTGCCAGTAGCGGCGGCCCACAAATAAATATGAATGGACAGCAGGAGGAAGAATTGCCTGCTCTACAAAAATATGGTGTCAATTTGACTCAATTGGCCAAAGATGGAAAGCTTGATCCTGTTATCGGGAGGGATGAAGAGATTCGTCGTACGATTCAAATTTTGTCTCGTAGGACTAAGAACAACCCA…
PAS_chr2-1_0362	ATGCCTAAAAAGAGAGCTTCCAACGGTAGAAACAAGAAGGGTAGAGGACACGTTAAGTTTGTCAGATGTTTGAACTGTGCCAGATGTGTTCCTAAGGACAAGGCCATTAAGCGTGTCACCATCAGAAACATGGTTGAGGCTGCTGCCGTCAGAGATTTGTCTGAGGCCTCTGTTTACGAGGAGTATGCTCTTCCAAAGCTTTACAACAAGCTGCACTACTGTGTTTCCTGTGCTATCCACACTAGAATTGTCAGAGTCAGATCCAGAAGTGACAGAAGAATCAGAGCTCCTCCTCAAAGACAAAGATTCAGCAATGACAGAAGAGTCAACCCAGCTGAAGCTGCCAAGAAGGCTTTGTAG
PAS_chr2-1_0363	ATGTTCAGAACAGCAGCTAGTTCTATCGGTCGCCGTGGTTTCACCACTGTCAAGGGTGACCCAGCTAAAGCTCAAGCTTTCAAGAAGCACTTGGACGATGTCTATCACCACTCCAAGGGAACCACTGCATTGTGGAAGAAGATCTCTTACTTCGTTGCCCTTCCTGCCATTGCCCTAACTGCCGTAAACACCTACTTCGTTGAAGCTGAGCACGCTGAGCATAGAGCCCACAACCGCCACTTATCTGATGAAGAATGGCCAAAAGCGTATCCATACCAGAATGTCAGAAGAGTTGACTTCTTCTGGGGTGACGGAGACAAAACTCTTTTCTGGAACCCAGATGTCAACAGACACGTCAAAGAGTAA
PAS_chr2-1_0365	ATGGGGTTATTGGACTTGGAGCAGCAATTGGCCTTTTATAGGGCATATCATTTCAATAAGGTGAATGTAGCAATTCACTTGGTATTTGTACCAACCATTCTCTTCAGCACTGTGGGGTTCTTATCTGCCATTCCTTTGAATCAAATCACCCCATTTGATTTATCAGGAGTACCATTTTTTGGAAAGTTGTATAACTTGGGTGCCTTTTTGATTGCGTCCTTTAGCATCTACTACATCTTGTTGGACCGACTGGGACTTGTATTGACCCCCCTTTTGCTTTTGATAAGCTACTCCATCAGCACTCTGTATGATTTTTATGATAAAAGTGAGGTGGTAAAGGGCTCTCTGGTTCTTTTTGGCATTGGATGGGCTGTTCAATTCGTAGGTCATGCTCTATTT…
PAS_chr2-1_0376	ATGTCCTTCTCCGATTTCTCTAAAGTTGAAACTATCAGCGAATTGAACGATTTATTGGCTGACAAGTCTTACATCGATGGTACTTCTCCAACTCAAATTGATGTAGTCGTCTACAAGGCTTTCCAAAAGCAAGCTCCAAACTTTGCTAGATGGTTCAACCACATCGCTTCTTTCACTGACGAGTTCGACACATTGCCAGAAGGCAACGCTCCAGCAGCTGCTGTTGCTGCTGAGCTTGCTGAAGAAGAGGAAGACGTTGACTTCTTCGGTTCCGACGATGAAGAAGAGGATGAGGCTGCTGAAAAGCTGAAGCAAGAAAGATTGGCTGCTTACGCTGCTAAGAAGGCTGCTAAGGGACCTGGCCCAGCTGCCAAGTCTTTGGTTACTTTGGACGTCAAG…
PAS_chr2-1_0428	ATGGCACCAAAAGCAGAGAAGAAACCAGCCTCTAAGGCCCCAGCTGAGAAGAAGCCTACTGCCGGAAAGAAGACTTCTTCTTCTTCCGAACCAAAGAAGAGATCTAAGGTTAGAAAGGAGTCTTACGCTTCCTACATCTACAAGGTTTTGAAGCAGACTCACCCTGACACCGGTATCTCTCAGAAGGCCATGTCTATCATGAACTCTTTCGTCAACGACATCTTCGAGAGAATTGCTTCTGAAGCTTCCAAGTTGGCTTCTTACAACAAGAAGTCTACCATCTCTGCAAGAGAGATCCAGACCGCTGTTAGACTGATTCTTCCAGGTGAATTGTCTAAGCACGCCGTCTCTGAAGGTACTCGTGCCGTTACCAAATACACCTCATCAACCCAGGCTTAA
PAS_chr2-1_0429	ATGTCCGGTGGTAAAGGAAAAGCATCTTCGGCTGAAAAGGCCTCAACCTCAAGATCTTCTAAGGCAGGTTTGACCTTCCCTGTGGGAAGAGTCCACCGTCTTCTGAGAAGAGGTAACTACGCCCAAAGAATTGGTTCTGGTGCTCCAGTCTATTTGACTGCTGTCTTGGAGTACTTGGCTGCTGAAATTTTGGAATTGGCCGGTAACGCCGCCAGAGACAACAAGAAGTCCAGAATTATCCCAAGACACTTGCAATTGGCCATCAGAAACGATGAGGAATTGAACAAGTTGCTGGGACACGTCACCATCGCCCAAGGTGGTGTCTTGCCAAACATTCAATCCGAATTGTTGCCAAAGAAGTCTGCCAAGGCCAAGGCTTCTCAGGAATTGTAA
PAS_chr2-1_0437	ATGGCTATCACTGTCGGTATTAACGGTTTCGGACGTATTGGACGTCTCGTTCTGAGAGTCGCTCTTTCCAGAGCTGACATCAAGGTTGTTGCTATCAACGACCCATTCATTGCTCCAGAATACGCTGCTTACATGTTCAAGTACGACTCTACCCACAAGGCTTACAAGGGTGAGGTTTCTGCCAGCGGCAACAAGATCAACATTGACGGTAACGAAATCACCGTTTTCCAAGAGAGAGACCCTGTCAACATCCCATGGGGTAAGGCTGGTGTCGACTACGTCATTGAGTCCACCGGTGTTTTCACCACTTTGGAGGGTGCCCAAAAGCACATCGACGCCGGTGCCAAGAAGGTCGTCATCACTGCTCCATCCAAGGATGCTCCAATGTTCGTTGTCGGT…
PAS_chr2-1_0454	ATGAACTTGTACCTAATTACATTACTATTCGCCAGTCTATGCAGCGCAATTACTCTCCCAAAGAGAGATATAATCTGGGATTACTCCAGTGAAAAAATCATGGGTGTCAACCTCGGTGGATGGCTGGTTTTGGAGCCCTATATCACCCCTTCGCTTTTTGAAGCTTTCGGCGATGATGTACCAGTAGATGAATATCGTTACACTGAACGACTAGGTAAATCGCTGGCTTTGGATAGACTTCAACAGCATTGGTCAACGTTCTACGACGAAAAAGATTTTCAAGACATCGCAGCTTACGGACTTAACTTTGTTCGTATACCAATTGGCTACTGGGCCTTCCAATTGCTGGATGATGATCCTTATGTTCAAGGCCAGGAAGAGTATCTTGACAAGGCTTTG…
PAS_chr2-1_0472	ATGTCTCCAACTATCCCAACTACACAAAAGGCTGTTATCTTCGAGACCAACGGCGGTCCCCTAGAGTACAAGGACATTCCAGTCCCAAAGCCAAAGTCAAACGAACTTTTGATCAACGTTAAGTACTCCGGTGTCTGTCACACTGATTTGCACGCCTGGAAGGGTGACTGGCCATTGGACAACAAGCTTCCTTTGGTTGGTGGTCACGAAGGTGCTGGTGTCGTTGTCGCTTACGGTGAGAACGTCACTGGATGGGAGATCGGTGACTACGCTGGTATCAAATGGTTGAACGGTTCTTGTTTGAACTGTGAGTACTGTATCCAAGGTGCTGAATCCAGTTGTGCCAAGGCTGACCTGTCTGGTTTCACCCACGACGGATCTTTCCAGCAGTATGCTACT…
PAS_chr2-1_0481	ATGGCTTCCAAGACTGAAAACGTTACTTTGGGCCCACAAGTCCGTGATGGCTCCCAGGTGTTTGGTGTTGCTAGAATCTTTGCTTCTTTCAACGACACCTTCGTCCATGTCACTGATCTCTCCGGTAAGGAAACTATTGCCAGAGTCACTGGTGGTATGAAGGTCAAGGCTGACAGAGACGAGTCTTCTCCATACGCCGCCATGTTGGCAGCTCAAGATGTTGCTGCTAAGTGCAAAGAGGTTGGAATCACCGCCGTTCACGTTAAGCTCAGAGCTACCGGTGGTACCTCAACCAAGACCCCAGGTCCAGGTGGACAGAGTGCTTTGAGAGCTCTGGCCAGATCTGGTTTGAGAATTGGTCGTATTGAGGATGTTACTCCAGTTCCATCTGACTCTACC…
PAS_chr2-1_0483	ATGCCTTCTTTAAAGACATTCAAGACTAAGCAGAAGCTGGGTAAGGCTCAGAAACAAAACCGTCCTTTGCCTCAATGGGTTAGACTGAGAACCAACAACAAGAACCGTTACAACGCCAAGAGAAGACACTGGAAGAGAACCAAGTTGGGTATCTAA
PAS_chr2-1_0486	ATGCAGATTTTCGTCAAGACCTTAACCGGTAAGACTATTACCTTGGAAGTCGAGTCCTCCGACACCATCGACAATGTCAAGTCCAAGATTCAAGACAAGGAAGGAATTCCTCCTGACCAACAACGTTTGATTTTTGCTGGTAAGCAACTGGAAGACGGTAGAACTCTGTCTGACTACAACATCCAGAAGGAGTCTACTTTGCACCTGGTTCTGAGATTGAGAGGTGGTATCATTGAGCCATCCTTGAAGGTTTTAGCTTCTAAGTACAACTGTGATAAGTCTGTTTGCCGTAAGTGCTACGCCAGATTGCCACCAAGAGCCACCAACTGTCGTAAGAGAAAGTGTGGTCACTCCAACCAACTGAGACCAAAGAAGAAGCTTAAATAG
PAS_chr2-1_0489	ATGAGCAAAGAAAGCGGAAAGGTTCTACAAGTCAACTATTCGGACTCGGAAACCTCCAACGGAGAAGACCAGTACGTCCACAAGATAAAACCTGTAGAGGATGAGGACGACACGTCGATGATGATGTCTTTCGACAATCACAAGCCCACTATTACTATCATTATCTTAACCGTGATGGCATCGTTTTCTGGATTCATGTTTGGTTTTGACACAGGTTACATCTCGTCAGCCCTGGTGTCCATTGGTACGGATTTGGACAATAAGGTTCTTACTTATGGAGAGAAGGAACTGATCACCTCTGCAACCTCGTTGGGAGCTTTGTTGTCAGCCATATCTGCTGGTTTGTTGGCCGATATTATCGGAAGAAAACCCGTCATCATGGGATCAAATTTGCTGTTT…
PAS_chr2-1_0502	ATGCTTAGAAGATACTTTTCCTCAAATTCAGCAAGAATGGTACAAGTCGGACAATCTCTTCCCAAGACCACCCTTTTCGTTAAGGATCCAAGTGACCAATTCGAGTCTGGCTCCATTGAGCCCAACTCCGTAATTGTCACTGTCCCTGCTGCTTTTTCACCCACCTGTTCGGACACCCATGTTCCAGGTTATTTGACTAGACTCAAGGACCTCAAGTCCAAGAACATCAACCATCTGTATGTTGTGTCTGTCAATGACCCATTCGTGACCAATGCCTGGAAGAAGACATTGTTGAAGAGCTTCTCCATTGACAAGACTGAAGTTCCAGTGACTTTCTTGGCTGACCCTAAGGGTGATTTCATCCACGGGTTGGACCTGGACTTTGATTCTGCCGCTGTC…
PAS_chr2-1_0522	ATGATTATTTACAAGGATATCATCTCTGGAGATGAACTGCTGTCTGATGCGTACGACGTCAAAGAAGTTGGTGGAGTTGTCTACGAGGCTGACTGTCAAATGGTCACTGTCGGTAGTGGTGATGTAGACATTGGTGCCAACCCTTCTGCCGAAGAAGGTGGTGAGGACTTGGAAGATGGTGCTCAAACTGTCAACAACGTCGTTTACTCGTTCAGATTGGCTGAGACTCAATTCGACAAGAAGTCCTTCATGGTTTACATCAAGGGTTACATGAAGAGAATCAGAGCTCATTTAACTGAGAACGCTCCAGACCAAGTTGAAGCCTTTGAGAAGGGAGCCAGTGCTTACGCCAAGAAGATCTTGTCTTCTTTTGGTGACTGGGACTTCTACACCGGTGAA…
PAS_chr2-1_0543	ATGTTTACCAGATCTGTTAGAAACTCCTTTGTGAGGGCAGGACCTATTCGTCTCGGTCCCGTTGTTTCTAAGAGACTGTACAGCCAAGCGCAGAATGGTGGCATTAACCATAAGAGAATTCTGATCGGACTTGGTCTATTGGCTATTGGAACCACCCTTTACGGGACAACCAACCCTACCAAGACTCCTATTGCATTTGTGGAACCAGCCACGGAAAGAGCGTTTAAGGACGGAGACGTCTCTGTGATTTTTGTTCTCGGAGGTCCAGGAGCTGGAAAAGGTACCCAATGTGCCAAACTAGTGAGTAATTACGGATTTGTTCACCTGTCAGCTGGAGACTTGTTACGTGCAGAACAGAAGAGGGAGGGGTCTAAGTATGGAGAGATGATTTCCCAGTAT…
PAS_chr2-1_0584	ATGGCTACCGAATTGATTGTTCAGTCTGAGAAGGCTTTCCAGAAGCAACCTCACATCTTCACCAACCCAAAGGCCAAGGCCAACAAGCGTACTAAGAGATGGCACAAGGACGTCGGACTGGGATTCAAGACCCCAAAGTCCGCCATCGAGGGTTCTTACATTGACAAGAAGTGTCCATTCACTGGTACCGTTTCCATCCGTGGTAAGATTCTGACCGGAACTGTTATTTCTACCAAGATGCACAGAACCATCATCATCAGAAGAGACTACTTGCACTACGTTCCAAAATACAACAGATACGAGAAGCGTCACAAGAACGTTGCTGCTCATGTTTCCCCAGCTTTCCGTGTCAACGAAGGTGACTTGGTCACTGTTGGTCAGTGCAGACCTCTCTCCAAG…
PAS_chr2-1_0624	ATGAGTCACTATACTTATCTTGGAGATAGCGGGCTTCAAATTTCCCGTGTTATTGTGGGGTGTATGTCTTTTGGGTCGAAGAAGTGGAATGAATGGGTAATTGAGGACGAGGATAAGATTTTTGAAATTCTAAAACATTGTTACGATAAGGGCATCAGAACATTTGACACTGCCGATTCCTATTCTAATGGGGAAAGTGAACGTTTATTGGGCAAGTTCTTGAAGGTTTATAATATTCCCAGAGAAAGCGTAGTGATTTTTTCCAAGGTGTTCTTTCCCTTAGGAGATAATGAAAAGGGCTTCAACTATACCACTAGAGCGCAATTCCCCCAACACGAGCTGATCAATCGTCAAGGCTTGTCCAGAAAGCATATCATCGACGGTGTGCGATCATCCGTT…
PAS_chr2-1_0661	ATGTCCTACAACGACGACAAATATTACAATCAAGGTTACCCTTCTGAGGGCTATCATCCATCCGAAGAAGCCCTTCAATCTCAGGGATACTATGACCAAGGCCAAGGTCAACAACCTCATGGATTGAACCAAGGCGGCCTCCCCCCACATGAATATTATCAAAGCTACGACCAGCAGTTCGATGGCTACCACCAAGAGTACACATCTGATCCCAACTTGGTTGGTCATCAAGGCTACTACGAACAACCCCCCAGAACTGCTCAGGACCCAGAGGCTTTCTCAGATTTTAGCTATGGACCTGGAAATGGCGCTGGAACTCCATATGATGGATATGGGGCCCAATACACTCCTTCTCAAATTTCTTATGGTGATCCGAGATCCTCCAACACGTCCACTCCC…
PAS_chr2-1_0701	ATGATAAGGTCTACTCTTCTAAGAAGGTCAATTGTCACTCCTTGTAGATACAAGTCTACCAAGGTTAACTTTCATAGACCAGATGGACCAGGTTCTAAGGATGCTGCTGAGCAGGCTGATGCGACTGCTACCATTCTAGCGGACTCTTTAGACTTTCAAAAACGAATCCGTCCCAGTGAGTCTGCTCCTAATAAGTTGACGTGGCTTGATGCACTAAATGAAAAGAAGAGACAATTGTCTGAAGGTAAGACAATTAGTTCTTTTGCTTATCAGTCAACTAAGACGACTGCCGTTGGCGAAAAGACAAGGTCCGAATCTTTCTCTTATCTTACTCTGCCCTTTAAAGACGACGTCTGGTTAAGAGACTCCTATATCAATGCTGCGGGAAGACTACGCGTG…
PAS_chr2-1_0728	ATGCCTACCAGATTCTCAGCAACCAGAAAGCACAGAGGTAATGTCTCTGCCGGTAAAGGTCGTGTTGGTAAGCACAGAAAGCATCCCGGTGGTCGTGGTAAGGCCGGTGGTCAACACCACCACAGAACCAACATGGACAAGTACCATCCAGGTTACTTCGGAAAGGTTGGTATGAGACACTTCCGTTTACAACAAGCTCGTTACTGGCGCCCAGTAATTAACATCCAGAACTTGTGGTCTTTGATTCCTGAAGAGAAGAGAGAAGATGCTTTGAAGAACTCTTCTGCTTCTTCTGCCGTCGTTATTGACACTTTGGCCAATGGTTATGGTAAGGTCCTTGGTAAGGGTTCTTTGCCAAACATCCCAATTATCGTCAAGGCTAGATTTGTTTCCAAGGAG…
PAS_chr2-1_0748	ATGAGCAAACAAACTCCGTCAGGAATGACTTTTATTTCCCTAGTGGATGATTCAAATGATTCTCCTGTAACTCAATCTACTTCAGCCGATAAGGACGAGAAGCATACAGCTGTGTCGCAGGAGCAGATAAACGCTGCTGGAAAGAAGCAGAACCAAGTTGATGACGAGGAAGAAGAGGAGCAGAAGGAGGAATACAAACGTTCTCTTGAAGAAATTGAAATCAAAGATGCTGCTTATTACAAGATGACAGATCCTGTTCTCCTGTATGATATTCCGGCCCAGGTTAATTCTTCTGATGAGTACATCAAATGGTCTCCCAATATCGTACAGACGAGAATGTTGCTCAACCATTTGCAAATTCCATTTGAAGTACAATGGTTAACGTACCCTCAAATAAAG…
PAS_chr2-1_0758	ATGTCCGATAAATTGTCCGAAGCCCAAATTTCTGAATTCAAAGAAGCATTTTCCCTTTTTGATCAAGATCAAGATGGCAAGATTACTTCCAAAGAGCTAGGAATTGTGATGCGCTCTTTGGGTCAAACTCCAACAGAGAGTGAATTGAACGATTTAATCCGAGAGATTGATAGCAATACCGATGGAAGCATAGATTTCCCCGAGTTTTTAACAATGATGGCTAGGAAAATGAGAGACTCTGATAGTCAAGCCGAAATCTTCGAGGCTTTCCGAGTATTTGACAAGGATGGCGATGGAAAAATCGACAAGGGTGAACTGAAACATGTTCTGACTTCCATCGGTGAGAAGTTGACAGAGGAGGAGGTTGACGAGATGCTTAGAGAAGCTGATACTAACAAT…
PAS_chr2-1_0769	ATGTCAACTTCTTCAAAACTTGGATGGCTATCCAAACTGGATGTATCATCCACTCCAGAGCGCAATCTTCGCCGATCTTCCATTATTGGTACGATTGGTCCTAAGACTAACAGTCCAGAAGTACTTGTCAGTCTGAGACAGGCTGGGCTTAATATTGTTAGAATGAACTTCTCTCATGGTTCTTACGAGTACCATCAATCAGTTGTGGACAATGCCAGAAAATCAGAGGAAATATATCCTGGTAGACCGCTTGCAATTGCTTTGGACACCAAGGGTCCTGAAATCAGAACAGGAACTACCAAAGGTGAAACAGATTATGCAATTCCTATGGGACATGAAATGATATTCACCACAGATTTGTCTTTCGCAAAGTCTAGCGATGACAAAGTGATGTTCATT…
PAS_chr2-1_0785	ATGGTGTTTCAAGTAAATGTTCCTGTGGGCGAAGCTAGAAAGGGTGAAACAGCTCCCAGAAGATACTACAAGGTTAAAGATGCAGCGGTGCTCAAACCGAGTGACTGTAACCCGAAAACTGAAACTGTTTACGATTACTTGGTTGAAATGTTTGAACGACATGAAGACAACAAGGCTATGGCTTGGAGGGATCTCGTTGATATTCATACTGAGAAGAAGAAGGTCAACAAAATGATTGATGGTGAGCTAAAAAATATTGAAAAAGAATGGCAATATTACGAATTAAGTGATTACAAATTTATCACTTACAAAGAGCTGAAATCGATAATTTTTGAATATGGCCGGGGCCTTGTGGAATTAGGTATCAAGCCGAATCAGGAGGAACGGCTGCATATATAT…
PAS_chr2-1_0809	ATGTCAAGAGAAGATTCTGTTTATTTAGCAAAACTAGCTGAGCAAGCTGAGCGTTATGAGGAGATGGTCGAGAACATGAAGACCGTCGCCTCTTCCGGCTTAGAGTTGTCTGTCGAAGAGAGAAACTTGCTTTCTGTTGCATACAAAAACGTAATTGGAGCTAGAAGAGCTTCTTGGAGAATCGTCTCCTCAATTGAACAGAAAGAGGAAGCCAAGGGTAACCAATCACAAGTGTCTTTGATCAGAGAATACCGCTCCAAGATTGAGACCGAATTGGCCAACATTTGTGAGGATATTTTGTCTGTTTTGAGTGAGCACCTTATTCCTTCTGCCAGAACTGGCGAATCCAAGGTCTTCTACTTTAAGATGAAGGGTGATTACCACCGTTATTTGGCCGAA…
PAS_chr2-1_0812	ATGGTTAACTTCACTGTCGATCAGATGCGATCCCTTATGGACAAGGTGACCAACGTCCGTAACATGTCGGTTATTGCCCACGTTGATCACGGTAAGTCCACTTTAACTGACTCCCTGGTGCAACGTGCCGGTATTATTTCTGCTGCCAAGGCTGGTGAGGCCCGTTTCACTGATACTAGAAAGGACGAGCAAGAGAGAGGTATCACCATCAAGTCTACCGCCATTTCTTTGTACTCTGAGATGGGTGACGACGATGTCAAGGAGATCAAGCAGAAGACTGAAGGTAACAGTTTCCTTATCAACTTAATTGACTCCCCAGGTCACGTTGACTTCTCTTCTGAGGTCACTGCTGCTCTGCGTGTTACTGACGGTGCTTTGGTCGTCGTTGACTGTGTTGAA…
PAS_chr2-1_0853	ATGCTTAGAACTTCTCCAGCTACTAAGAAAGCTCTCAAGTCGCAGATTAACGCCTTCAACGTTGCTGCCTTGAGATTCTACTCCTCATTGCCTTTGCAGGTTCCAATTACCTTGCCAAACGGTAAGACCTACAATCAGCCAACAGGTTTGTTTATCAACAATGAGTTCGTTCCTTCTAAGCAAGGTAAGACCTTTGCTGTTTTAAACCCTTCCACTGAGGAGGAGATTACTCACGTCTACGAGTCCAGAGAGGACGACGTTGAGTTAGCCGTTGCAGCCGCTCAAAAGGCTTTCGACTCAACCTGGTCCACCCAGGACCCTGCTGAGAGAGGTAAGGTCTTGAACAAGTTGGCTGACCTGATCGAGGAGCACTCTGAGACCCTTGCCGCCATCGAGTCC…
PAS_chr2-1_0887	ATGTACAGGAACTTAATAATTGCTACTGCCCTTACTTGCGGTGCATACAGTGCCTACGTGCCTTCCGAACCATGGAGCACACTGACACCTGATGCTAGCCTTGAAAGTGCCCTCAAAGATTACTCACAAACTTTTGGAATAGCTATTAAGTCCTTAGATGCCGACAAGATTAAGAGAGAGGCTGTTTCCCAGATTGGAGATGGACAGATTCAGGCGGCTACAATCACCTCATCTGAACCGAAAGTAACTGCCCAAGTAGTTTCCCAAATAGGGGACGGCCAAATTCAAGCCACGACCTCCACTTCATCAAAATCGAAAGAAACCGCTCAAGTTGTTTCCCAAATAGGTGACGAAACCGCTCAAGTTGTTTCCCAAATAGGTGACGGTCAAATTCAAGCT…
PAS_chr2-2_0019	ATGTCGTTATCGTTAGACAACATAGTTCCAAGCTTCAGATTGGACGGATCAGTCAGTATTGTCACTGGTGGTTCCGGAGGGCTGGCTTCTGTGATCACCAAAGCCCTTTTGGCACAAGGTTCCGAAATTGCTGTCGTTGATCTCAACTTGGAACGTACAAAGGAGGCAGCCGAGCTCCTGATCGAGTGGGGAAAGGAAAACCTCGCCAAGGCCAATGGAGGCTCTGTACCTAGAGTGACTTACTGGGCCTGTAACGTTGCCGACGCTGCCAATGTCGAGGAGGTATTCACCAATGTCAACAAGGAACATGGTAAGTTGGCTGAATACTTAGTACATTGCGCCGGATACTGCGAGAATTTTCCGGCTCATGAGTACCCTGCCCGAAATGCAGAAAGCTTG…
PAS_chr2-2_0048	ATGCTCAAATTCGGACAAAGACGTTTTCTTAGCACTTCAAGAATCCTCGCTCAGGCCATCAAACACGATGTCGTCGTGATTGGTGGTGGACCTGGTGGTTATGTCGCTGCCATTAAGGCTGCACAATTGGGTCTAGATACTGCTTGCATTGAGAAAAGAGGGGCCCTTGGAGGAACCTGTTTGAATGTTGGTTGTATCCCTTCTAAGTCTCTGTTGAACAACTCTCACCTTTATCACACCATCAAGCACGATACTAAAGAGAGAGGAATCAACGTTGCTGATGTTCAAATTGACATTGGCCAATTGCAAAATGCCAAGGAGAAATCTGTGAAGCAATTGACTGGAGGTATCGAAATGCTGTTTAAGAAAAACGGTGTCAAATATTACAAGGGTTCTGGT…
PAS_chr2-2_0054	ATGGCTAGAAGACCAGCTAGATGTTACAGATACTGCAAGAACAAGCCGTTCCCAAAGTCCAGATACAACCGTGGTGTCCCAGATCCTAAGATCAGAATTTATGACTTGGGTAGAAAGAAGGCTGCTGTCGATGACTTCCCATTGTGTGTTCACTTGGTTTCCAACGAGATTGAGCAACTGTCTTCCGAGGCTTTGGAAGCCGCTCGTATCTGTGCTAACAAGTACATTACCACACAATCTGGTAGAGATTCATTCCACTTGAGAATCAGAGTCCACCCATACCATGTCTTACGTATCAACAAGATGTTGTCTTGTGCCGGTGCCGATAGATTGCAACAAGGTATGAGAGGTGCTTGGGGTAAGCCACACGGTTTGGCCGCTCGTGTCACCATTGGTCAA…
PAS_chr2-2_0059	ATGTCCCAAAACGAGAGAACCTTCATTGCTGTTAAACCAGATGGTGTCCAGAGAGGTCTGGTACCAGAGATCCTGTCCAGATTCTGGAACAAGGGTTACAAGTTAGTTGCTATCAAGTTGACTTTGGCTAACGAAGACTTGTTGAGAGAGCACTATGCTGATTTGACCTCCAAGCCATTCTTCCCATCTCTGCTGTCTTACATGTTGAGTGGTCCAGTCTTGGCTACCGTCTGGGAGGGTAAGGATGTTGTCAAGCAGGGTAGAGCTTTGTTGGGTGCTACTAACCCTTTGGCTTCCGCCCCAGGTACCATCAGAGGTGACTTCGCCGTTGACATGGGTAGAAACATCATCCATGGTTCCGACTCTGTTGAGTCTGCCGAGAAGGAAATCGGTTTGTGG…
PAS_chr2-2_0062	ATGAAGTTTGGTCTTGGATCATTGGGATTGGCTGTGGCGCTAATACCTATTGCCTCAGCATTATACAGAGTTGACGACTATGAAACATATGTACCAACCACGGTTGGACCACACCCGACAGGCGCTATAGAGCCTGCTGAAGATCAAGTTGATATCAAGGTGGAGCCAACAGTGTACTCCCAACTGCTGGACGAGTTTGAGAATGTGTTGGGAGAGTCTGACGGAATGGTAAATCATGATAATCTTGCCTCAATTTGGATGTCATTTTCAATGATTGTCGTGTCTGAAATTGGAGATAAAACCTTTTTGATCGCAGCGTTGATGGCTATGAGATCTCCCAGATGGTTAGTGTTTGCAGGAGCATCGTCGGCCCTAGTGGTAATGACAGTCCTGTCATGC…
PAS_chr2-2_0064	ATGAAGATATCCGCTCTTACAGCCTGCGCTGTTACTCTAGCTGGTCTTGCAATTGCAGCACCAGCTCCAAAGCCTGAAGATTGTACTACTACAGTGCAGAAACGTCACCAACACAAACGTGCTGTCGCATACGATTACGTTTATGTCACAGTGACTATCAATGGCCAAGGTGAAACCATTTCTCCAACTGTTGTGGCAGAACTTGAGACGGTTTCCACGCCTGCAACAAGCTCATCCGCAGTTGCAACTTCTTCTGCTCCTGCAACCACTTCTTCAATCCCAGAGACAACTTCTGCACAAGTGACCACCTCTTCTGTTGCAGAGTCCACTTCAGCGCAATTCACTTCATCTACCGAAGAAGCCTCTTCTTCTGTTGAGCAAACGACTCAATCAAGTTCA…
PAS_chr2-2_0109	ATGACTCGTTACAGTGCTGTCCCAGCTAACCCAGATCGTTCTGCCTCTGCTCGTGGCTCTTACCTGCGTGTTTCTTTCAAGAACACCAGAGAGACCGCTCAAGCCGTCAACGGATGGAACCTGAAGAAGGCTCAACAGTACTTGGACCAAGTCCTTGACCACAAGAGAGCCATTCCTTTCCGTCGTTTCAACTCTTCCATCGGAAGAACTGGACAAGGTAAGGAGTTCGGTACTGACAAGGCTAGATGGCCTGCTAAGTCTGTCAAGTTTATCCAAGACTTATTGAAGAACGCTGAATCCAACGCTGAGAGCAAGGGTTTGGACATTGACAGTTTGATCATCTCCCACATCCAAGTTAACCAAGCTCCAAAGTTGAGAAGAAGAACTTTCAGAGCCCAT…
PAS_chr2-2_0127	ATGTCGTCCATTGCATTCCATACATTCAGAGGTTCCAGAGCTAAGATGGCTACGGCCCTCCTTCTGACAGGAGCCGTGGGAGCTGGAAGCTACCACTACGAGAAAAAGAGACGTCAATTTAACAATAGGAACAATAACAACAATAACAATAAGAACAACAAGAATTTTGCCAAAGCTCTATTCGGATTTTCTACAGGAACTGCTGCTGCCACTTTAACCGATGAGAGTAAAGTGAAAGTAGCTACTTTATCAGATATCCATTCTTTCAAAGAATACCAACAGGTCTATAATGATATCGCCAAGAAGATAGAGGACGAGGACGACTTTGACGTAGACGGATCTGCTGGACCTAACTTGGTGAGATTGGCATGGCATTCTGCTGGAACTTACGACAAGTAC…
PAS_chr2-2_0131	ATGTCTCAACCACCTAAATGGACAACATCAAATGGTGCTCCTGTCTCCGATGTATTTGCTACAGAGAGAGCCACCTTCGACAACGCTAATCACGCTAACAATGCCCCCAAAGTTGGGCCTCTGCTGCTACAAGACTTTCAATTGATTGATTCTCTTGCCCATTTCGACAGAGAACGTATTCCAGAGAGAGTTGTGCATGCCAAAGGTGCGGGAGCTTTCGGTGAGTTTGAGGTGACTGACGACATATCTGACGTTTGTGCTGCCAAATTCTTGGATACTATTGGGAAGAAAACCCGTATCTTCACTCGATTCTCCACCGTTGGAGGTGAGAAAGGTTCTGCCGACAGTGCCCGTGACCCAAGAGGGTTTTCCACCAAGTTTTACACAGAGGAAGGTAAC…
PAS_chr2-2_0148	ATGCAGTTTGGAAAGGTTCTATTTGCTATTTCTGCCCTGGCTGTCACAGCTCTGGGAGAAACAACTTCTTCATTGAGTGCCACATTGACTTCAACCACACGAATTTCAATTGCATCTGGATGTAGTCTTGAAGACTTCACTGCTACTGCTCAGTCTAATCTTGATGAGTTGTCCGATTGTGAAGCTGTCAGAGGTGATATCCACATTGCCGGAAGTCTGGGATCAGCTGCTATCGCTAATGTCAAGGCCATTTACGGTTCTTTAATTGTCAAGAATGCCACCTCTTTGGTTTCATTGACCGCTGATTCTTTGACCACCATTACCGAACAATTGGCTCTTTCTGAGTTGACCATTTTGGACACACTCTCTTTTGCTCAATTGACTTCCGTTGGTTCTATT…
PAS_chr2-2_0165	ATGGTTGTACCAAGATTGTATTATTCCACCAGCCGTGCTGCTTTGCAGACCGCTAGAGCTAATCAGCGTCTTGCCAGAGGTTTGGCTACCGCTGCTGCCTCCACCGGTAAGGTTAGAGCCGTCATTGGTGCCGTTGTCGATGTTCAATTTGAACAAGGTCAATTGCCAGATATTCTTAACGCCCTTGAGCTGCAGAACGGTGACCAGAAATTGGTCTTAGAGGTTGCCCAACATTTGGGTGAGAACACCGTCAGAACCATTGCTATGGACGGTACTGAAGGTTTGGTTAGAGGAACTAGCGTCACTGACACTGGTTCTCCTATCTCCGTTCCTGTCGGTAGAGGTACTTTAGGTCGTATCATTAACGTCATTGGTGAGCCAATTGACGAGAGAGGACCA…
PAS_chr2-2_0186	ATGTCGCTTATTGGCGGAGGTTCAGACTGTGCCGCGGGAAGTAATCCTCTGGCACAGTTTACCAAACACACACAACATGACACATCCTTGCAACAATCCATGAGGAATGGGGAATTTCAACAAGGAAACCAAAGAATGATGAGAAATGAAAGTACCATGTCCCCAATGGAAAGGCAGCAAATGGATCAGTTTATGCAGCAGCAAAACAATCCTGCGTTCAATTTCCAACCAATGCAACACGAGCTGAACGTAATGCAACAGAATATGAATGCACCACAGCAAGTAGCAAACAATAGCTGGAACCAAGAGTTTCGAATGAAGGATCCCATGGTTGCAAACGCTCCATCTGCCCAGGTTCAAACACCTGTTCAATCAACTAACTGGGCACAGGATTTCCAA…
PAS_chr2-2_0199	ATGGCTAGAACTAAACAAACAGCAAGAAAATCCACTGGTGGTAAAGCCCCAAGAAAGCAATTGGCTTCCAAGGCTGCCAGAAAATCCGCTCCATCTGCTGCTGGAGGTGTCAAGAAGCCCCACAGATATAAGCCAGGTACCGTTGCTCTGAGAGAAATCAGAAGATTCCAAAAGTCTACTGAGTTGCTTATCAGAAAGCTGCCTTTCCAAAGATTGGTCAGAGAAATTGCTCAGGACTTCAAGACTGACCTGAGATTCCAATCTTCTGCCATCGGTGCTTTGCAAGAATCCGTCGAAGCTTACTTGGTTTCCTTGTTCGAAGATACTAACTTGTGTGCTATTCACGCTAAGAGAGTTACTATCCAAAAGAAGGATATCCTGTTAGCTAGAAGACTGAGA…
PAS_chr2-2_0200	ATGTCTGGTAGAGGAAAAGGTGGAAAAGGTCTAGGAAAATCCGGTGCTAAGCGTCACAGAAAGATTCTTAGAGACAACATTCAAGGTATCACAAAGCCAGCTATCAGAAGATTGGCCAGAAGAGGTGGTGTTAAGCGTATTTCCGCTTTGATCTACGAAGAAGTCAGAGCTGTGCTGAAGACTTTCTTAGAGAACGTCATTAGAGATGCTGTTACTTACACTGAGCATGCCAAGAGAAAGACTGTTACTTCTCTGGATGTCGTCTACGCTTTGAAAAGACAAGGACGTACCTTGTATGGTTTCGGAGGTTAG
PAS_chr2-2_0220	ATGGCTCCAATTATTCAGAAACCAGCTCCATTCTTCAAGAAGACTGCCGTCGTCGACGGTGTTTTTGAGGAAGTCTCCTTGGATCAATATAAAGGAAAGTGGGTCCTTTTGGCTTTCATTCCTTTGGCTTTCACTTTCGTCTGCCCAACTGAGATCATTGCCTACTCCGAGGCTGCCAAGCAGTTTGCTGAGGAGGGTGCCCAAGTTCTCTTTGCCTCCACCGACTCAGAGTACTCTCTGTTGGCTTGGACTAACGTCGCTAGACAGGATGGTGGTCTAGGCCCAGTCAACATCCCATTGTTGGCTGACACCAACCACACTTTGTCTAAGGACTACGGTGTTTTAATTGAGGAGGAAGGTGTTGCTCTGAGAGGTATTTTCCTGATTGACCCTAAGGGA…
PAS_chr2-2_0266	ATGTTCAGATTAGCCGCTAGACAAACCCCAAAGAGAATGTTCTCCACTTCCAGAGTGGCCGCTTCCGGTGCTCACGGCGATGTTGGTCCATACTCCAACCTTCCCTTCAAGGTCAAGAACAGAAGAGTTCCATATGCCGTTCCACACTTTTTGTTTTTTGCCATTGGAATGGGTATTCCATTCTTCGCCTGCTATGTGCAGTTGAAGAGATCTGGATCGATCTAA
PAS_chr2-2_0267	ATGGAAAGACTTTCACAACTAAGAAAACATTTGGCAGGTGATGATCCTGTAGAACGGTTAACGGCAAAGAACTCTGATGATGTAGTAATTGTTGCCGCCTTCAGAACTGCTGTTACAAAAGGTGGAAAGGGCAAGTTTAAGGATGTGAATTCGGATGTGTTGCTTCAGAAGTTGATCGAAGGATTGTTCGAACAAAAACTGCCTCCTGGATTTGATAAAAGCCTGATTGAAGAAGTGACGGTAGGAAACGTTTTGAATCCTGGTGCTGGTGCTAATGAACATAGAGCCGCCATGTTGGCAGCTGGAATTCCTAGCTCTGTTCCATTTTTGGCAATCAACAGGCAGTGTTCTTCAGGGCTAATGGCTGTCAATGATGTTGCAAATAAGATTCTCGTTGGT…
PAS_chr2-2_0301	ATGGCTGCTGTATTTTTCCCAAGAACGTGTTTCAAATGTGGTGAGGTCGGGCACCTTGCAGAAAACTGCCAACAAGAGCAAAAGCTTTGCTACAACTGTAGAGCCCCAGGACACGAATCAAATGACTGTCCAGAGCCAAAGCAAACTTCATCAAAACAATGTTACAACTGTAACGAAACCGGTCATGTTCAATCCGAGTGTGAACAGCCAAAGAAGGCTGCCAAGTGTTACTCATGTGGTAAGTTGGGTCATTTCTCTCGTCACTGCCCAAATTCCTCTTCCGCTTCCTCTGCAGGCCCTGTGGCCTCTTCTTCCACCATTTGCTACAAGTGTTCTGGACCTAACCACTTTGCTCGTGACTGTCAAGCTGGCTCTCCAAAATGTTACGCTTGTGGAAAG…
PAS_chr2-2_0326	ATGCCACCAAAGATTCAACAATCCAAGGCAGCCAAGGCCGCTGCCGCCATGGCCGGTAGTAAGAAGTCTAAGAAGAAGTGGTCCAAGGGAAAGGTTAAGGACAAGGCTCAACATGCTGTCATCCTGGAACAGGACAAGTACGACAGAATCATGAAGGAGGTTCCAACTTACAGATACGTTTCCGTCTCCGTTTTGGTCGACAGACTAAAGATCGGTGGTTCTATGGCTCGTGTTGCTCTGAGACAATTGGAGAACGACGGTGTCATCAAGCCAGTTCTGTTGCACTCTAAGCAACAGATCTACACTAGAGCTACTGCTTCCGAGTAA
PAS_chr2-2_0337	ATGTCTAACTCTTTGGAACAATTAAAAGCTGCAGGAACTGTTGTTGTTACTGACACTGGTGAATTTGAATCCATTGCTAAGTACACTCCTCAGGACGCTACCACAAACCCTTCATTGATCCTTGCAGCCTCTAACAAGGCCGAGTATGCCAAGTTGATTGATATTGCTGTTGACTACGCAAAGAAGCAAGGTGGATCTGTTGAAGAGCAAGCAAACATTGCCCTAGACCGTCTCTTGATCGAGTTTGGTAAGGAGATTCTAAAGATTGTTCCAGGCCGTGTATCCACTGAGGTTGATGCTCGTCTGTCTTTTGACAAGGAGGCCACTATCAAGAAGGCTTTGGAGATCATTGAGTTGTACAAGTCTGTAGGCGTTGAGAAGGACCGTATTTTGATCAAA…
PAS_chr2-2_0380	ATGCGTTTTTTGGTCTCATCCTTTCGGCCCTTCAGACATACAATTTCGTCGCATATCTCAATGGGCCAGGCTCTGTCTGCCATTCGTGTATTTCATAAAAATTCTCACTCACGTACCCAAGGTTTAAGGCGCCACTCTCACTACTGTTGCCACCGCAAGATAGATATGAGTACTTCTACTAAACTTCCAGAGCGTCAATTGCTACCAGCCAATGTTAGGCCTACCAAATATGATTTGACATTGGAGCCCTTATTTTCTACCTTCAAGTTTAACGGAGAAGAGACTATACATTTAGATGTTCAGGAGGACTCCAGTTCTATTACGCTACACGCTCTAGACATCGATCTCCAAGATTCACTATTGATAACTTCAAACAAGTCTAAGACTCCCCCGCTTCAT…
PAS_chr2-2_0419	ATGATGACAGACCAAATCGGAAACCAGGCTTCTCCGGCCTCTAACTCATATTTGAACAACGATGGAATAGATGAGTTGACCCCGATGACTCGGAGAAAAAGAGTATCCTCGCTATCTTTATCTGACCAATGGGCCGGATCCCTTCAGATGACTCCAACAACTGGATCCACTGGGAATTTAAAGCGTATAGGTTCTTCCAAATTGTCAATTAATAATGGATTGAATGCAGTGCGTGTCAAAAAGACAGTCATCGATCATGTCAGGGTGGCGTCATATGCATTTGCCTTTGACATTGATGGAGTTATTGTTAAGGGTCCAGAGACTATCCCCGAAGCAAAAGAAGCCCTTAAACTGTTAAATGGTGCCAACGAATATAACATAAAGGTTCCGTATATATTT…
PAS_chr3_0040	ATGTCAGACCCCAAACCATTGCCCTTTGTGTACCAATTTCTATCTGGGGCCATTGCTGGAGTCAGTGAGATTCTAGTGATGTACCCTTTAGATGTGGTGAAGACTCGTATTCAATTGCAAGTGGGAAGTGGAGCAAACGCTGAGTACACTGGAATTGTTGACTGCGTCACCAAGATCGTCAAGAATGAAGGATTCTCACGTCTTTATAGAGGTATCTCTGCTCCAATTCTTATGGAGGCACCTAAGAGAGCCACAAAGTTCGCAGCCAATGACGAATGGGGAAAGTTTTACAGAAATGCCTTTGGCGTTCAAAGCATGACCCAGTCGTTAGCTGTACTGACTGGTGCCACCGCTGGTGCCACTGAATCGTTTGTTGTTGTGCCTTTTGAGCTTGTGAAA…
PAS_chr3_0054	ATGTCCAGTACTAACACAGTTCCTCCAGTGTCTCAATACAAAGAATTCGAAGTTATTGGCCGTCGTCTGCCCACTGAGACCGTTCCAGAGCCAAAGTTGTACCGTATGACCATCTTTGCTAAGAACGAAACTATTGCTAAGTCTCGTTACTGGTACTTCTTGCAGAAGCTGCACAAGGTCAAGAGAGCTTCTGGTGAGATCGTCGCCATCAAGGAAGTCCTTGAGGAGCGTCCAACTGAGGTTAAGACTTTCGGTATCTGGATTAGATACGACTCTAGATCCGGTACTCACAACATGTACAAGGAATACCGTGATGTTACCAGAGTTGGTGCTGTCCAAGGAATGTATCAGGACTTGGCTTCCAGACACAGAGCTAGATTTAGATCTATCCACATTCTG…
PAS_chr3_0059	ATGTCCTTTGTCATTAGAAGAAAACTATCCACTTTGATCCCTCCAAAGATCGCTTCCGCAAAGAACCTGGGATCCAACCCTCACGCTAAGAAGATCCAGGAGGTCGTCAAGTTCTACAAGGCTCTTCCTCAAGGCCAAGCCTCTTTCCCTAAAGCTTCTTCGCCAATTGGAAAATACGGAGAGAAGTACTTCAACGACGGAAACGCTTCAGCTAAGCCATTGTTGCACTTGGCTTTAGGTGTTATTCTTTTCGGTTACTCCTTAGAATACTACTACCACTTGCGCCATCACAAAGGTGAACATTAG
PAS_chr3_0082	ATGGCTATTTCAAAAGTATTTGCCCGTTACGTCTACGACTCCAGAGGAAACCCAACCGTTGAGGTTGACCTCTACACTGAAAAGGGACTTTTCAGAGCAATTGTTCCTTCCGGTGCTTCTACCGGTGTCCACGAGGCTCTGGAATTGAGAGACGGTGACAAGTCAAAGTGGCTCGGTAAGGGTGTCTTGAAGGCTGTTGCCAATGTCAATGACATCATTGCTCCAGCTATCGTTAAGGCAAACATTGACGTTAAGGACCAAGAGGCCATTGACGCTTTCTTGAACAAATTGGACGGAACTCCAAACAAGGGTAAGTTGGGTGCCAATGCTGTCCTTGGTGTCTCTTTGGCTGCCGCTAAGGCCGGTGCCGCTGAGAAGAACGTTCCTCTTTACCAACAC…
PAS_chr3_0091	ATGGCCTCCCCTTCATCCAAGATCCATCATGTTACTAACAAATCCAGGGCTAATTTGCGTACTCAAAAGAGACTTGCAGCCAGCATTATTGGTGCTGGTAAGAAGAAGGTCTGGTTAGACCCAAACGAGACTGAGCAAATTGCACAGGCCAACTCCAGAGAGGCTATCAGAAAGCTGTACAAAGACGGTTTGATCGTCAAGAAGCCTCCTGTGGGACACTCCAGAGCTAGAGCTAGAGCTTTTGCCGAGGCTAAGCGTGCTGGTAGACACACCGGTTATGGTAAGAGAAAGGGTACCGCTAACGCCCGTATGTCCACTCAAACCTTGTGGATGAGAAGATTGAGAGTTCTTAGACGTTTATTGGTCAAGTACCGTGACAACGGTAAGATCGACAAAACC…
PAS_chr3_0099	ATGTCAAAAAACGCTCAGGTTGACGATCTTGCCCATGGGCTTGCAGGTGCCGGAGGGGGAATTCTCTCAATGATTATCACTTATCCCCTTCTGACCCTATCAACCCATGCCCAATCTTCAAAAACCCAGAAACCACTAGATGGCTCTGTAGATGAGAAGGAATTGGAGCCCAAGAAGTCTTCAACTTACGGTACTCTAAAACGGATTTTGAAAAAGCAGGGAGTTCGGGGTCTCTACAACGGGCTGGAAAGTGCTATCCTTGGGATAGCAGTCAACAACTTCATTTATTACTACTTCTATGAGCTAACTGGAAACACTTTGGAAGGCTTGTCCCGTGGTAGAAAGAGAGGTTCCAGAGTTGGTGGTCTCTCTGCATTCCAAAGTATTGTTGCTGGAGCT…
PAS_chr3_0167	ATGTCCGTGTTTACGCCAATAGAGGACGCCCTGAAGGCTTACAAAAATGGAGAATTTCTCATCGTGATGGACGATGAAGACAGAGAAAACGAAGGCGACCTGATTGTTGCCGCAGAATTGATAACGACACAGAAAATGGCCTTCCTCGTGAGGTATTCCTCTGGATATGTTTGCGTTCCACTTTCCACCAAGAGAGCTGCAGAGTTAGAACTACCACCGATGATCAAGAACAGAACAGACAGGCAGGGCACTGCGTACACACACACTGTGGACGCCAGAGATGGCACTACCACTGGGATTTCCGCCTCTGACAGAGCGTTGACCTGCCAGGTTTTGGCCAACCCCAGGTCAAAACCCGAAGAGTTGATGAGACCGGGACATATTTGCCCTCTGATTGCA…
PAS_chr3_0188	ATGGCTGAAATAACACTAGGAACTTACATCTTCGAACGTCTGAAGCAAATCGACGTCAAGACTATCTTTGGTGTTCCAGGAGATTTCAACTTGGCTTTGTTGGATCACATCTATGAAGTTGAGGGCATGAGATGGGCAGGAAACGCCAATGAATTGAACGCTGCTTACGCTGCAGATGGTTATTCCAGAGTGAAGTCAATGGCTGCTTTGATCACCACCTTCGGTGTCGGTGAGCTCAGTGCCGTCAATGGTATCGCTGGTTCCTTTGCCGAGCATGTCGGTCTGCTGCATATTGTCGGTGTCCCAGCTATCTCTTCCCAGGAGAAGAAGCTGTTGCTTCACCACACCCTCGGTAACGGAGACTTCGGTGTCTTCAAGCGTGTCTTCAAGAACGTCTCC…
PAS_chr3_0227	ATGCATAGAACTTACTCCCTACGTTCAGGCCGTGCTCCTACGGCTGCTGATGTCAACAACCCTCCACCACCTACCTCTACTACCAAGAGCAAGTTCTTTGGTAAAAACTCCATTGCTTCTTCTCTTCGAAAAAACGCCGCTGGCGCTTTTGGACCTGAATTGTCCAAGAAGTTGGCTCAATTGATCAAAATTGAGAAGAACTTGGAGCGATCCATCGAGCTTGTTGCCAGAGAGAGAAGAACTGTTGCTAAGCAGTTGTCTCTGTGGGGTGAGGAAAACGATGATGACGTGTCTGATGTTACCGACAAATTGGGTGTTCTCATTTACGAGATTGGTGAATTAGAAGATCAATTTGTTGACAAGTACGATCAATACAGAATCACTCTGAAATCCATCCGT…
PAS_chr3_0230	ATGGGTAAATCAATTGGAATTGATTTGGGTACCACATACTCTTGTGTGGCACATTTTGCTAATGATCGTGTTGAGATCATAGCTAACGACCAAGGTAACAGGACGACTCCATCGTTCGTCGCCTTTACCGACACTGAAAGATTGATTGGTGATGCTGCAAAGAACCAAGCTGCCATGAATCCAGCTAACACTGTTTTCGATGCCAAACGTTTAATCGGTAGAAAATTCGACGACCCGGAAACTCAGGCCGATATTAAGCACTTCCCTTTCAAAGTTATCAACAAGGGGGGAAAGCCTAATATCCAAGTCGAATTTAAGGGTGAGACTAAGGTTTTCAGCCCCGAAGAGATTTCCTCCATGGTTCTAACAAAAATGAAGGATACTGCTGAGCAGTATTTG…
PAS_chr3_0277	ATGGTTGAAGCAACAGGAGATATTGGCCTTATTGGATTGGCCGTCATGGGTCAAAACCTGATTTTGAACGCCGCTGATCACGGTTTCACCGTCGTCGCTTACAACAGAACCGTGCAGAAAGTCGACCATTTTTTGGCCAACGAAGCCAAGGGAAAATCAATCATCGGTGCTCACTCCATTGAGGAATTGGTTGCCAATTTGAAGAGACCTAGAAGAATCATAATATTGGTCAAGGCTGGTAATCCCGTTGATGCCTTCATCCAACAATTGCTACCTCACTTGGACCAAGGAGATATCATCATTGATGGTGGTAACTCCCATTTCCCTGACACCAACCGTCGTTACGAGGAATTAAAGCAGAAAGGTATCCATTTTGTTGGATCCGGTGTCTCTGGAGGT…
PAS_chr3_0287	ATGGGACAGCTTTTTCGCAAAATTATTCAGTGGATTCCCCTCTTGTTTTTTGCGGGATCCGTGCTACTGCAATTCTTCGTGATCCTAAGTGGAGCACGAACAACTGGAGTTCTAAAGGACTTCTATTGGCTAGAGGTGGAGGGTACCGGTGCCATTGACCCCCAGTTTGGAACCACCCGCTGGACGAACTACAGAATGTGCAACTGGGAGAATGACGAGTTGAGTAACTGTGAAGGTCCTCAGCCAGCTTATCCTTTCTCCCCAGATAACAATTTTAGCGATGGTGAAAACAGAGCGCTCATTCCGAGCGACTTTATCAATCACCGAGACACCTATTACTACCTTAGTAGGGTCGGTTGGTCAATGCTTCTTGTGGGTCTGGTCTTTACCGTGTTTTCC…
PAS_chr3_0361	ATGAGCAAATCGGCACTACTTATTATTGATTTACAGAACGACTTTCTAGAAGGGGGGTCATTGGCTGTTCCTGACGGAAATGAGATCATCGATCCAATCATTGAGCTAGCTCAGAAGAAGGATTGGGATTTAGTCATTGCCACTAAGGATTGGCATCCCCAGGACCATACGTCATTTGCCTCTAACCACGGAGTCAAGCCGTATACCGAGCTAGAGTTCACAAACCCAGAAAATGAAGCGGAAAAGAAAATTCAGGTGGTGTGGCCGGATCATTGTGTTCAAAACTCCAATGGAAGTGAATTTCCACCTAAGTTCAAGGCCTTTTGGGAACAGTTTACAGGGCCTAAAGAGCTAGTGAAGAAGGGGTATCTTTCCGATAGGGAGTACTATTCTGCATTT…
PAS_chr3_0362	ATGAGCAGATTGATCGTTGCCCTCCACACTGTGCTAAAAAGATTCAAAGAAATGGGATTGTTTACAGACTCAGACAAAGACAACTCAGATAAATTATCGGAAAGCAGTTCATCCACGTCAAGCAATTGGCTTGACAGATATCTTTCCATTGCCAGGGAGGCCAAACATTCCCTTGCAAGCAAGATCGAAGATGTCGCTCTACCTGGAGAAGACGGAACATTGTTTAACAAGAATATCGACACAAATCGACCAGATTCAATTTTCAGGGCCGTCTTTGGAGACGATTTTGAGACGACTTTTAATAAAGTTGACTCTTTGGTCAATGCTATTGCCCCAGTTTTTGATCAAGATGTATGGTCAGAACTTTTCACAGGTTCCAAGTTGGTGTCTTCTAAATAT…
PAS_chr3_0372	ATGGCAGTGGTCACATTAAAGAATGCGATTCTATCACTTTTTCCAGCAAACACGTCGGATTCCCAAAACGAGCCTCTACTAGGGGAGGATTCCACTGGTAATGCCGGCTATGCTGCTCGGGATGTGCAGGGATTAGAGAGTGAAATAGAGTCGAATTCAACAAAGACACAAAACATCAGCGAGGATAATCAAAACCAGACTGTCCTTTGGGGTTTATTTGAGAAGGTAGACCCAAGAGTCATGTCAGATATTATTATTGGGCTTTCAGACGGATTAACAGTACCGTTCGCTCTTACAGCAGGATTGTCTTCTTTAGGGGACTCCAAGTTGGTGATTACTGGTGGTATGGCCGAGTTAGTTTCCGGTTCCATCTCTATGGGTCTTGGTGGTTTCCTTGCG…
PAS_chr3_0374	ATGACCGTAGAGACCAACCAATTTACATATCTACAGGGTAGCACATTCGATAAGAAAATGACGACATTATCGTTGAAGCAAACTGCATATGAATTCGTCGAAGGCATGACAGGTGACTACCACTACTTAAAGAACCTTGATGCTTCAGATTCAAATCTACGATACCTTAAAGATTATAGTTTTCCAACCTTGCAAGAGTTGAATCTTTCCAATTTATCCTACCTGAAGAAACTTGTGTCTGATGGAGATCAATTGAGCGGGTTGGAAAAGTTAACTGCTGATGGGTCCAATATCGAACTTATCGATATTAAGGGAGATGTCCTGGCAAGTATCTCCTGTTCGAACACAAAAGAGCTAAAAGCAATCAAAGGTGAACTGCCGGCGATTAACTATATCTAT…
PAS_chr3_0393	ATGTCAAGTATTTTCATAAGTTTCTTCAAACTTGTGCAACTGCGGTTTCGATATTACTGGAATGTGCTAGCGTCTTTTTTCCCCTTACTCACTTTACTGTCTGATGGGCTAAATCATGTGTTGCCACCTACCAGAAAAATCTCGTCAGACAGTGAGGAATCACACGAGTTGGATGACAAAAAATCTTTATTTCCAGAAAGTCAACAACGTATCACCCAAATAAAGGTTTTCAAGAACGTTCATCCATGTTCCTTGACTTTCAACACCAAGTTAGTTCCCTTCAAAAACTCAAACGGAGAAATGGAATGGAAATTTGTTGAGGATAACGAAAGTGCAGAGAAGTCTCCCAGTTTGATGGAGGATGGTTTAAGTGAGTCGTTATCGCCATTTATGGCCGAT…
PAS_chr3_0408	ATGTTAAAACTGTACGCAATAAGGCCAATTAGGCCAATCAAGCCATGCCTTGTGGCTTCCACTTTCAGGCACTATTCGGTGAAAGTCGACACGTCCAACAAAGCCGATGTGATAAAAGACTCACAAACAGATACCACCTCCAAACCAGGAGCTGAGCACGGACACACGTTGGGGCAATACATCACAAAGAAACTGATGGTTCGGCAGAGACTGCCCACAGAGAAAAGAGATGATTCCTTCTTGACTCCTCCGGCTATGCCACATCATGGCTATCGTCAAGATCTAATGGAGAAAATCCACTACGAACACAGGGAACCCACTTTGATCAGAGATAAGCTTGCGTTCGGATTGATGCGTAGTCTCAGGGTTTGCTTCGACTTCTTTTCGGGCTACAAACAC…
PAS_chr3_0456	ATGCCGTCTCTATTGCAAGAGGACAATGCTACTTTCAAGCTCGCATCCGAACTACCAGCTTTCGAAGAGCTAAAAGAGCTTTATAAGTCAAAGGGAAAGAACTTTTCTGCCAAACAGGCTTTCCAAAAGGATCCAGCCAGATCTTCCAAGTTCAGCCACACTTTCAAGAACTTCGACGGGACTGAGGTGTTTTTCGACTTTTCCAAGAACTTGATCGATGATGAGATTCTCGCCAAACTGTTCGACTTGGCCAGACAGGCAAACGTCGAGAAACTCCGAAACGAGATGTTTGCCGGAGAACATATTAATGTCACAGAGGACAGGGCTGTTTTCCACGTCGCTCTGAGAAACAGAGCTAACCGCCCAATGTACGTTGACGGCAAGAACGTCGCCCCAGAA…
PAS_chr3_0494	ATGGCTCTAACTAAAAAGCCGGTGATAAAACCTATTTTTATCTCTAACCTTGACCAGATCGAGAAGGTAGAGAAGGTAGAGAAAACGAGAGAACAGGCTCTGAATGACATCAGGGAAAAGCTAAAATCCAACAAACTGAAACAAGAGGAAAAGGCAAGAGAGGAAAAGGAGAAGCAGGCAACCGTCATGTCTTGGTCTCCTTCACCAATTGTCGCAAAGAAAAGTTCCAGTTGGGGTTCACAGAGTTCTGGGAGTAGTGGCAGTGGTACTGAGTCTCCTGCGATAAGAGACTTTAGGCGAAAACAGTCACGAGAATTGTTTGGGGACTTCAAGTTGAACATCCCTTTAAAACAATCCAAATCTGCTCAGAGTATCATGGTGCTAAACTCAGATAACTCT…
PAS_chr3_0505	ATGGACAGTATTTTGACCAATCGGTGTTTAACGCCGGTAAGCAATCACGAGACCTTCAATTTGGTTGGTGGTTCTAAATCATTGACCTCTGCAGAGACCAGGAAAAACTCTGACGAAAGGTCTTCTATATCAATTCCTTCACCACCCTTGTCTCCTTACCAGAGGTCGTTAGACGTCGAAAGAGACCACAAGATCTTTGACGTTGTGGGAAGAAGCAATGATCAAATTGTTGGTGATTTTGAAGAACCAGCAACAAAGACTCAAACGGAACAATTAGAGGAAGGCAAACCTGACGATGCTCCAAAAATTTCTTCTTCAGTGCTGTTGTCTAACCAGACATTTCCTATCAAGGATTTGACGAATGCAAAGCTTACCGTCAATGCCTGGGCCTCCATTAAC…
PAS_chr3_0528	ATGGTCAAACAAGTACTCTTATTAGGATCCGGCTTTGTTGCCAAACCAACTGTTGATATTCTCTCCGCCAACAAGGACATTGAAGTCACCGTTGCATGCAGAACCTTAGAGAAGGCCAAGGAGTTAGCTGGCTCCGTTGCAAAGGCTATTTCCTTGGACGTCACCGATGAAGCTGCTTTGGATGCTGCTGTATCTCAGGTTGATTTGGTCATCTCTTTGATTCCTTATATTTACCATGCCACTGTCGTGAAGTCTGCCATCAAGAACAAGAAGAACGTTGTTACTACGTCCTACATCAACCCTCAATTGAAGGCTCTGGAGCAGCAGATCAAGGATGCTGGAATTGTGGTAATGAATGAAATCGGTCTGGACCCTGGTATTGACCATTTGTACGCTGTA…
PAS_chr3_0535	ATGACTTCAAATAGGCCATTACCGCTCTTTGCCTCTGCTGATGTTCAGAAACACGTGAGTCCAAAGGATTGTTGGGTTACGCTATATCATAGGAAGGTTTACAACGTTACAGAGTTTTTGGAGGAGCATCCGGCTGGAGACGACTTGATTTTGGAGTATGCTGGGAAGGATATCACACAGATTATGGGTGATCAGCTAAGTCATATTCACTCCGAATCTGCTTATGAAATGTTGGATGAAGACATGTTGGTCGGATATTTGGCAACACCGGAAGAAGAAAGGGAATTACTTTCCAATAAAGATCATGAGGTCGAAGTGCAGCTAGACTCCAAGGGAAATGTAGTTGAAGTCGATATTGACCTAACTGAGTTTGGTGAACTTCCGGCTGAGGGTTTACTC…
PAS_chr3_0567	ATGACTCCCCGTTCTCATATTTTCTTTGACATCTCCATCAACAACCAGCCAGCTGGCAGAATAATCTTTGAGCTCTTCAATGACATTGTTCCTAAGACAGCAGAGAATTTTAGAGCTTTATCTACTGGTGAGAAAGGTATAGGTAAGTCTGGGAAACCATTGCACTACAAGGGTTCTACTTTCCATAGGATCATTAAGGATTTTATGGTACAAGGTGGTGACTTTACCAACGGTAACGGTACTGGAGGCGAATCCATATATGGAGAAAAATTTGAAGATGAAAATTTCCAATTGACTCATGACAAACCGTTCCTTCTCTCTATGGCAAACGCTGGACCAGGAACTAATGGATCCCAGTTTTTTATCACCACCGTTCCTACTCCTCATCTGGATAACAAG…
PAS_chr3_0576	ATGCTTTCAGCACGCCCCGTCATTAGAAGAGCTGCTCGTTCTGCTGTCGCCATCAATGTCGCCCGCTCTGTTCCTCGCGTGGTCCGCCCATTAGTTTCTAGAGGTTACGCTGCCGCCAAGGCTGCTCCAACCGAAGTTTCTTCCATTTTGGAAGAGAAGATCAGAGGTGTTTCTGCCGAGGCTGACTTGAACGAGACTGGTAGAGTCTTGTCTGTTGGTGATGGTATTGCCCGTGTCTTCGGATTGAACAACTGTCAGGCTGAAGAGTTGGTTGAATTCTCCTCAGGAGTCAAGGGTATGGCCCTGAACTTGGAGCCAGGTCAAGTCGGTATTGTCTTGTTCGGTTCCGACAGAGGTGTCAAGGAGGGTGATACCGTCAAGCGTACCGGTAAGATTGTT…
PAS_chr3_0595	ATGTCTGAAGGTATTATTGAAATCGACACTAACTTAATCGAGACCAACTACGACCAGGTTGTCAGCACCTTCGATGAGCTGAACCTGAAGGAGCAAATCCTGAGAGCCGTTTTTGCTTACGGTTACGAGTTCCCATCTGCCATTCAATCTCGTGCCATTTTGCCAATTGTTGCTGGTCGTGATGTCTTGGCCCAAGCCCAGTCCGGTACCGGTAAGACTGCTACCTTTGCCATCTCCGCTTTGCAGAGATTGGATGAGAAGCTGAAGGCTGCCCAAGTTTTGATCTTGGCCCCAACCAGAGAGTTGGCCCTGCAGATCAAGAAGGTTGTTTTGGCCCTCGGTATGCACTTGAACATCTCTGTCCATGCCTGTATCGGTGGTGTTGACCCAGCTTTGGAT…
PAS_chr3_0640	ATGTTATTGGGATTTCAAAGATTCCCAAAATTCCATACACTTACTAGAAAGAGTCCAATCAATTCCATCAGATCCCTCCGCTACAAGTTTCAACGACCTTTGCTTACCCCCCTATTTCTTTCTCCAATTATTAAACAGAGCATGAACCTTGTCACCATTTCAGACTCAATCAGAGAAAACCTCATCAAACACGAGGTCATTCCGGATGTTATCAAGGACAAATCTTTTGTTCCTAAAGGTCTGTTGATCATTTCCTATGGAAGTCCAGATAAGGAAGTCGTATTGGGCAACACTCTTAAAGTTGAGGATGCTCAATCAATTCCTAAGATAACTTTCACCGTTAATCTCAATGAGGAACAGGAGATTGCTAGTTTCTTTGACGAAAAGTTCACTCTTGTT…
PAS_chr3_0648	ATGACGCTTTCCTTATTATTGAGAAGTACTAACATTTTTAGGGCTCCTACCGCAATTGAAACTCAAACTCAAACCACTCCAGCTTTCACCGAACCCCAGGTTCTGAAGCTCAAGCAGAATGTTAGAAACCCAGACTCTCTGGTTGCTAACGCTGTTACCCCAGCTTTTGACTGGAACACCTTTGAGTTCGCTCCCATCCGTGAGTCAACCGTTTCTCGCGCTATGACCAAGCGTTACTTTGCTGATTTGGACAAGTACGCTGAATCGGATGTTGTGATTGTCGGTGCTGGTTCTGCTGGTTTGTCTGCTGCTTATACTTTGGGTAAGGCTAGACCTGATTTGAAGATTGCCATCATTGAATCAAACGTCGCCGTTGGTGGTGGATGCTTCCTTGGTGGT…
PAS_chr3_0694	ATGTACAATCCATATGGAAATGGGGGTTACGGGAATGGAATCCCACAATTCCAGCAGAATGTTTATCAAGGACAGCAGCAGCCCCAGCAGCAGCCTCAACAACAGGCTCAGCAACAGGCCCAGTTCCAACAACCGCAGCCCACTGGTTTTCAACCCTCTTCCTCCTTTGGTGTAGGCTTGGTGGCTCAACAAACTGGAATTCAGCCTCAGGGTTTGCAAAACAATCCAGCTATGTTTCAACAGCAGCAATTTCAGCCGGGTCTGCAGTCTCAACAAACCGGATTTAACGCTCAAGTTATTCAAAGTCAGCCAACAGGTTATTCTCAACCAACCTCATCGGCTGCTCCAACTCAAAAAGGGCATGAACTGAAGATTCCTGCTATTAGACTGTCTTTCATT…
PAS_chr3_0722	ATGCAAATTTTCGTAAAGACCCTTACCGGTAAGACTATCACCTTGGAGGTGGAGTCTTCCGACACTATTGACAACGTCAAGTCCAAGATTCAGGACAAGGAGGGAATTCCTCCTGACCAACAGCGTCTGATCTTTGCTGGTAAGCAATTGGAGGATGGTAGAACTTTGTCTGACTACAACATCCAAAAGGAGTCTACTTTGCACTTGGTCCTTAGATTGAGAGGTGGTGGTAAGAAGAAGAAGAAGAAGAACTACACCACCCCAAAGAAGATCAAGCACAAGCACAGAAAGGTCAAGTTGGCTGTCTTGAACTACTACAAGGTTGATGACGATGGAAAGATCGAGAGATTGAGAAGAGAGTGCGACACCTGTGGTGCTGGTATCTTCATGGCCAACATG…
PAS_chr3_0731	ATGGCTGACGGTGTTTTCCAAGGTGCTATTGGTATCGATTTAGGTACCACCTATTCATGTGTTGCTACTTACGACTCCGCAGTGGAGATCATTGCCAACGAGCAAGGTAACCGTGTTACTCCTTCCTTCGTTGCTTTCACTCCTGAAGAGAGATTGATTGGTGACGCTGCTAAGAACCAAGCTGCTTTAAACCCAAAGAACACTGTTTTTGACGCTAAGCGTTTGATTGGTAGAGCCTTTGATGACGAGTCTGTCCAAAAGGACATCAAGTCTTGGCCATTCAAGGTTGTCAACGACAACGGTAACCCATTGATTGAGGTTGAGTACTTGGGTGAGACCAAGCAATTCTCTCCTCAGGAAATTTCGTCCATGGTTTTGACCAAGATGAAGGAGGTCGCT…
PAS_chr3_0744	ATGGCTACTCTATTAAAATTGAACAATGGTCTCAAACTTCCCCAAGTAGGACTGGGTGTCTGGAAGATTCCCAACGAGTTGACAGCTGAGACTGTATACAATGCCATTAAGCAAGGCTACCGTCTTTTTGATGGTGCGGAAGATTATGGTAATGAAAAGGAAGTAGGACAGGGTGTCCGAAGGGCAATTGATGAAGGACTGGTCAAAAGAGAAGATCTTTTCATCGTATCCAAATTGTGGAACAACTACCATCACCCTGACAACGTCGGAAAAGCTCTTGACAGAACTCTTTCCGATTTGGGTTTAGATTATCTGGATCTATTCTACATCCATTTCCCAATTGCTTTCAAGTTCGTACCATTAGAGGAGAAGTATCCTCCTGCATTTTACTGTGGTGAT…
PAS_chr3_0762	ATGTCTGAAACTTACGACGAACAAGTTGTTGCCGAGCCAGTTGAGGTCCAATACGTGGAACTGTCCACCAAGATCCCTGCCGATATCAGAGAGGGAGCTGAGGAGATCAAGCTGTTCAACAAATGGTCTTTCCAGGATGTCACCGTCAAGGACATCTCTTTGACCGACTACATTCAAATCAGACAGCCAGTCTTTGTTTCCCACACTGCCGGAAAGTACGCCGCCAAGAGATTCAGAAAGGCTCAGTGCCCAATCATTGAGAGATTGACTAACTCTTTGATGATGAACGGTAGAAACAACGGTAAGAAGCTGTTGGCCGTTAGAATCGTCAAGCATGCCTTGGAAATCATTCACGTTTTGACTGACCAGAACCCTCTGCAAGTTCTGGTTGACGCCATT…
PAS_chr3_0808	ATGTTTGCCAGACTACACGCAAAAAGAGGTTGGAAGTCTCTTGCAAGAGCCCGCGTTGGATCACGATTTCTGTCGAACTCCAGCATTGCCCGTGCCGCTCAAACGAAGGACAACAATGATTTCTACGACGTAAAAACCAAGAAGAATGACTTCTTTCCAGTACAGGTTGACGGCATTGAATCTTCCCTCGGCAAGTACGAGGAGTTTGCAAAGGATGCCCATGAATGGGAGTCTTGGAACTTACAGAACGAGGATCATCCTGAATATCCTGTCAAAAGGACTAAGATTCGTCATTTTACCCTGAATTTCGGTCCTCAACATCCAGCTGCCCACGGTGTGCTGAGATTGATTCTGGAATTGCACGGTGAAGAGATTCTAAGGTCCGATCCTCATGTTGGT…
PAS_chr3_0815	ATGATTGATGAGAAGCAATTGAATCAACCCAAAAGGAGCGTCTTAAGACGTCTCCATATGCTGTTTCTGCCATTACTAGCTATCTCCTTTTTCCTGATATATTTAAGTGATATCACACAGCCTCTCTTCCGTGCCCGAAAGGAAGACGAAAACCCGTTGGAAATTTACTTGAAGGCATTGGAAACGAATGAAGCTCACAAATGGTCAAAGGTGTACACTTCGCAGCCTCATTTGGCCGGAACCAACTACGGATTGGTTGAGTTTACTAAGTCCAAATTTGAAGAATATGGATTTGAGGCCAGTGTCGATGACTACGATGTGTACCTGAGTTACCCTATTGATCATAGTTTGGAATTGTATGAGCATTCTGAGGATAAAAATGACAAGCTCTTGTATAAG…
PAS_chr3_0836	ATGAGTACCGCAGCCCCAATCAAGGAAGAAAGCCAATTTGCCCATTTGACCCTAATGAACAAGGATATACCTTCGAACGCAAAACAGGCAAAGTCGAAAGTTTCAGCGGCCCCTGCTAAGACGGGCTCCAAATCTGCTGGTGGATCTGGCAACAACAACGCTGCACCTGTGAAAAAAAGAGTCCGCACGGGCTGTTTGACCTGCCGAAAGAAGCACAAGAAATGTGACGAGAACAGAAACCCAAAATGTGACTTTTGCACTTTGAAAGGCTTGGAATGTGTCTGGCCAGAGAACAATAAGAAGAATATCTTCGTTAACAACTCCATGAAGGATTTCTTAGGCAAGAAAACGGTGGATGGAGCTGATAGTCTCAATTTGGCCGTGAATCTGCAACAACAG…
PAS_chr3_0837	ATGGCCCTTTTCGACTCTATCTCAAACGTTGTCAAAGATCAACTCAAAGACAAGGAAGCTTCATCCAAGGATACCTCAGCTACCGAAGCCTCAACTAAGGGGGAAGAGCCCAAGAAAACTGAGGAGGCCAAGAAGCAGGAGATCGAGGGATACACCCAAGACCTGAAAGACATTGCCGCTGCTGTCCAGAAGGGTGACTTCAAGGGAATTCAAAAGGAAGTCTCTGAACTTGCCGGCAACAAGCAGTTTCAAGCCGATGCCAAGGAGTACGCCTCCAAGGCATTTAGCAAGAAGGAGGGAGGTTCAAGTGCCTAA
PAS_chr3_0841	ATGTCTAGTAAACATTGGGATTACAAGAAAGATCTGGTACTCAGCCATCTGGCTGGATTATGTCAGTCCAACCCCCATGTAAGGCTAATTGAGTCCGAAAGAGTCGTCATCTCCGCCGAGAACCAGGAGGACAAGATTACCTTGATCTCTGGTGGAGGTTCAGGACACGAGCCTCTACATGCTGGCTTTGTCACCAAGGACGGTCTTTTGGATGCCGCTGTGGCCGGGTTCATCTTTGCCTCGCCATCTACTAAACAGATATTTAGCGCAATCAAAGCCAAACCTTCGAAGAAGGGAACTTTGATCATCGTCAAGAACTATACAGGAGACATTCTTCACTTCGGTCTTGCCGCCGAAAAGGCCAAGGCCGAAGGTCTCAACGCAGAACTGCTGATTGTT…
PAS_chr3_0868	ATGTCCAATAACACCACCCAAAACTTGGCTGAACAGAAGGGTATTCAGACCGACTTGGTCACTCTGACTCGTTTCATCTTGGACGAGCAGAAGAAATCTGCCCCAAACGCTACCGGTGAGCTGACTTTGCTTCTGAACTCCCTGCAATTTGCCTTCAAATTCATTGCTCACACCATCAGAAGATCCGAATTGGTCAACTTAATTGGATTGGCCGGTGTGACCAACGCCACTGGTGACGATCAGAAAAAGCTGGATGTTATTGGAGATGAGATCTTCATCAATGCCATGAAGGGATCCGGTAACGTTAAGTTACTTGTTTCCGAAGAGCAAGAAGACCTTATTGTGTTTGAGTCCTCCAAGGGAAACTATGCTGTTGTCTGCGACCCAATTGACGGTTCA…
PAS_chr3_0870	ATGAAAGCACTTATTCTAGTAGGAGGTTACGGTACTCGTCTGAGACCTTTGACCTTGTCTGTTCCCAAGCCACTCGTTGAGTTTGCCAACAAGCCCATGATTTTTCACCAAGTCAAGGCTCTCGCCGAAGCTGGTGTCACGGACATTGTTTTGGCCGTTAATTACAAGCCTGAGGTGATGGTCGGTGCTCTGAGAGAGTACGAGAAGGAGTGTGGGGTAAACATCACTTTCTCTGTCGAAGAGGAACCTTTGGGAACTGCTGGTCCTCTGAAGCTTGCTGAGAGTGTTCTGACCAAGAATGACGAACCTATTTTTGTTCTGAACTCGGACGTGATCTGTGATTACCCTTTCAAAGATCTTGCTGCTTTCCACAAGGCCCACGGTGCTGAAGCCACCATT…
PAS_chr3_0932	ATGAAAATCGTTCTCGTTTTGTACTCCGCTGGTAAGCACGCCGCCGATGAACCAAAGTTGTATGGTTGTATCGAAAATGAATTGGGTATTAGACAATGGCTTGAGAAGGGCGGCCATGAATTGGTTACTACATCAGACAAAGAGGGTGAAAACTCTGAGTTAGAAAAGCACATTCCTGACGCTGATGTGATTATTTCCACTCCATTCCATCCAGCCTACATCACGAAGGAGAGAATCCAAAAAGCCAAGAAGCTGAAGTTGTTGGTCGTTGCTGGTGTCGGTTCCGACCACATTGACTTGGACTACATTGAACAAAATGGCCTAGATATTTCGGTCCTAGAGGTTACTGGTTCCAACGTTGTTTCAGTGGCTGAGCATGTCGTTATGACTATATTGAAC…
PAS_chr3_0951	ATGGCTAGAACATTTTTCGTAGGAGGAAACTTCAAAATGAATGGCTCCAAGAAGTCAATTCACGAGATTATCGAGAGATTGAACAACACCAAGTTACCAGAGAACGTAGAGGTTGTGATTGCTCCTCCTGCTCCCTACTTGCAGCAGGCTGTCACCGAGAACAAGCAGAAGACTGTTTACGTCTCCGCACAAAACAGTTTCGACAAAGCTTCTGGTGCCTACACAGGTGAAGTTTCTGTCGAGGCTTTGAAGGACTTGGGTGTCCCTTACGTTATCTTGGGTCACTCCGAACGTAGAACTATTAACAAGGAAGACGATGCTTTCATTGCTTCCAAGACCAAATTTGCTCTTGACCAGGGTTTGAAGGTTATCCTCTGTATTGGTGAGACACTCGAGGAG…
PAS_chr3_0955	ATGATTGTTCACTCCCCCATCGTTACGAGAAGGTTAGCCACCTCAGCAAGGGTTCCTATCAGGACTCTGGCTACATCTTCTAATGGACTCAATTTTTTTCAGAAAACTCAATTACCAGCAAATACAATTATTCGCTTTGTTCCACAGCAAACAGCCTGGATTGTTGAAAGAATGGGAAAGTTTCACCGAATCCTGCAACCTGGACTAGCTATTCTGTTACCCTTTCTTGATAAGATCCAATATGTTCAAAGTCTGAAGGAAAATGCGATTGAAGTTCCCAGCCAGAGTGCCATTACTTCGGATAATGTCACGCTGGAGATGGATGGTGTGCTCTATATCCGAGTAGTTGATGCATACAAGGCATCCTACGGAGTGGAGAATGCTGAATATGCTATTAGT…
PAS_chr3_0957	ATGAGTCTGGTCCAGGAGTTGATTCAAAAGATAAGCTCTTTGGAGCTCACCTTGGTGGAAAAGCTTTCCATCCTGTTCGTAGCTCCCTTCTTGTTGAACGCGCTATGGCAGTTTATCTACAGTTTCAGAAAGGACAGAGTTCCTTTGGTATTCCACTGGGTTCCATGGGTAGGCTCAGCAGTCACATATGGAATGCAACCATATGAATTTTTTGCAGACTGTCAAAGAAAATACGGAGACGTGTTTGCCTTTGTTTTGTTGGGTAAAGTTATGACAGTGTACCTCGGACCAAAAGGCCATGAGTTTATTTTAAATGCTAAACTAAACGACGTTTGTGCTGAAGATGCCTACAAGCACCTGACCACTCCTGTATTTGGTGAAGGTGTTATTTACGATTGT…
PAS_chr3_0965	ATGACCCTATCAAACAACACCAAGAGAAGAGAAAGTTCCATTACTCCAGATCAACAGAAGCTTATTGAAAAGTACCTCGAAAAGAAGAATGTACATCATCAGAAGAAACTGCAGCATGTAACGCACACTTCTACCAATGTCAACCTATCATCCATCAAATGGAAGAGTTTGCGATTGGAGGACTGCGGTGTTTCAATCCCTGATTCAGGATTACCAGCCAAGATTGCTTATGAATCAATCCACGATAGTTTGAACCTCGATGGAAACCCCACTTTGAACTTGGCCTCGTTTGTTAACACTGGTTACATCAACGATTATAGTGAGCCATTGATTCATGAGAACTTGGTGAAAAACTTGGCTGACAATGATGAGTATCCAGTCATGCTGGAGTTACACGAA…
PAS_chr3_1028	ATGTCTACCGAAGGTCAAATCATCAAATGTAAGGCAGCTGTTGCCTGGGAGGCAGGAAAGGATCTCTCTATTGAGGAGATTGAGGTTCTTCCTCCAAGAGCCCATGAAGTTAGAGTGAAAGTGGAATTCACTGGTGTATGCCACACTGATGCTTACACGCTTTCTGGTGCAGATGCAGAGGGAAGTTTCCCTGTTGTGTTCGGCCATGAAGGTGCTGGTGTTGTCGAGTCAGTTGGAGAAGGTGTTGAGTCCGTGAAGGTTGGGGATTCTGTAGTGCTTCTGTACACTCCTGAGTGCAGAGAGTGCAAGTTCTGTCTGTCTGGTAAGACGAACCTCTGTGGTAAAATCAGAGCCACCCAGGGTAAAGGTTTGTTACCAGACGGGACTTCTCGTTTCCGT…
PAS_chr3_1057	ATGTCTGAAACTTCAGCCCCACGTCCAACGATTGTTAAGAAGTACACAAAGAAGTTCAAGCGTCATCATTCTGACCGTTACCACCGTGTTGGTGAGAGCTGGAGAAAGCAGAAGGGTATTGACTCTTGTGTTAGAAGACGTTTCAGAGGAACTATCCGTCAACCAAAGATTGGTTACGGATCCGACAAGAGAACCAAGTATATGTTAAAATCTGGACACAAGGCCTTTGTTGTTAACAACGCCAAGGAATTGGATGTTCTTCTGTTACACAACCAGCAATACGCTGCTGAAATCGCTCATGCCGTTTCTTCCAAGAACAGAGTTCACATTTTGGCCAGAGCCAAGGAGCTTGGTATCAAGGTAACCAACCCTCAAGGTCGTCTCAACTTGGAGGCCTAG
PAS_chr3_1071	ATGTCACAAGGAACAATTTACTTAGTACTCGCCTCCCCAAGATCATCTTTATTCAAGGATCTGATTGAATATTACGGTCTCGATATCAAGATCTCTGACACTTCCGACCCAGAGTTTGCGAAGACATTTCCCTTGAAGAGAACTCCCTCCTTCAAAGGTCCTGATTTCGTACTACATGAAGCTTTGGCAATATTTGTGTATATCACTTCGTTGATTCCTCAAAACCATGGGCTGTACGGTTCTTCCAACTTGGATTACGCCCAAACCATCAAGTGGCTATCCTTCACTGCGTCTGAGATCATATCTGGCTTAGTTCAAGCACTGTATCCGCTCATCGGAAACCTGCCATACTCCAAAGATGGCGTTGACCAGGCACTCAAAGATTTGGAGTCGTATGTT…
PAS_chr3_1087	ATGATATTTGACGGTACTACGATGTCAATTGCCATTGGTTTGCTCTCTACTCTAGGTATTGGTGCTGAAGCCAAAGTTCATTCTGCTAAGATACACAAGCATCCAGTCTCAGAAACTTTAAAAGAGGCCAATTTTGGGCAGTATGTCTCTGCTCTGGAACATAAATATGTTTCTCTGTTCAACGAACAAAATGCTTTGTCCAAGTCGAATTTTATGTCTCAGCAAGATGGTTTTGCCGTTGAAGCTTCGCATGATGCTCCACTTACAAACTATCTTAACGCTCAGTATTTTACTGAGGTATCATTAGGTACCCCTCCACAATCGTTCAAGGTGATTCTTGACACAGGATCCTCCAATTTATGGGTTCCTAGCAAAGATTGTGGATCATTAGCTTGCTTC…
PAS_chr3_1111	ATGCTTACTCACACAGTATTGAGAGCTGGAACTAAGAGAACCTGCTCTACCCTTTCTGTCGTCAGAGGGTTGGCCACGGTCTCGCAGAATCAACCCAGGCTGAAGTCATTCAAAGTGTATCGTTGGTCTCCTGATACGCCGGAAATTAAGCCACATATGCAAGAATACAAGATTGATCTGAACGAATGTGGTCCCATGGTTTTGGATGCTTTGCTCAAGATCAAGAACGAACAGGATGCTACACTTACCTTCCGTAGATCGTGTCGTGAGGGTATTTGTGGATCATGTGCTATGAACATTGGTGGTAGAAACACTTTGGCATGTTTATGCAAGATCGACCAGAATGAGAGCACGGAACTCAAAATTTATCCTCTTCCTCACATGTTTGTAGTCCGAGAC…
PAS_chr3_1162	ATGGCAGGTGCAACTAGGATCAATTCACGAGTAGTTCGGTTTGCTATTTTCGCATCAATCCTGGTACTGTTAGGATTCATCCTATCAAGAGGGTCTGCCACATCGTACTCTCTTCCCTCAGGGTTGACTAGTGACACGTCACAATCAACTGGCTCATCTCCCAAATCTGAGTCTAAACCTTCTTCCCAAGGCAGCAGTGGTGCAACTGAACTGAAGAAGACTTATACCACGGACGGAAAGGAAAAGGCTACTTTCGTTTCTCTTGCTAGAAATAGTGACGTATGGAGTTTGGCTAGCTCTATCAGACACGTCGAAGATAGATTCAACCACAAGTTCCACTATGATTGGGTCTTCTTGAATGACGAGGAATTCAGTGACGAGTTCAAGCGTGTCACCTCT…
PAS_chr3_1167	ATGAACAGCGAGTACGACTACTTATTCAAGTTGCTGCTTATTGGGGACTCTGGAGTGGGAAAATCTTGTCTCTTGCTGAGATTTGCCGAGGATACTTACACCCAGGACTATATTTCGACGATCGGAGTTGATTTCAAGATTAGAACTATAGAGCTAGATGGTAAGACAATCAAGTTACAAATCTGGGACACGGCTGGTCAAGAAAGATTCCGCACTATTACATCCTCCTATTATCGAGGAGCTCATGGTATCATCATCGTATATGATGTTACCGACCAAGAGTCATTTAATAACGTCAACCAGTGGTTGCAAGAGATTGACCGATACGCCACTGGCGGAGTGATGAAGTTGTTGGTTGGGAACAAGTCCGATCTCAAGGATAAGAAGGTTGTGGATTAC…
PAS_chr3_1169	ATGGACGGAGAAGACGTTGCAGCATTAGTTATCGACAATGGTTCCGGTATGTGTAAGGCCGGATACGCCGGAGACGACGCCCCACACACAGTGTTCCCATCGGTCGTAGGTAGACCAAGACACCAAGGTGTCATGGTCGGTATGGGTCAAAAGGACTCCTTCGTCGGTGACGAGGCTCAATCCAAGAGAGGTATCTTGACCTTGAGATACCCAATCGAGCACGGTATCGTCACTAACTGGGACGATATGGAAAAGATCTGGCACCACACCTTCTACAACGAGTTGCGTCTGGCCCCAGAAGAGCACCCAGTTCTTTTGACTGAGGCTCCAATGAACCCAAAGTCCAACAGAGAGAAGATGACCCAAATCATGTTCGAGACTTTCAACGTTCCAGCCTTC…
PAS_chr3_1199	ATGTCAGGTGGACCAGTTCCAGTGTTCAAAAAGTACACTACGGGATCCAAGGGGATCTGGGAGAAAATCAGACAGTTGCTCACTTTGGTTCCTAACCGTTCCACTGGTAATCCATTGGTAAAGAATTACAGAGTTCCTCCTCCAGGATCCCAAACCTTGAAGTACAAAGACCCAGTTACTATCCCAGCTGGCGACATAGTGAAAAACCAATATTATGACAGAGATCACAGAAGAAACTATCCTCGTCTTGTTGCTTTCGATCAGACTAAGGTTAGCGGCCTGTTGACTTTGGGATCCGCTCAGAACCCTCGTATTTCTGTTGGAGAAAAGGGCCAGAAGGAGCTTGCAGTATTCGACCAGAGTGTGTCGTTGTCATCAACTTTGGCTACGATTGACCCC…
PAS_chr3_1200	ATGTCTGACGTTGAACAACAAGTCGTTGAAGAGGTTGAGGTTGCCGTTGAGGAAACCTCAGCATCCATCTCCATTGAAGATGCCGTCAAGAAGGTCTTGAGAATTTCTTTGGTCCACGATGGTTTGGCCAGAGGTTTGAGAGAGGCTTCCAAGGCTCTGTCTTCTGGTGCTGCCCAACTGTGTGTCCTGTGTGACTCTGTCACTGACGAGGCCATCATCAAGCTGGTTGAAGCTCTTTGTAACGAGCCAGAGGAGAAGATCCCTCTGATCAAGGTCTCTGACGCCAAGCAGTTAGGTGAATGGGCTGGTCTATGTACTTTAGACCGTGAGGGTAACGCCAGAAAGGTTGTTGGTGCTTCTTGTGTTGTCATCAAGGACTGGGGTCAAGACTCCGAGGAG…
PAS_chr3_1209	ATGGTTAATGTGAAGTTTGAAGACTACAGCTCTTTGCTGGAGAGTCTTGATCAGAACATAGATCAGGCAAACCGCCGAGAGGACCCGTTCGCCAAACAGATGCAGGGAGTCAAACCTAGGCTTTCAACGATGAGCTACTCATCGGCTGGTTCATACACCCCTGACTCATCCCCTGATATGATCTTCAATCAAGAGCAGTATAATGAGAACCAGTTCAATGAGAACATGTTCAACAATGATCTATACAGCACTTTATCGGAGCTTCCAGAGCTCTCCAACATGAGTAGCAGCATGAGCGGTACGAGTGAAAACAACTCACCCCACTCTACCGAGTTAAACGACTTGGGAATGCTAAATGGGATCAATTTTGGATCCTCTGCAGACACCAACAACACCGTT…
PAS_chr4_0018	ATGCCAGCTCCATACGAAAAAGGTTCAGAGAAGAAAGGTGCTACTTTGTTCAAGACCAGATGTCTGCAATGTCACACTGTCGAGGCTGGTGGACCACACAAAGTTGGTCCTAACTTGCATGGTGTCTTCGGAAGAAAGTCTGGTTTGGCTGAGGGATACTCTTACACCGATGCCAACAAGAGAAAGGGAGTTGAATGGTCCGAGCAAACCATGTCCGACTACTTGGAGAACCCAAAGAAGTACATTCCAGGAACCAAGATGGCTTTCGGTGGTCTAAAGAAGGCCAAGGACAGAAACGACTTGATTACCTACTTGGCCAAGGCCACCAAATAG
PAS_chr4_0043	ATGACATTTGCTCCTCCCTTAGAATTCGAGATTGACCTTCCTAACGGATTGAAGTACACTCAACCATTGGGACTCTTCATCAACAATGAGTTTGTTGAAGGTGTAGAGGGAAAGCTCTTACCAGTGATCAATCCTTGTGATGAGACTAAAATAACCCAAGTTTGGGAAGCTTCTGCAGCGGATGTTGACCGTGCTGTTGATGCCGCTGAAGATGCTTTCAACAACTCCGTATGGGCTACTCAGGACCCATTAGAGAGGGGAAAGCTGATGAACAAATTGGCAGACCTTATCGATCGTGACTTCAACATCTTGGCTGGTATCGAATCCATCGACAATGGTAAGGCCTATACCTCTGCCCAGGGTGATGTTACTCTTGCTGTCAACTACATCAGATCCTGT…
PAS_chr4_0080	ATGATATCATTTCAACCAAGCTACTACGTGAGCACACCAGCTTTGCTCAGCCCTTCAAGGCACGAGTATGGCTATCAGTCATCTGCAGTTACTCCATGTTTCTTTGAAAATAACTTGGACACGGTCTTGAGCGCATTACAAAGACATAATTACACAAGTCCACCGCCACCAAAGATAAAACCAACTGAAGATCAGCGTTCATACTACGTGAAAATGTCCAAAAAGTCTGGAGATTTTAGTGATTATGGTGTCAAAGTCTACCAGGATCAAAAGTTCACCCATGTTTGGGTTTACTCAACATCAGATAATGTAAAGAGACACTTCAAGTACCCCAACAGTGCAGTTCAATATGAAGGTATCCGGGCGAAGGTCGCTCGCAATGGGCGATTCTTGCTGATT…
PAS_chr4_0102	ATGTCTCAAGGAACCCTTTTCATTACTGAACAAACCCGTGGAGTTGTTCCAAAGGGATTAGTTCAATACTTCAAGTTGGACGTTAAGATCTCCAACAAAGAAGACGAGCAATTCAAGAAGTACTTCCCATTGAACTATATCCCTGCCTTCGTTGGTCCTAAGGGATTGAAGTTGACAGAGGTTTCTGCTGTCATTGAGCACTTACTGAACTTGGCCGGTGAGAAGAAATTGAAGGGAACTACCGAACTTGAGCAGGTTCAAGTCAACAAGTGGATTTCCTTTTTCAACACTGAGGTCATTTCAACCAGTGCTAGAATCTTCCTACCTTTGTTGGGTAAGGCTCCATACAACAAGAAGGACATTGATGCTGCCACTGAGAGATTGGATACTATTATTCAA…
PAS_chr4_0139	ATGTCTCACAGAAAGTTTGAAGCTCCACGTCACGGTTCCCTTGGTTTCTTGCCAAAGAAGAGAGCCTCTTCTCCAAGAGCCAGATGTAAGGCTTTCCCTAAGGACGACAAGTCCAAGCCAGTCGCTTTGACCGCCTTCATGGGTTACAAGGCTGGTATGTCCACCATCGTGAGAGACTTGGACCGTCCAGGTTCCAAGATGCACAAGCGTGAGGTTGTTGAGGCCGTCTCCATTGTTGACACTCCACCTCTCGTTGTTGTCGGTGTCGTTGGTTACGTTGAGACCACCAGCGGTCTTAAGTCTTTGACCACCGTCTGGGCTGAGCACTTGTCTGATGATGTTAGAAGAAGATTCTACAAGAACTGGTACAAGTCCAAGAAGGTCGCTTTCAGCAAGTAC…
PAS_chr4_0151	ATGCTAACCAAGGTTATTTCACTCGCTATTTTAACTGCTTCAGCCTTTGCTGATTCTGGAGAGTTCACTCTTTGGAACTTGTCACCCGGTGACCCTTACGACTCAACTTTCTGGGGGGTATCTGAAGGTTTAATCGTCCCTGTAGAACCTGGTGTGACTTTTGTTATCACTGATGACCTACAGCTTAAGACTACTGATGATCAATTCGTTACTGTTGGTGAGGACTCCGCTCTAGGTTTAGGAGCTGAAGGTTCGGTAGAATTCAGCATCATCAACGAGGATGGCATTACCTCTCTTTACTACAACGGTGAGCTTGTTACTGCTTACATTTGTGAGGGTGCAGAACCCCAGATTTATCTCACAGGTTCAGAGGAGGACCCCGAATGTGTTTCTTACACT…
PAS_chr4_0164	ATGTCTCGTCAGGGAGGAAAGGCTAAGCCACTAAAGAAACCAAAGAAGAAGACCCAGGAGTTTGATGAAGAGGATTTAGCCTTCAAGGCAAAGATGAAAGCAGATGCTGCTGCTAAGAAAGCGATGGCCGAGAAAGCATCAAAGGGAGGACCTCTGATTGGTGGAGGTATTAAGAAGAGCGGAAAGAAATAA
PAS_chr4_0180	ATGGCTTCCGCAGGTTTAAACGACGTGGTGACCCGTGAGTACACCATTAACCTCCACAAGAGATTGTTTGGTGTTCAGTTCAAGAAGCGTGCTCCAAAGGCCGTCAAGGAGATCAAGAAATTTGCCAAACTACACATGGGAACTGAAGACGTCAGACTGGATCCTAAGCTGAACATGGCTGTGTGGAAGAGAGGTATCAAGGGAGTTCCTTTCAGAATGAGACTCAGAATTTCCAGAAAGAGAAATGAAGATGAGGATGCCAAGTACAAGTTGTTCTCTTACGTCGAGCCCGTCAACGTCCCAACCGTCAAGGGTTTGGAGACTGTTGTAATTGAGGAGGACGACGAAGAGTAA
PAS_chr4_0185	ATGGCCAAATCTAGCAAAGTTTCGTCCAAGTCCGCCGCTAAGGCATCGAAGGGAGAGAAGAAGTCCAAGAAGCAGGAGTCATCCTCTTCTGAATCTTCTTCTGGTTCCTCATCAGAGTCTTCTGGTTCTGAATCAGAATCTGAAGAGGAAAGTGTGAAAGAGTCTAAGAAGGAAGCCAATTCGTCCGAGTCCGAGTCCGAGTCCGAGTCTGAGTCTGAAGCCGAGTCCGATAAGAAAGAGGAAGCCGCCGAGTCTGGATCTGAGTCCGAGTCCGAGTCCGAGTCTGAGTCTGAGAAGGAAGATGAGAAGTCCGCTAAACGTTCTGCCGAGGAGTCCGAAGAAGAGCCAGCTAAGAAAGCCAAGACCGAAGAGATCACTACGCTGTTCGTCGGAAGACTG…
PAS_chr4_0210	ATGGCTGACAACAACAAGTCTAACTTCTTCGTCGACTTCATGATGGGTGGTGTTTCCGCCGCCGTCTCCAAGACCGCTGCTGCTCCAATTGAGAGAGTCAAGCTTCTTATCCAGAACCAAGATGAGATGCTTAAGCAGGGCCGTCTTGCTAAGAAGTACGATGGTATCGCTGAATGTTTCAAGAGAACCGCTGCTGATGAGGGTATTGCTTCTTTCTGGAGAGGTAACACTGCTAACGTTATTCGTTATTTCCCAACTCAAGCTCTGAACTTTGCTTTCAAGGACAAATTCAAGGCTATGTTCGGTTTCAAGAAGGATGAGGGATGGTGGAAGTGGTTGGCCGGTAACCTTGCTTCCGGTGGTTTGGCTGGTGCCACTTCTTTGTTCTTCGTTTACTCT…
PAS_chr4_0246	ATGGCTAGAGGACCAAAGAAGCATCTAAAGCGTCTCGCAGCTCCATCCCACTGGATGCTTGACAAGTTGTCGGGTACTTATGCCCCAAGACCATCCCCAGGTCCTCACAAGTTGCGTGAGTCCCTGCCATTGATTGTGTTCTTGAGAAACCGTCTTAAGTATGCTTTGAACGGTCGTGAGGTCAAGGCCATTTTGATGCAGAGACACGTCCAGGTCGACGGTAAAGTCAGAACCGATGCTACATTCCCAGCTGGTTTCATGGACGTCATCACTTTGGAGGCCACCAACGAAAACTTCAGATTGGTCTACGACGTCAAGGGTAGATTTGCTGTCCACAGAATCACCGACGAGGAGGCCACTTACAAGTTGGGTAAGGTTAAGAAGGTGCAATTAGGAAAG…
PAS_chr4_0248	ATGCAAACATTTGTCAAAAGATCAATTCGCAATATACCAAAAATGGCCACTAGTGCTCACCAGAATTTTGCAAAATATCTTGCAACTGACCATATGGCCAGTGACTTGGTTCCACTGGATGCTTCTAAACTTCAGGTCACTCGTACCACTCAGCCAAAATCCAAGCTTCCTAAGGAAAAGCTTGTTTTTGGTCAGTCTTTCACCGACCACATGTTGACAGTTGAATTCGACCAAGCAAGCGGTTGGGGCACCCCAGAGATTAAGCCTTACGGCCCTCTTTCTTTGGATCCTTCTGCTTGCGTTTTTCATTATGCATTTGAGTTATTTGAAGGTATGAAGGCCTACAAAGACTCCCAAGGAAAAATACGTCTGTTTAGACCCGACATGAACATGGCACGT…
PAS_chr4_0255	ATGGGATTGGGCAATTTTTGGCTTGAAAGGAATATTACTAACAAACATTTAGTCAGGAGTTCAAACTTTGCTGAAGATCGTACACAAAGACTGAAGGAAGCCAAACTGGATGCTGCCAAAGATATCAAGGAGTATAAGCAAAAGAAAGAAAAAGAACTAAAGGAACATGAGGCCCAATTTTCGGGATCAAACGATGACTTGGAAAAGGCAGCTGAATCAGAGGTTCAAACTGAATTGGTGGAAATTGACAAAAGTGCTGAAGCCAAGAAGGAGGATGTGGTTAAATTGCTCCTTGATGCAATCACCCATCCCAAACCAGAACTTCACGTCAATGCCAGAGCTTAG
PAS_chr4_0284	ATGGTTCAAGAAATTAACTCTGCTGAAGAATTTGACAAGGCTATCGCCTCTGGTGTCGTCCTCGTGGACTTTTTTGCCACATGGTGTGGTCCTTGTAAGATGATTGCTCCTGTCTTGGACAAGTTCTCCAAGGAGTATGAGCAAGTTACCTTCTACAAGGTTGACGTTGACAAGTTGAGTGAGGTTGCTGCTCGTTTTGAGATCTCTGCCATGCCAACTTTCTTGTTCTTCCAGAACGGAGAGGTTGTCTCCAAGGTTACTGGAGCCAATGCTGCTGCTATCAAGCAGACCATAACCAAGTTGATTTAA
PAS_chr4_0287	ATGAAGAACTTCTTCAACAGCTCCGACTCCGAAAAGCATGAGGAGAAAGTAAATGATGAGAAGGTACAGAGTATCTCTTATTCACAGTCAATTCTGTCACTACCGGACTTAGACCCAACACTTTCCAGACATGCTAGTGAATATGAGGCAGATCTTTCCAAGATTCAGCCAGGTGTTGCAGGTGAGAAAGGTCACCAATTGAAGAGGGACCTTAAGGCTCGTCATATTTCCATGATTGCTCTTGGTGGTTCTTTGGGTACCGGTCTTTTGATTGGAACCGCAAATTCTCTAGCTACTGCTGGTCCGGGATCAGTCTTCATCACATATAGTTTCGTCGGTCTCATGGTGTTCTTCGTCATGAGTGCCTTGGGTGAAATGGCAACCTACATCCCACTAGCT…
PAS_chr4_0292	ATGAGTGACGCCGTTACTATTAGAACCAGAAAGGTCATCAAGAACCCTCTTCTTGCTAGAATTCAGTTTGTCATTGACGTACACCACCCAGGTAAGGCTAACGTCTCCAAGGATGAGCTCCGTGAGAGACTGGCCGAGATCTACAAGGCTGACAAAGATGCCGTCTCCGTGTTCGGTTTCAGAACCCACTTCGGTGGAGGAAAGTCCTCTGGTTTCGGTCTGGTGTACCAGTCCGTCTCTGATGCTAAGAGATTTGAGCCAACCTACCGTTTGATCAGATACGGATTGGCCCAGAAGGTGGAGAAGCCATCCAGACAACAGAGAAAGCAAAAAAAGAACAGAGACAAGAAGATTTTTGGTACTCAAGAGAAGTTTGCCAAAAAGGCTGCCAAGCGTGCT…
PAS_chr4_0330	ATGCCTTCTCACTTCGACACTTTGCAGCTGCACGCCGGTCAGACCGCTGAAGCTCCACACAATGCCAGAGCTGTTCCTATCTACGCTACCTCGTCTTACGTTTTCAGAGACTCTGAGCACGGTGCCAAGCTGTTCGGTTTGGAGGAGCCAGGTTACATCTACTCTCGTTTGATGAACCCTACTCAGAACGTCTTTGAAGAGAGAATTGCCGCTTTGGAGGGTGGTGCCGCTGCTTTGGCTGTTGGATCCGGTCAAGCTGCTCAATTCCTGGCTATTGCTGGTTTGGCTCACACTGGTGACAACGTCATCTCCACCTCTTTCTTGTACGGTGGAACTTACAACCAATTCAAGGTCGCCTTCAAGAGACTGGGAATTGAATCCAGATTTGTCCATGGTGAT…
PAS_chr4_0342	ATGCTGAATAGAGTGTTGTTGGTTGCCCTTTCTTGTGTGGTTTTCTTTCACTTGGTTACAACCTTTCCTGTTGGCACTTCAAGTGATTCCTTGCAGATTAGGAATCTTCTGAGTCACAACTTCACCAGAGCTAATATCTCTGAAGGTCTCAGTTCAGGAGCCACTTATTTTGTCGATGAAGACACTGAGACATATTACGACAAAGAGCTAAAGGTCCTGAGAACTACAAGATTCCCTCGCTATAACAATTACCAGCTGCAACCTTATGTTGCCAACGGTTATATTGGTTCCCGAATCCCCCGAGTTGGGTCAGGATTTACCTACGACACTAGCGATAATAAGACTTCCGAGAATCTGAAAAACGGCTGGCCCTTATTCAACAAGAGGTACTCAGGGGCC…
PAS_chr4_0348	ATGGGTAAAGGTAAGCCAAGAGGATTGAACGCCGCCAGAAAGTTGAGAGTGCACCGCAGAAACAACAGATGGGCCGACCTGCAATACAAGTCCAAGTTGTTGGGAACTGCCTTCAAGTCTTCTCCATTCGGTGGTTCTTCTCACGCTAAGGGAATCGTGTTGGAAAAGATTGGTATTGCTTCCAAGCAACCTAACTCCGCTATTAGAAAGTGTGTCAGAGTTCAGTTGATCAAGAACGGTAAGAAGGTTACCGCTTTCGTTCCAAATGATGGTTGTCTGAACTTCGTCGATGAGAACGACGAAGTTTTGTTGGCCGGTTTCGGTAAGAGAGGTAAGGCTAAGGGTGATATTCCAGGTGTCAGATTCAAGGTCGTCAAGGTCTCTGGTGTTTCTTTGCTG…
PAS_chr4_0405	ATGGATATTGAGGCAGAGCCAAGTTTGCGATCAATTGTGAACCACGAATCGCTGAAGTGGATCTTTGTTGGAGGTAAGGGGGGTGTCGGTAAAACCACGACATCTTCTTCTATATCTATCCAGCTTGCCCTTCACAATCCTAACAAGAAATACCTGCTTATTTCCACCGATCCTGCTCATAATTTAAGCGATGCCTTCAACCAAAAATTTGGAAAGGACGCCAGACAAGTGGAGGGCTTGCCTAATTTGTCTTGTATGGAGATCGATCCAGATTCAACACTGGAAAATCTTCAAAAGAACAACGAATCCACTTTCGGTAGTGCTGGAGGAAACGATCCTTTGAAGAGTATGATGGGAGATATCACAGGCTCGATTCCAGGTATTGACGAAGCATTTTCT…
PAS_chr4_0412	ATGGCTACCGAAACCGCTTTATCATACGCCGCCCTTATTTTGGCTGATTCTGAGATTGAGATCTCCTCCGACAACTTGTTGGCTTTGACCACCAAGGCTGACGTTAAGGTTGACAAGATTTACGCTGACCTTTTTTCCAAGGCTTTGGACGGTAAGAACTTGAAGGATTTGTTCTTTAACATTTCCTCTGCCCCTGCCTCCGGTGCTGCTGCTGGTGGTGCTGCCGCTTCTTCTGCTGATGCTGAGGAGGCTGCTGAGGAGAAGGAGGAAGAGGCCAAGGAAGAGTCCGACGACGACATGGGCTTCGGTCTATTCGACTAG
PAS_chr4_0414	ATGTCTCAAGAAGCTAAGTCCGTACAAAGTGTTCAGACCTTTGGTAAGAAGAAGTCCGCTACTGCCGTTGCCCACGTTAAACAGGGTTCCGGTCTTATCAAGGTTAACGGTTCACCTATCACTCTGGTGCAACCTGAGATCTTGAGACACAAAGTTTACGAGCCACTATTATTAGTTGGTTTGGACAAATTTGCCAACATTGACATCAGAATTAAGGTTACCGGTGGTGGTCACGTTTCCCAAGTTTACGCCATCAGACAAGCTCTTGCTAAGGGCTTGATCGCTTACACTCAAAAGTTCGTTGACGAGTCTACCAAGAACGAGTTGAAGAAGATTTTCCAGTCATACGACAGAACCCTGTTGATTGCTGATTCCAGAAGAAAGGAGCCAAAGAAGTTC…
PAS_chr4_0431	ATGTCATTTAAACAGTCCCTCTTATCACAAACACCTTCCAGCATAACCCCATCTCAGTTCTTGGCTGACTTGATTTCGCAGCATAGTAATGAACAGAAAAATGTGCTTGCATTGTTATTTGCCGAAATCTTGGTTCCAGGATCCCAACACATTTCATCTTCCACATCCACAAAAACAACTGCATTAACTCCTTCCACCCTACCAGAGGCTACGGCCAGAGGTTCACAATTTAGAAGTTTGCTGAAAGGTTTAAATATTGAACAGTCTACGTGGGATCAAATTATTGAGCTCATCTTTGAAACAGATGACTACTTTTCTGACGCAACATCAATTTCTCAGGTAACCGTTGCCTCCATTTCACAATTCTTAGCTTCATTAGAACCCGAGAATATTGACAAA…
PAS_chr4_0433	ATGGCATTGGCAATTCCTCAAATTGGCTTCGGAACCGGTACCACATGGTACAAATACGGTAGAGAATCAGAAATCGACCAGACTTTGGTTGACGCTTTGGTGTCCGCTTTGCAAGTTGGAATCACCCATCTCGACGGTGCCGAATGTTATGGTACAGCATTGGAAACCAGGGATGCCATTAAGAAGGCCAACATTCCAAGAGAGAAGTTGTGGATTACTGAAAAATACTATGCTGGAGATTCAAGTCACAAAAGTAAATCCAAAGCTGCCAACCCACTAGCGGCTCTGAAGGAGATTTTGAGGTTGGAAGAACTGGAATATGTTGACTTGTACTTGCTACATTCTCCTTACATAACAAAGGAAACCCACGGTTTTACCTTAGAAGAAGCCTGGGGTTAC…
PAS_chr4_0456	ATGGGTCGTATGCACAGCAGCGGAAAAGGTATCTCAGCCTCAGCTCTTCCTTACTCAAGAAACCCTCCTTCTTGGTTCAAGTTGACTCCTGATGATGTCGTTCAACAGGTTATCAAGTACGCCAGAAAGGGTTTGACTCCTTCTCAAATCGGTGTTCTTCTGAGAGATGCTCACGGTGTTGCTCAGACTAGATTCATCACTGGTAACAAGATTCTCAGAATTTTGAAGTCTAACGGTTTGGCTCCTGCTATTCCAGAGGACTTGTACTACCTGATCAAGAAGGCTGTCTCCGTTAGAAAGCACTTGGAGAGAAACAGAAAGGACAAGGACTCCAAGTTCAGATTGATTTTGATTGAGTCCAGAATCCACAGACTGGCTCGTTACTACAGAACTGTTTCT…
PAS_chr4_0488	ATGCGTAACGATAAGATATCCCTATACTCACCGGACTACTATTTGGCTTGCACCGTGGGTGGAGCCCTAGCATGTGCACCAACACACGGTGGAATAACACCACTGGATCTTGTTAAATGCCGTCGTCAAGTCAATTCTTCATTATACTCCTCTAATTGGAAAGGAATCACCAGCATTATCAAAAATGAGGGATTCCCCGCTCTCTACACTGGTGTCTTACCCACGTTTATTGGATATGGTCTTCAAGGAGCTGCCAAGTATGGTGGTTATGAGTACTTCAAAAAACAGTACACTGATTTGAATGGAGGCAAGGCAAACACTTTCACCTTCCTTGCAGCTAGTGCTACAGCTGAGTTTATTGCTGATATTTTCCTGTGTCCCTTGGAAGCCATGAAGGTG…
PAS_chr4_0516	ATGTTATTCCCTAGAGAAACCACATGCTCAACTGAGAGTGATTTTAATGGTGAACACATGGGTGCCAGAATTTCATCAGTGTTTGTGATTCTGGTTACCTCCATGTTTGGTGCCTTTTTCCCCATCCTGTCATCAAGATACTCGTTCATAAGGTTGCCAGACTGGTGCTTTTTCATAGCAAAGTTCTTTGGCTCTGGTGTTATTATCGCAACTGCCTTTATTCATTTGCTCCAACCTGCAAATGAAGCTCTTTCAGATGAATGTTTGGGTGAGGGATTCGAAGACTACCCATACGCTTTCGCCATTGCATTGGTATCCATTTTTGTGATGTGTTTTGGTGAATTGATGACATTTAGATTCATGGACCATAAGTTAGAAGTTGCTGAAGAAAAACAGATA…
PAS_chr4_0524	ATGGCTGTCGGTAAGAACAAGAGACTTTCCAAGGGTAAGAAAGGTTTGAAGAAGAAGGTTGTCGACCCATTCCAGAGAAAGGAATGGTACGACATCAAGGCTCCTACCACTTTTGAAAACAGAAACGTTGGTAAGACTTTGATCAACAAGTCGACTGGTTTGAAGAACGCCGTTGATGGTTTGAAGGGCCGTGTCGTCGAAGTCTCTCTTGCTGACTTGCAAGGATCCGAGGACCACTCTTTCAAGAAGATTAAGTTGAGAGTCGATGAGGTTCAAGGTAAGAACTTGCTGACCAACTTCCACGGATTCGACTTCACCTCTGACAAAGTTAGATCTTTGGTCAGAAAATGGCAATCCCTGGTTGAGGCCAACGTCACCGTCAAGACTGCCGATGACTAC…
PAS_chr4_0550	ATGGTAGTTGCAATCGAAGGTGGTACAGGCTTAGGCCTTATGAATCTTACTTGGAAACCAACTCCAACCCCAATTGATGATGCAATTGAGACAATTAGATATGCTGTTGAGGAAGCTGGTGTCAGATACTTGAACGGAGGAGAGTTCTACAACTTTCCTCTTGATTCAAACCTGAATTTGCAGTACATTCAGGAATTTGCAAAAAGGTACCCCGAGCTATATAAAAAGGTGAGTCTGTCGGTAAAAGGTGCTGTCAGTTTGGTCGATGTGAGCCCCGATTCTTCCCCGGAGAACCTTGAAAAATCGATTTCAAACATAACCAAACATTTGCCGAACAACTTCCTGCCAATTTTTGAGCCTGCTAGAATCGATAAACGTTACTCCATTGAGGAGACAATA…
PAS_chr4_0552	ATGCCAGCTGTCGGTATTGATTTAGGAACTACATACTCATGTGTGGCACATTTCGCCAATGATCGTGTTGAGATCATTGCAAATGACCAGGGTAACAGAACTACCCCATCATTCGTCGCTTTCACTGACACCGAGAGACTGATTGGTGACGCTGCTAAGAACCAAGCTGCTATGAACCCAGCCAACACCGTTTTCGACGCCAAGCGTTTGATCGGTAGAAAGTTCTCAGATGCTGAGACCCAAGCTGATATCAAGCACTTCCCATTCAAGGTCGTTGACAAGGGTGGAAAGCCAAACATTCAAGTTGAATTCAAAGGTGAGACTAAGGTCTTCACTCCAGAAGAGATCTCTTCCATGGTTTTGACCAAGATGAAGGACACTGCTGAGCAATTCCTTGGT…
PAS_chr4_0578	ATGGGTGGTTTATCATTTGAACGTCAAAGCACAAGCATCTTAAAAAACTTAGACAATCCAATTGAACAAGAAGAAATTAGAACCCCAGAACCCGAAATGGAAGTGAAGGAAACTGTCGAAGGCGTTCCGATGGCATTGTCTGGTTCAACTTCCAGCACAAAGTCAAACCCAGACATTAATAATACGGTCGTTAATCCGGAGTCATTGGTTCCCCCACCACCTCCGGTGGACTCTGTTCCTTTCAAGCTCAACAAGCAGTCGGTCCTTTCGGATTTCTTGAAACAGAACAGATTGGCTACTGAGCGTATCAACGAGTATTCTCCGGCAATCATTGAGTCCAACGGTACAGGTCAGCAACCACACACATTGTGGATTGGCTGCTCTGACTCCAGAATCAGT…
PAS_chr4_0624	ATGTCTTTGCAAGAAGCTGTAAAGGAGATTCAGTCCTCCTTCGACGTCAGTCAGGAGGTTCTTCAACGTTCTGTTGACAAATTCATTGAACTTGCCAAAAAAGGTCTTGCTTCTAACGAAGATAAGTTGGGTATGCCAATGCTTCCCGCCTACGTGACCCAAGTTCCATCTGGTAAAGAAAAAGGTACATATCTGGCTGCTGATTTAGGTGGAACCAACTTTAGAGTCTGCTCCGTTCATTTGAAGGGAGACAACACTTTCAACCTGGTACAGCAAAAGTCCCCAATTCCTGCTGATATGATGGTAGGAACTGGCGACCAACTATTCGCATATTTGGCCTCCAAGATAAGGAAATTCTTGGAAGAGCATCACGGTGATGCTTTGGAAGCGGCACATGAA…
PAS_chr4_0627	ATGTCTGACCAAGGAAGAAAAGATTTTACCGACAAAGTTTCTGAAGGACTTAAACCAGATTCTCAGAAGACTTACTTGGAGCAAACCAAGGAGACCCTCACCGATGCTGGTGACAAGGCTGCCAACAAATTGACCCCAGAAGAGCAGAAGGGATTCGGCCAAAGAGTCGGTGACGCTGTCAAGAACGGTAAGGACGAGGCCGACAAGGAGACCCAACCTACCTTAGTTGAGCAAGTTCAAAACACCGCTGGTGATGCATTGGAAGCTGGTAAGGAGGCATTGGCCAACACCAGTGAGTACATCTCTGGAGCCTTCTCTGGAGCCAAGAATGGTGCCGACTCCACCAAGAAATAA
PAS_chr4_0680	ATGTCCGAGGATTACAGATTAGTAGTGGTGGGTCCTCCGTCGGTTGGTAAATCTGCTCTGACAATTCAGCTGATCCGTGGAGAGTTTCTGACTGAGTATGACCCAACAATTGAGGATTCCTATAAACATCCCTGCGAGATAGACGGCGCGCCGGTAATGCTGGACATCTTGGATACCGCAGGACAGGAAGACTACTCATCGATGAAAGAATTGTATATGAAGACGGGGGAAGGGTTTCTGTTAGTTTTTGCCATAAACAAACGATCATCTTTGGAAGAATTGAAGCCTTTTTACGATCAAATAGTCAGGGTGAAAGAGGGGATGCAATCAGTCCCAATGGTTCTGGTGGGAAACAAGTCTGATGTTGAAGATTCCAAGAGAGAGGTCAGTCGAGACGAA…
PAS_chr4_0684	ATGAAAACACAGATTGATTATAAATTTTATCCCACAAAGGAAGTTACCATCATCAGCGCCCCTTTTAGCGCTGGTCAAGGTAAAGGCGGTGTTGAGAAAGGTCCTGGATTACTACTGAAACATGGACTTCGGGAAGATTTGGAAGCTTTAGGCTGGTCGGTTTCCATTAAGGAACCTCTCAAGGGTACCGGTCTAGATGTACCCCCATCAGAGTTGGAGGAGGAGTTTGACAGATCGCACGGAATTGCAAAGAGACCAACGGTGGTAGCCCAAGCGACAGAGAGAGTCTACCGTGCAGTTAAAGAAGTTTCCCATCAGAAGCGATTGCCTCTGACCATAGGAGGTGATCACTCAATAGGAGTATCCACGTTAGCAGGTTTTCTTGATGCTAATCCGGAT…
PAS_chr4_0688	ATGACTGACGCCGCTGCCCCAAAGAAGCCACAGAAGAACACCGCAGTTGATCTGCTAGCAGGAGGAACTGCAGGTCTTTTCGAAGCCCTTTGTTGTCACCCTCTGGACACGATCAAAGTCAGAATGCAACTGTACAGAAGAACCAGTGCCAACGCTGGCGTCAAGCCTCCTGGATTCATCAAGACTGGTCTGGGTATTGCAGCAAAAGAAACTCCAATGGCTCTTTACAAAGGTTTGGGAGCCGTCGTTATTGGTATCGTTCCAAAGATGGGTATCAGATTCTCTTCTTACGAGTTTTACAAGCGTCAGCTTGCAGACAAAGAAGGAAAGAATTCCACATTGACCACATTTATTTCCGGTGTAGGTGCCGGTGTCACTGAGGCTTGTCTCGTTGTGAAC…
PAS_chr4_0720	ATGTCTGAAGACTGGGACTCTGTTACCGTTATTGGAAGAAAAGCCCGTGTAGGAGGCTCCGGACCTCGTGAGAACATCGCCAGAACTAAAGGTGCCATCAATGAAGCCAGAAGAACTGGTAGCGTCATAGCCGTCGAAAAGAAATATGGCAGCGGTAATTCAAAGTCTGATCCTGAGGGCCAGAAGTTAACCAAGATCGACCGTGAAACAGACGTTGTACCTCCAAAGAAGATTGATGCCAACGTTGGTAAGGCCATCTCTAAAGCGAGATTGGACAAGAAATTGACCCAAAAAGAATTGGCCACAAAGATCAACGAAAAACCAAATGTTGTCAACGACTATGAGGCTGGTAGAGCTGTCCCTAACCAGCAGTTGCTGGCTAAGATGGAGAGAGTTTTA…
PAS_chr4_0733	ATGCTGTCAGTCCGTCGTCAGCTTATGAGTGGCCGCTCGTGGTTCTCGACCACCAGCGTAGCTCGCAAAGTATACTCAGCTCAACAAGATGTCAAAGGTACCAATGCTTCTATTGCCATGGCAAAAGATTATCATATCATCGACCACGAATATGACTGTGTAGTTGTTGGTGCTGGTGGTGCTGGTCTGAGAGCAGCATTTGGTTTGGCCAAGGAGGGTTTTAAAACAGCCTGTATTTCCAAGCTTTTCCCCACCAGATCTCATACAGTCGCTGCCCAAGGTGGTATCAACGCTGCTTTAGGTAACATGCACAAAGATGACTGGCATTGGCATATGTACGATACAGTCAAGGGATCCGACTGGTTGGGTGACCAAGATGCCATCCATTACATGACCCGT…
PAS_chr4_0762	ATGCAGATTTTTGTTAAAACCCTAACAGGTAAGACTATCACTCTTGAGGTGGAGTCATCAGACACTATTGATAATGTCAAATCCAAGATTCAAGATAAGGAAGGTATTCCTCCTGACCAGCAACGTTTAATTTTTGCTGGTAAGCAACTGGAAGACGGTAGAACTCTTTCTGATTACAACATCCAAAAGGAATCCACCCTCCACTTGGTTCTAAGATTAAGGGGTGGTATGCAGATCTTCGTCAAGACCTTGACAGGTAAGACTATTACCCTTGAGGTAGAATCGTCGGATACCATTGACAACGTTAAGTCTAAGATTCAAGACAAGGAAGGTATTCCTCCTGACCAGCAACGTTTGATCTTCGCTGGTAAGCAATTGGAAGATGGTAGAACTCTTTCT…
PAS_chr4_0783	ATGGGAAAAGACTATACACCACTAGTTGCTACCATCGATATTGGTACTACCTCCACCAGAGCTATTCTTTTTGACTACCACGGTCAGGAAGTGGCCAAGCACCAGATCGAGTACTCTACCTCTGCTCAGGATGATATCAAAAGAAAGCGTTCTCAGATCATCTCTTCCGAAGGTATTTCCCTGACAGTTTCTGACGACTTGGAAGTTGAGTCCGTTGACAATAAGGCTGGTCCAACTTTGCAATTTCCTCAGCCAGGCTGGGTTGAATGTCGTCCAAGTCACATCTTGGCCAACGCCGTTCAGTGTCTTGCTGCTTGTTTAGTCACCATGGAGAACAAGAACTTGGACCGAGATGAAAAAAATAAATACAAGCTCATATCTATCGGTGTTGCCAACATG…
PAS_chr4_0785	ATGTCTTCATCCGAAATCATTGAAAACACTGCTTTGCTGCAGAAATATCAGTCCTTAGACCAGAGAGGTAAGATCATTGCCGAGTACATCTGGATTGATGCCAGTGGAGGAATCAGATCCAAGGGTAGAACCTTGAGCAAGAAGCCTTCTTCCATTGATGACCTTCCAGAATGGAACTTCGACGGTTCTTCCACTGGACAGGCTCCAGGTCACGACTCTGACGTCTACCTGAGACCAGTCTCCTACTACGCCGACCCTTTCAGAAGAGGTGACAACATTGTTGTTCTGGCCGAGTGCTGGAACAACGATGGTACTCCAAACAAGTTCAACCACAGACATGAGTGTGCCAAGCTGATGAAGGCCCACAAGGACCAGGAGGTTTGGTTCGGTCTGGAACAG…
PAS_chr4_0786	ATGGTCAAAGCAGTTGCAGTCTTAAGAGGCGATTCTACCGTCGGCGGTACCGTTGTCTTCGAACAATCCTCCGAAAGCAGCCCTACCACTATCACTTACGACATCAAAGGTAACTCCCCAAACGCTGAGAGAGGTTTCCACATTCACCAGTTCGGTGACAATACCAATGGTTGTACTTCAGCTGGTCCTCACTTCAACCCATTTGGTAAGACCCACGGTGCTCCAACTGACGAAGCTAGACACGTCGGTGACTTGGGTAACGTCAAGACCGACGCTGAAGGTGTTGCCAAGGGTGTTATAACCGATAACCAGGTTAAGCTGATCGGTGAGACCTCAATTCTAGGTAGAACTGTTGTTATTCACGACGGAACTGACGATCTAGGAAAGGGTGGTCACGCC…
PAS_chr4_0815	ATGGTTAAAGTCACAGTTTGCGGAGCAGCCGGAGGTATTGGGCAGCCATTATCTCTGATGTTCAAATTGAACCCATATGTTACCACTTTGGCACTTTACGATGTCGTAAATGTTCCAGGAGTCGGTAAGGATCTATCCCACATTGACACAGACACTAAACTTGAGTCTTACTTGCCCGAGAACGACGGACTGGAGAAGGCCTTGACGGGTTCTGACTTGGTCATCATCCCAGCTGGTGTTCCAAGAAAGCCTGGTATGACCAGAGACGATTTGTTTGCCATTAACGCTGGTATCATCAGAGACTTGGCTAATGGAATCGCTCAGTTTGCCCCATCGGCTTTCGTTCTTGTCATTTCTAACCCTGTCAACTCCACGGTTCCTATTGTCGCAGAGATTCTT…
PAS_chr4_0828	ATGTCTAACACTAAAGAAACAGGTTTGTTTGAAACCGGTTCAACATCATCAGAAAACGAAAAGCAATCCATTTCAGACAATGAAATAGCAGAAAGCTTAGATCAGCAAAATATCTTGACACAGTACAGTGAAGAAGACGTTATGTCTATGGGGAGAAACTATGCTATCAAACATGGTTTGGACCCCGATCTGTTTGCAAAAGGAGCTGCGATTGCTAGAAATCCCATAGGTTACAACAGAATGGAGTTCCTTTCTCAGGAAGAAAAGGAGATTTTATATCAGGAAGAGCACCAAAAGTGGAAACTTCCCAAGAAGCTTTATTATCTGATCATAATGGCTTCCATGGGTGCATGTGTCCAGGGTATGGATGAGTCTGTCATCAATGGTGCAAATTTGACT…
PAS_chr4_0832	ATGTCTTCGACTTCTTCGTCAATTAATGACAAAGACAAGGAGAGCTCCAATATTGACTCTCCGAAAGATACGGTGCCATATGAGCCCACTAGATTTGTAGGAGATTTGGAAAATCAGAATGAAGATGACATCTACTCTGAACAGTTGTCCCGGATTTTGACACAGAGCGAAGCTGTTCAGAAAATTCAGTCTTTGGCTAGAACAATGAGTCGAATGACCAAGAAAGAGCTTGCAGCCTTTGAGGTCAACCAGGATGATTTTGATTTGAAGATCCTCCTGCATTATTTAAGAGCTAAAAGTGAAGAGCAAGGAATTGAGTCTTGCTCAGCCGGTGTGGCTTTCAAGAACTTAACAGCTACTGGAATTGATGTGTCCGCAGCCTATGGACCTACTGTGGAT…
PAS_chr4_0840	ATGATGACATTACTTCAATTGCTAGTTCTGGTATACATAATATATAAAGTGTTTCCGATACTCAGAAGATTTTTCAGTACTGGAACAATGGTGTCCGAACAGGTTTTAAGCAAGACTAAAGCATTGATCAAAGATCACAAGGTATTTGTTGCATCCAAGAGTTATTGCCCCTACTGCTCCCAGACTAAGAAGTTGTTGGAGTCTCTAAACGCCAATGCTTTTGTAGTGGAACTAGATACTGAACCAGATGGGTCTGATATTCAAGCCGCTCTTTTAGAGCTAACCGGCCAGAGAACTGTACCTAACGTGTTCATCAACGGAGAGCATGTTGGTGGAAACAGCGATTTGCAAGCACTGAACAGTGAAGGAAAGTTAAAAACTCTTCTCAAGAACTAA
PAS_chr4_0842	ATGCCCGCCATTGTTGATCCTTCGTTTCAAACGAACCATGTTTGCCTGCATGTGAGTGATATTCAAAAGTCTATCAAGTTCTACACCGAATATTTTGGGTTGTCTTTGTTGGCCCAGGAATCGGTGCCCCAACTCAAGAAGCAAATATACTTACTAGGTTACAATTCGCCTTCAAATGCCAATTATGGAAAGCACTGGGCTGACAGGAGCGGTGTGCTTGAGCTATGTGTTGATCAAACTCTTCCAAAGGACTACAAGTTTGCGAATGGAAATTCACCTGAAGCTCAAGGTTTCGGACACATTTGTGTAGCTGTGGATAATCTTGAGACCGCTTGCGAGCAGTTGGAGAAGAATGGCGTTGCTTTCAAGAAAAGACCTAGCGAAGGCCGTCAAAAGGAT…
PAS_chr4_0883	ATGCAATTCAAGTCTATCGTTTTAACTCTAGCTGCCGTTACCGTTGCTCAAGCTAACAACCTATCAAACGAGAGTAATGGTACTAATCACTCCAACCATACTTCTTCCGTGCCAACTGGAGCTGCCGTTCGTGCCTCTGGTATGGGAGCTGGCTTGTTGGGAGCTGGTGTTGTAGCCGGTGTTGCTCTATTGATTTAA
PAS_chr4_0943	ATGGTGACAAAAGAGTCTATAATAAGTGATCTGGAAAAGGAAAATGTTGGCCCAGAATTCGGCGAGTTTCTAAATTCACTCCAAACCGATCTGAACTCCGAGAAACCTTTAATTGAGCAAGTCAAGTCTCAACTGGAAACTCATTTCAACTTGGGACCCGAAACCCAGGAGTTCTCCAGGAAAAACGACAATGCTCCCGTTGACCAACTGCTGACAAACTACTATAACAACTATGAGGTCAACGTGCTGGAATTTGTGCTTCAAATGGGGTTCTGTAAAGATCTGAGTATCCCCCTGAATGTATGGTTCGTACTGGATATGATCTCGCAATTGAGTACCTCCAAACAGGACTTGCCCTTGGACTATTATTTAGTCTTGAACAATAGTCACACCGGAAAG…
PAS_chr4_0947	ATGTCTGCTCCACTAAGTCCACTAATTCAGCAAATGGTATCCTTGATGGAGGCCCGAACCAACGGCGCAGACCCAGGAACTGGTATTCTGCCCCGTCTAAACTCTGCCGCTGATATGCTGGGAGGAGTTGATAGAATCCCCAGGGAGCTAATCAATTACGTGCAGGGGAAACAGCTTGCTCTTTTTGGTGATTATCCAAGCGGCAAGGATACTGCACCTTCAGCCATTTTCATGGTGGTGTTTTTCTTTATCTTCCTGGCACACTTGACCCTTTTTGGGATCAATTGGAGCAGGGGCCACAAGTTCTTGCTTTCTTTTGGGTTTGCTTTTTATGCACTACTGAGAGTCGTTGGGTTCGCTCTTAGAGTCGCATGGAGTAGGGAAATCACCCGAGTGCAG…
PAS_chr4_0953	ATGTCTGAAGAAGAAGAACTCAAGGTTTTCACATTCGAAGAAGTCGAACAACACAAGGCCAATGATGACTGTTGGATAGTTTACAATGGTAAGGTCTACGACGTTACCTCGTACATAGAGGAACATCCTGGTGGAGAGGAAGTCATCTTGGAGTGTGGTGGAGCTGATGCCACTGAACCTTTCGATGACATTGGGCATTCTGAAGATGCTCACGAGATACTGGCAAAATTGTTGTTGGGACGGGTTGAAGGTGCACCTGTTAAGGCATCCGTGTCTTCTGCCAGCACTGCTGAGGACTCAGGCTCTTCAAACAACTTGCTGCTGGCGGTGCTTGTTGCTATATTGGCTGGTGTTGCATACTATTTCTTCAACCAGTAG
PAS_chr4_0981	ATGCCTACTCAGATAATGGCCCCTTGGGCCCCAGCTCTGGCCGGCAGCATCGCCCGTGAGTTGGAGAAACAGCCATTCGTTTCGTTTCAGTTTGCAACGGTGGATGAACACGGATCTCCTCATGTCAGAACTGTCATTCACCGTGGATTCCTATTTGACGACAGAAGCACCAATGTGCTTACTTTCACCACAGATCGTCGTATGACCAAGTACAAAGAGCTGTTCAACGATAGTGCTTTTGAGTTATGTTTTTATAGTCATGTTGCTAGGAAACAATTCCGCCTTAGAGGAGTTGCCCGATGTATTGACGACACAACCACGCCTAAGCTGAAGCTTCCACCAGATATTTTTGACCAGCTTAAGAACTCTGCAGAGGCCACCGTCACCCTTATAGCTGAC…
PAS_FragB_0052	ATGGGTAAGGAAAAGTTGCACGTTAACGTCGTTGTTATTGGACACGTCGATGCTGGTAAATCTACCACCACCGGTCACTTGATCTACAAGTGTGGTGGTATTGACAAGCGTACCATCGAGAAGTTTGAAAAGGAGGCTGAAGAGCTCGGTAAGGGATCTTTCAAGTACGCCTGGGTTTTGGACAAGCTTAAGGCTGAGAGAGAGAGAGGTATCACCATCGACATCGCTTTGTGGAAGTTCGAGACTCCAAAGTACCACGTTACCGTCATTGACGCTCCAGGTCACAGAGATTTCATTAAGAACATGATTACCGGTACTTCCCAAGCCGACTGTGCCATTTTGGTCATTGCTTCCGGTATTGGTGAGTTCGAGGCTGGTATCTCCAAGGATGGTCAAACC…
PAS_FragB_0061	ATGGCTCCTACTGCTATAGATTTACAACAAGTGTCTGATGAAGACTACCAAACCAAAATAAAAAAGGCTACCTCGCCTTCATATTCTGTCATTGCCTCTCTGGGTTTAAACCCTGAGGCAGTGATCCGCCACAACGCTGCCGTTCCTACTCTTTACGAGGACGGTTTGTTGGAGAAAGGAACTGCCATCAGTTCTACTGGTGCTTTGATGGCCTACTCCGGTAAGAAGACCGGAAGATCTCCAAAGGACAAGAGAATTGTCGACGAGGAGACCTCCACCGAACACATCTGGTGGGGACCTGTTAACAAGAAAGTTGACGAGCTGACCTGGAAGATTTCCAAGGCCAGAGCCATCGACTATCTGAGAACAAGAGAAAAGATCTACGTCATTGACGCTTTC…
PAS_FragB_0064	ATGACGTTCTTCAGGCGTTCTTTGCAATCGTCCAAAAGCAACTCAACAACCAGCATATCCTCGTTGTACGCCACTCCAAACAGCGTCGACACTCTGACGCCCGAGTTTGTGCCGGAGGTGATCGATGACGAGTTGAACAGTCTGCATTTCAAATTCACAAACTTTGCACTCGACGATGAGGTCGTCGATATCGCTTCAGAAACTGCCACCGAGGCCTCCGGCGTGGCAACCATGAAAACTTCGCCATCCTTGCGCACTGGCTCCGACGTCAAATGGTGTGTGCTACTTGTCGGACTTCCTGCTAGTGGCAAATCCACCGTTGTTCGTCAGCTCAAGCAGTATCTAACAACCGGAACCAAGCAAAAATGCAGAGTTGAGATATACAACGCCGGGAATGTG…
PAS_FragB_0065	ATGTCTTCGGAAAAGGAGAGTCCCTCTGAGTCAAAGTCCTCTCAAGTTCTGAATATCCCAAAGAATGAGAGAGTCCGTTTGACAGTGAGAAATCTTCAAGTAACACTCAAAGCCCAAAAAAAGAAACAATCTCTTCTAAAGAGGCTGAGAAAGTCTGAAAAAGACAACACCATTGATGAGGAAGCGCTTCCTCAAAAGAAGATCATTTCCAATGTGAACCTTGACCTGAAGGAAGGTGAACTGATAGCGATCCTAGGTGCCTCGGGAAGTGGGAAGACAACTTTGCTAAATACCTTATCACAAAAAGTCACAAAGAATAAAAGTTTTCTGTTCAGTGGTATGATCAAATACAATGAGAATACTGACATTGAAAGAATCAGACATGCTTACATGTCCCAA…
PAS_FragB_0074	ATGGCTGGGAATCTCAAGGATATTCTATCCTTGTCGAGGAAGACAGCAAGGAATCTGAAGCAGGCTCTGGATGAGCTTGCGGAGCAGGTGATCAACCACCAACGGAGACGACCAGCTCTGGTCCGAGTTCCTATCAACAACAACCTTAGGCGCAAGAGCCAGCAGTCCTTTTTGAATCGCAGGTCATTCCATCTTTGGACCAGCAAGTACAACCCATACTTTTGGAGGGGAGGCAGAAGCAACGTTCTGGACCAGCTTAACCGTGAAGCTTTAAGGTACAGATCGTCTTTTGCGAAACCCGGATTTTATCCAAGTGGGCTGTATCAGTCAACTTTCCCTCAAAGAGGTAGTAGGATGTTTTCCACCTGCGCCTACTCATGTCAGCAGGAGGCAGTCAAA…
PAS_FragD_0013	ATGCTTATTCCAAAGGAAGACCGTAAAAAGATCCACCAGCACTTATTCCAAGAGGGAGTTGTTGTTGCAAAGAAAGATTTTGAAATTCAACATGAGGAGATTGGTACTAAGAACCTTTACGTTATCAAAGCCTTGCAATCTTTGACTTCAAAAGGATATGTGAAGACACAATTTTCATGGCAATACTACTACTACTCCTTGACTGATGATGGACTTGAGTATCTTCGTGAATATCTCAACATCCCAGAGGGTATTGTGCCAAAAACATTGTTACAGGAGCCCGTACCCGAGCGTCTCCCCAGACGCGGTGGTGAAAGAAGATTTACTCGTAACTAA
PAS_FragD_0014	ATGAAATTGAACATTGCCTTCCCAGCCAATGGGACACAGAAATGTATTGAGATAGATGATGAGCACAAGCTTCAAGCTTTTTACGAGAAACGTATGGGGCAAGAAGTGGAAGGGGATTCAGTTTCTGACGAGTTCAAAGGCTACGTCTTCAAGATCACTGGTGGTAACGATAAACAAGGTTTCCCTATGAAGCAAGGAGTCATGCATCCAACCAGAGTCAGATTGCTATTGTCCAAGGGTCACTCCTGCTACAGACCAAGAAGAGTTGGAGAACGCAAAAGAAAATCGGTACGAGGCTGCATTGTTGCTGCTGATTTATCTGTTTTATCTTTGGTAGTAGTCAGACAAGGAGAGCAACAGATTGAGGGTCTTACAGATGCTCAGGTTCCGAAAAAACTT…
PAS_FragD_0026	ATGGTCAACGAAAAGAAACCTTTATTGGATGCTTCAGGCACAGAAAATGGCCCCGAAGATCTTACTGCCACTGCAATTCTTCGTAAAAAGAAGAAAGACAATGCGCTGATAGTTGACGATGCCATCAGCGATGACAACTCTGTAATTGGAATGTCTAGCAATACCATGGAACTTTTGCAGTTGTTCCGTGGCGATACAGTCTTAGTGAAAGGTAAGAAGCGTAAGGATACTGTGCTAATTGTTTTAGCAGATGACGATATTGAAGATGGCGCTTGCCGTGTGAATCGAGTTGTTAGAAATAACTTACGTGTTAGATTGGGGGACATTGTAACCGTTCACCCTTGCCCTGACATCAAGTATGCCTCTAGAATTTCTGTTTTGCCGATTGCTGATACTATT…
Low-expression genes
Locus tag	Wild-type coding sequence
PAS_c121_0014	ATGTTCAAAACTTACAGTTCTGCTCTGCCTCAGAGTCTTTCAAGGGGACTTGTTGGTGCGACAAGACAAACTCCCACTCCGTTTATCCAGTTTGTCAGAGGGAAGAGAACGAAAAAATATGATTTATCACCAGCAGCCCAGAAACTCATTACCCAATTGTCTGTTCTTTCAGCTTCTAGAAAACAACCAAAAATGTTGAAGCTTTGTCCTGAAGATTTTGTCAAGCATAACACGGTGCAAGAAGCCTACAAACTGATTACTCGTAAAAGGAAGAAGGCCGAAAACGAAAAACTAAAGCAACAGTATGAATCCATGAAACTTGCATGTGAGGACCTTTCCAAAGTTAGTCCCGAGCTGTTCGAAGCTGCCAATAAGAGAGAAGTTTCCAAGAGATTCAGT…
PAS_c121_0016	ATGTTGTTCATTTATTGTTCACTCGTAAGTCCTTCAATTGGATTTACGTCATCCTACCCGAGCGCATTCCTGTTGGCTGAAAAAAACCACGCAGCACCTTCCAGCCCTCTACCGATCCCGATTCGGCTAGACGATGCTGGATGGCGGAAAACGACCGATGGCTGGAAGGATGTAGTGAACCATCCAGTATTGGTTGGTGCAGGTAACTCTTTCTTCACTGAGCCGGGAGACACGGGCAACCAACTCCGCAAGGGTGATACCGCTCAGGACTTGGTCTCTCCAAGGCCTCCTCCCCACTAA
PAS_chr1-1_0021	ATGTCAAAACAACCAGATAATACGTATGTACCAAAGTTCATCAAGGATACGCCGTGGTATGCTGGGGAACATCAACGTGAAGAAACGACCGAGAAAAACATCAAAGACCGGTTCATCAAGCATAAGGGAGTGGGAAAGGAATGCAAAAATTGCGGAATGCCTCATAATGAGAAGGACTGTTTTGAAAAACCGAAAAGGCGGAAGGTCAATAAACAGTCGGATACGATAATGGTACGAGATACCGATGATTGGGACAGTAAACGTGATAAATGGTTTGGATACAATGCTGATGAAGAATACCAAGAACAGCTAGCTAAATGGAATGCAAATGAAGCCAAGAAGCAAAGAGCGAAATTACTGAAAGACCTGAGTGCACAAGTAGATCTACTATACAGTTGG…
PAS_chr1-1_0026	ATGTGGAGACGAATAAGGAGCTCTTCACTAGTTCCAGCTTTCATAGACTCCTTATCTAAGAAGTTCACGTACGAAAAGTCCAACCAGCGATACTCATTGAATGGTCCTGGTCACTACAATCTGGAGTTTAGGAAGGATTCCTTCAATGATGTTCTTATCAGTTTGATAATGGGATACGAAACTACAAAGTTGGATTGCGCCGTAAAAATTCCAGGCAGAAAACTTTTGTTAAAGCTGCTGCACCCAAGCTCTTTGGAAGGGTGCTTCAATTTGCTTTTATTGGCACTAAGTCGGTCCTCAGATGAGAATAGAACTACAAGGCGCATCCCATTAGGTAAATTGTTGGATAGAGCTTGCAACACAGGAATGTTAAACAATCATGAGGAATTAAAAAAAGAT…
PAS_chr1-1_0047	ATGTTTGCAAATTTGGTTTATAGGCGGACATCCCTGGTTGTAACTCCTTCCATAAGAATCAGATCTTACATTTCAATTACAACAGAAACTGAATTTGCAAATAGGAAAGCAAGGGTACAGGAGAATCATGAGTTTTACTATCCATTGGTGAACGATCTACGATACGGAAACGGGGTCCAGACGCTTAGAATACCCGAATTTCGGAAAAAGTTTGAATATTATCAGTTTCCAAATTCTAGCAAGAAAATTGACACTTTGTTCTCAGTTTGTGGAAAGATTTCCAGCATCCGAAGAGCTGGTAAAGGAATGATCTTTATGGATATTATCCAAGATTTCACCAAGTTACAGTTGGTAATTCATCATAAGATGCTGAATTTGAATAAGGAGGAGTTTTCCAAC…
PAS_chr1-1_0068	ATGGCACAGTCCAACCAACATGTGTCGATTTACAATCCAAAGGTGATAGTTTACTCTATAGGTCTTACAACTGCTATCCTGGCGTCAATGAGCATTTATAGGAGCCATTTTGTCCGCTTTTCCACCTCACTGGACGTTCCAAAGACCTTGTTCCGAACTAAACACCTACATGGCAAGGTTACCTCTGTCGGTGACGGAGATAACTTTCATTTCTATCACCTGCCAGGTGGGATCTTTGCAGGCTGGGGATGGATAAGGGAGACCCCAGAGATCAACAAGTTCAGAAAACTGAAAAATAAAACCATTCACGTTCGATTGTGTGGAGTCGATGCACCAGAGCGATCCCATTTTGGTAAGCCCTCCCAGCCCTACAGTGAAGAGGCTTTGCAATGGCTTAGG…
PAS_chr1-1_0082	ATGTCTGATTTATCCACATCACAGTTGTTTGTAAGACCATTACCTGGTGATGTTAGGCCAGAAGAGCTGCAAGATCTCTTCGGAAAGTTTGGCCCCATAAAGGAAGTCAAAATCATGCGTGGTTACGCGTTTGTGGAATATGAAGAAGGAGCTGATGCTTCCGCTGCTTTGGAAAACCTAAACAACACTCCATTTGGGGATCAAGATCTCCAGATCGAGTTCGCCAAGGAGAAGCCAAGTTATGCTAAGCGTGGTGAAAACAGGGTAAAAGTAACGAATATTCCAGAATCCATCGCATGGCAAGACCTGAAAGATTTTATTGCAAAAGAGATTGATATCCTTCCTACCTTTGCCCGTCTGAACAGACACGACGAGCCACCTACTGCGACCTTAGAATTC…
PAS_chr1-1_0093	ATGATTAATATAGCAAAGTGCAGACTTCCTAAGTACAGTCGAATAGCCACACTCTCCTCAATGCTTTCACCCCATTCCTATCTGAAAGCAACCGTAGCGACGCGTTGCTACTCCTCTCTAAACAATGAGATTGACTTGGAAAGGCAAAAGCGAAAAACTAACATTGGGACAATGATACAGTATCTAGAGACAAAAGTTCCCAACTTATTGCATGAAACAATTGATCGAGAATTGCTTGACGAGAAGATCAAACTAAGGATTCTACCAAACTCCTTTCATTTTTTCCCAACCATTCAAGGGCCAGTAAAATATATATCCTTATGGGAAACAGTAACCTCATTCCTCACAAGGTTCATCATTGAGAAGAAGAATACAAAACTGGTAATTACAAACATTTGT…
PAS_chr1-1_0126	ATGGGTCAATTAATGCGGGCCGAAAAGCTTATCAAAAAAATGCTTAATCGTACGGAATTACAAGGTGTTATACTAGATTGGGATGAAACCATTACAGATAGAGATTCGTTGGATCTGATATTCCGAATAGCGTTCAGAGTTAAACCCGAATTCCCGTACAAATTGAACCATTTCGTTGGGATCTACAAGGATAGGTTTAGGGACTATGTCGACCATGAGGTGAAAGGGTCTGAATGTGAGGCGAGAGACACCGTCAAGAAGGAGATCCAGTACCAACGGGGAATGAAACCTGTGGAACTCTCCAGTGTTTATGAGGCAAGGAGGTTAGGGTTGTTCAAAGGGATAAGCAGGGAGAAATTTGTAAATTATGAACAGACATTGGGTCAGAATTCAGATCAG…
PAS_chr1-1_0149	ATGAATGCATCTAGTATCCAAAGAAAAAACCCATACCAAAGCAAACAAACAGCCTATTTAAATTGGTGTCACAATGAGGGGAAGAAATTCATTCCAGGTCCGCCCAAATTGCGTGAGATCGTTACGCCAAAGAGACTCTTCCTGTTCCTGAAAACTCATATTGAACCCGCCAAAGTACGAGAAATCCCCCTCTCGTTTGCATCCTTCGATGCATATGTGAGCGCTATCGTAGACTTATATCATAGGCAACGTACTGAGTTCAAAGTTAGACCTGTATTAGACGATCCAAACGAGCCTGATGCGGATTGGGTGACACCAAGAGACGACAGAGTTAAAGAGTATTTGAAGCAGATCAAGAAAGAGAGACAGAACGTACATCGCGTGACTCAATCGCATGAG…
PAS_chr1-1_0178	ATGATAGACATATCCTCAAAGTTAAGACGGGATAGCCTGTCTGACACAGATCTTAACCAAGACCCAAACCAAAAAAAGATTAATAGTGAGCCAACCAAGTTGCTTCTCTCAGAGATCGCACTAGACCCTATTATACAGTCGTTGCCCCACGTTAAAGATCTGAATGTCATTCAACCAGCGGAGGCTTTAGCTCTCTTGAATAAACTTGCCACCGAGTTGCTCTCATTGTATGCTGAATATGAGCAGCATGGGTCTATGGATTTAGCTCCATTGCTGTACGACAGCTCAAAGTATGCCAAGCCAGGTTCTGACAGTCAAGAAGAGTCTCCAACGCCTGTCTCCGGTTTTCTGGAGCGGAAACTTTCCATGATTGATCACAGTGATATAGACAAGATGTCT…
PAS_chr1-1_0207	ATGTCGGCGTCCAGGTTATCCAAATCTTTTCAGGATTCCCTTCAGATCGAACAGAAGGAAGACTCGGACACAACGGCTCAACTTCTCTCATCATTGAGTCCCAAACAGCTTCAATCCAAAGGGCTCGCCATCCTATCACTTGAGATCACCAATACGAGGCCTGGATACGGTGGTAAAACCATCATTGAATTAGCCAAGCATTCCAGTACCGTGGGATCGAAAAGGAAATCAAAGCAAAAAGACCAACCAGATGAGTCTTTGGAATTCGGAGATTTTAAAGTCGGTGATATGGTAGTACTGGACAGCTACCAGGCTTCTGACTACAACCCCAAGAAATTAAAAAACTCGTCTAAGAAGTCTGATCAGGAAGCACACGAAGATCTGGAGCAAGTTGACCTG…
PAS_chr1-1_0210	ATGAAGTTTAACACATTAATCACATTAGTTGCCCTGCCATCGGTTATCTACGCTGCTGCCGTTCCTCAGCCTACAGCTAAGGCCCAGTATCCAAAGCGTCAGATGGACATTTCCAACCAGAATGTCTTGTCCGATAAAATCTGGACGACGACTAACAACGAGAAGATCACTCCCACCGTTATCGATGGAGTAACCCTGTCCGCCTCCCCAGTCACCAACTCTGCAACCCCATGGGTTTCATTGGATAGCTCTGGTATTCCTTACGGTGTTACCCCAAGTGTGAAAGATGGTACTACCATTTCTGCTTCTCCTACTCCATCCGCTTCTAGTTTCCCAACTCCAGATGCAGTGCCCCCAGTGTTGCGTTGTATGAACGATAGAGTTCCTCCTGACAACACC…
PAS_chr1-1_0228	ATGGGTCGCAACAAACTCGACGAACCTTCCATAACATGCCCCACAGAGAAGATAATAGTGCGAAGAATTCCCCCAGAGCTCCCTGAGGAGGAGTTTAAAGAGCTATTCACTCCCTGTGTCGAAGGAGAATGGAATGGGTATTATAGATACGTTAAAGGCCATGTAGCCAAGGATATGTACGACGAAACGACATTTGCAAGGGCTTACATTCGTTTCGATAGCTTGGAGCAATCCGAGAATTTCATGAAAACCTTCAGGGAAAAGGTCAATCATGATCCTGAGCATTTTCGGGTAGAGAGGGCAATTTACCTTCATATTGGACCGTTTGAAGAGGAACCAGTAAAGGAAGAAACAGAACCATTAGAGTCTAATGAATATTTCCAGAGGTTCTTAGAGTGG…
PAS_chr1-1_0242	ATGAAGATCCTATGCGTTGCAGAGAAACCTTCCATAGCAAAGAGTGTAGCTTATACTCTCGGTGGAGGTAAAGTCACTGTGCGGAATAGCAGTGTCAAATATGTTAAGAATTACGACTTTACATTTGAATTTCCTGGAGTGGGAAGATGTTCGGTTACGATGACTTCAGTGCTGGGTCATTTGACGGAAATGACAATAGATAACAACAGATATGGATGGGGTAAATGTTTACCAATAAATCTATTTGACAGCACAATCATAGTTAAAGAAAATGGCAACGATTCAAAGAAATTGGTGCAAAATATAGCCAACGAAGCACGATTAAGTAATCAATTGATGATATGGACAGATTGTGATAGAGAAGGTGAACACATTGGATGGGAAATCCTCAACGCCGCT…
PAS_chr1-1_0251	ATGTTAGGAAATAATCTCTCCAGTTGGTATCACGATGTTGAAGAACTTGAAACAGTTGAGGCTCCGCTTGTAGTATGTGTCTGCGAAACTTCCAAGGCATTAAAACTGTATCAAAGAGTGCAACATACTGCATGCTTTATAATCATAGATCCCTTCTTGGATCTAAACAAGTTGAATAGCGATGAAGTTGAGGTTCTGTTGCGATTTCAAGAAGAAAATGATATACTCTGGAACAAAATAGACGGCTGCTTTTCATCGACTTCAGTGGTGAACAGAAGTTTGAACGAGGTACTTTTTCCACTAGTGAGACTTATGGAGATGAACAACTGGCACTTAAACATTGTCGGACAAGATCAAACGGGGTTGCTGGCTGCTTTCATCTGTACTATGGTCTACTTT…
PAS_chr1-1_0256	ATGGCTGATAAACTAAAAGAGCAACAGGTTTTTGACCAACTAAAATCCAAGCATCTGGGGTTGGGCAACGCTGACACGACCAGAAAGGAATGGTTGGACAACATAGCAAAGGACACCTACGCCACTTTAGTGCAGCACAACCCAATGTTGGAGTATCTAAGTATAGGATTGAACAAGCCCCAGGCTATTACAAAGTTCGAGATGATTGAAAAAATGGCAGGGTGTAGAGTTGATGAGGATGGCATAAAAAGTAAAATTGACCGAAACTAA
PAS_chr1-1_0261	ATGGCCGACGTCAGCGTTTATATCACGTCGGGATTGACCTCCTCAGAGAGAAGAATATCTCCTCAATGGGACATTGCACATTTGAAACAACGATTAGAGTTTGTTACGGGGATACCCCCAGCAGATCAAAAGATCTGGGTTTACAAAACGCCTACATCCAATGCAAGGTACGAGCTGAAAGGTGGCGAAGAAACGACACTTAATGAATTCCAAATTGCACCCTATACTAGAATCCATGTCGAGAACATCAACCAGCATTCGGATATCTCAGAATTGGAATCTGCAACGGCCCAGGATGATGACGAGCCAGTCTTCAATTTGAGTGAAGATCAGTACAATTCCATGGATAATACAGTGCGCAGGTGGAAAGAGGAAAACAAACTGGGGCGATTCGATCCC…
PAS_chr1-1_0263	ATGTCATTACTGAACCAGCCAATTGTCCTGGATAATGGATCTGGTATAATAAAATTGGGCTTTGCTGGACAAGAGCAGCCCCTGGTATATGCTCCAAATATCTTGGGGCGGCACAAGTACAGCAAGGTCATGACTGTAAGCGAGATAGATGGCATTTCTGATCCAATCTTAGTAGGGAAGACCGCACAGAAGCACAGAGGGATACTAAAGCTCTCGTATCCCATGAAGAATGGGCATATCTCTGATTGGAATGATATTGAACTGATATGGAACCAGCTTCTTACAAAGGACCTCAAGGTTAATGATGTCAGTGATCACCCTATATTGGTGACTGAGATACCTTTCAATAATGTTAAAAATAGAGAAAAATTGACCAGTATGATCTTCGAATCTTTCAAT…
PAS_chr1-1_0288	ATGGCTGATAGATTGACCCAACTTCAGGTTTGTTTGGATCAGCTCATAGAACAGTTTTCTGCCACTATTCATTATGTTGATCAGCATCACGATTCAGTCAACTTACCTGAGAATGATCCTAAGATAGTAGATCCCGATTTGACACCAGACAGTGAATTTGATTTTAAAAACACCATAAATGAACTTTCATCGGACATTTTATTGAAAACAAGACAAATTCTGGCCATAATAGACTCTCTTCCTGGAGTGGGAGTTTCCAAGAAAGAGCAGATGTCAAAGATCCAGACCCTGTCAGAGGAATTATGGGCAATGGAAACCCTGAAACAGGAAAAAATCGTTCAAAAAGACGATTTGTTAGATTGGGTCAACAACCTGATAATGAATTTGAGTGAGAGCATA…
PAS_chr1-1_0306	ATGGCTTATCGGCTACCACCAATAGACACTGTCAGAAATCTCCCTACCACACAGAAAATCCAGCTCTTAGCTCATTTGTTTGAACCATGTGACACTCTTACTCAATATATTATTCCCAAACTCTTTCCCATAAATACTGAGGCCAACGAACAGCCATTTAAAAACTATAAAGAACTGATAGATAAATGCCATTCTCTATTCAGTAGCTTACTAAGTGAGATAAACAGCTCAGCTGATCCTGAGCTTACCCATATTGCAAACGGTATTATTGGAGCACACCCAAGGCTCGGCCCCCAGAAAGGAGGATCTGCGCTTTCGTCTCATTCAAATTCGGAACAAAAGTCCTTAGCAGGATCAAGTGCTGAAGAGACAGCAAGGCTTGTCGAACTCAACGAATCA…
PAS_chr1-1_0325	ATGGAACAACTAGTCAAGGAATACACTGAAGCGACAACTATTGATCCTAGAGAGATCGAGAACTCTCTCAAGTTCTACGAAACGCAGTTTGAGAAACTTGGCTTTCAATACTTGGAACAGGAGAGTAAGGAAAAATTTCTAAGGATCATTATAAATGAAAACCCCAAATTAATAGACAACAACAACATTGTTCAACTAGAAAAGGAAAACTCCCAGGTCAAAGATAATATAGACGAAGTTGACAGTAAGATAAAAACTCAGGTCAAAGAATTGGATCAGTTGGGTGCTTCTAGTATTGAGTTAGCCAATAAAGTGTCACAGAAATCCGATCAGATATCTCAAACAAAAAAGGAATTACAACAGATGGAGCAGGAATTGCAGGAACTAGCAGAGTATGAA…
PAS_chr1-1_0334	ATGCCCGTATTCGAAGCACCAGCGGTGTATGTTCAGAATGCATACAACACGCTGAATAACTACATGATTCACCACATGTACCTCTCTAACCTCATAGATTTCCATCATTCCAATGGTAATGTAATACCACTGGAAAGTCCCACTGTTGGATTTCATGTCCGTAGAGATAACAATGATAAGCAAAGAATAGTTAATGTTTTTGATCACAATGGTCAATTGAGATACACCTTCGAGCGTTTATCCTCGTTGAACCCAGTATGGTCCATGTTTGATTCCAGCCGAAGGGAGATAGCCACTGTACGAGTTGGCTTTTTTAGCAGATCGATCGATTTCCACAACAAGCCTGGGGTGCTGCAACACAGAGAGATCAAGACAGTATCCAATTGGCGTCAGGGTACC…
PAS_chr1-1_0347	ATGACAAAGGCTAAGCATTCAAATATTTTGGCACCAGATATCTTGAACTCCTCAATCTTCACTAGCCATGCTGTTTGTGACCAAACAGTTGAATTGCTGAAAGCTATTACTAGTCGTTTCAAAACTCTTTTCGACCTACTTAAGGTTCAACTAAAGAAGTGTCCATCTATTGACAATGAAAAGGCCCTAAAGAAGCTTCTGAATTTATACGATAGTGGAGCTTTGGTAAATCTACTTGTAATGGGGTTTAATATCTTCTTGAATCAACATATTTATGGAAAACTGGTCCTCTCGTCTATCTTATTCCTCTCCTTTTTCATACTGAGTTGTCTAGGCTTAATCGTGTTAAACAAGCTGAAAGTAGAATCGGCTTCCAGCTTTACAAAACAGTGCCGCCCT…
PAS_chr1-1_0365	ATGGCTGATGATCCTCTAACCTACTACGAGCTACAATCTTGCGTTGGTAAGGGAAATTTCGGGGATGTCTATAAATCTATTAATAAAGTCACGCATGAGGTGTTTGCAATCAAAATCATTAATATGGAAGAAACAGAAGAAGACATTAACATTCTCATTCAAGAAATCAATCTCCTTTCTCAGTTGAGGTCTCCTTACTTTACCAATTATGTGAAGACTTTTGTAAGGGGAACTACGATGTGGATAGTGATGGAGTATTGTGGTGGTGGATCTTGTAGTGAACTTCTGAAATATCTAGGAAAGTTAAATGAACAATGTGTGGCTCTCATCATTAGAGATACTTTGAAAGGACTAGAGTATTTGCATTCACAGAGAAAAATCCATAGGGATGTCAAAGCT…
PAS_chr1-1_0379	ATGTTTGTGATCCAGCTGGCATTCCTATGTCTAGGCGTCAGCCTAACCACTGCACAACCTAGTTCACCTTTCAAGGCAAATAAGTTTCCTTTTAAAAAGGTTCACTACTCATCAAACCCTAGCGATCGCCTTATTAAGCGAGACAACTATAAGAAGCTTGACTTGAGACATCTTGGCGTCTTGTATACTGCGGAAATTGAAATTGGTTCAGGCAAAACTGAAATCGAAGTTATTGTTGACACCGGATCTGCAGATTTGTGGGTAATTGACTCAAATGCAGCCGTATGCGATTGTCCTATCTTGAGATACAAGTTTCAGGAAAACCATCTTTTGAAGAGAAACGAGGCCTTGAATTTTGATGTCGATCTGAATAAGCCCATTTGTGATCAATTTGGATCC…
PAS_chr1-1_0386	ATGTCTAAGGATATTCTGTCACTAATGGGTAAAAATGTTTGCATGAAAAGACACTCCGCACTCAGTTCAAAAACTAAAACTCCAGCTTCGATATTGGGTAAGGCAGGGGCAACTTTAGTTGAAGAATTGAAAGGATGGGACATTAGTTTGGATTGCATTAGTGATATGCCACCAAAGATTCAAAATGATCAGGAAAGTTTTAAAGTAGCTGGATTTGATTTGGATGGCACCTTGATACTCACTAAATCAGGCAGCACATTTCCAAAACACGAAAGGGACTGGAAATGGTTCGATACCAATACCATTAGAAAACTTCAAGAGCTTGCATCTCAAGATTACCTAATCGTAGTCTTCAGTAACCAAGGAGGATTTCCTGTGAAATCTACTAGTAAGAGATTC…
PAS_chr1-1_0437	ATGGCTACGAAACAAGCTCATCGACGACTTACCAAAGAATATAAACTTATACAAGATAATTCTCCGCCATTTATTACCGCCCATCCTAGTGAATCAAATATTTTAGAATGGCATTATGTCATTGATGGTCCTCCTGACACCCCCTACAACAACGGCCAATATCATGGAGTTCTACTGTTTCCATCAGAATATCCATTCAAACCCCCCTCGATAAAAATGTGCACACCAAATGGACGCTTCCAAACTAATACCAAACTTTGTCTCTCTATGAGCGATTTCCACCCGGACTTATGGAATCCTGGATGGTCGGTTACAACTATACTCGTGGGATTACTGAGTTTTATGACAGGTTCCGATTCCACCACCGGATCTATAAGCACCAGTGACGCTGTGAAGGTA…
PAS_chr1-1_0477	ATGGAACAGCAGAGTGAGCTATTTCGACAGTTTCTAGAACCGGATAGCCTATCTCTGGTGTTGAGCGATTGGGACGGAACCATTACTAAGGAGGATACGATTCCGTTGGTCTTTGAAGCTCTTAGATTAGATAAGCCAGAAGGTTATCCTTGGGATTTCAAGTATTTCCAAAAGCTCTATATGGATCGGTTCAAAAAGCTTTTTGAGGTCCATTTGCCCAATCATGAGTTTAAGCATAGGGATACTATGGAGAAGGAGATTGAATTCCAGAAATATTTTGGAGAATTTGTTGAGATGAAGACAAAAATTGATGTTATCAAGTTGAACTGCTTTCACGGTGTTCATGTGAATAGCTTTAATAAACAGGTCGAGAATCTTGTTATCCATGAAGGGTTCCCA…
PAS_chr1-1_0483	ATGGAGACCAACAGGGCTAGTGAACACTCCATTCAAGTTCCTCCTGGAGTTTACCCGCTCAACGGGCATGACTCTGTGAACGAAGGTCCCAAAACAGAGCTTATCTACCCAGATTTCAAGATTTGGCAGCATTCTCCACAAGATGACATTATAATGACTAGATATCTTCAAAAGGGTTTTTTTGAAGCGCCTGTGGTCCAAAATGAGTCCTTATCTGCTCGAAGTCTGATGGCCGTGAGTCTCCATGAAAACTCCAACGAGCCCAATGCATCCGAAGAGCAGACAGCCAAGGCTCCGAATCCAAAGATAAAGCTTTTAAGTGATTACATTATACAAGCAATTTTCCAAAGACGACAGTTGAGTAAGATACACACCAAAGTGATAGTCAGACCTCCTCCA…
PAS_chr1-1_0492	ATGTTTTATCCGAGAAATCTTCGGCTGGTGGAAAAAACTGCAGTGAACGGGGCCAATTTGCCGAATTCAAAGATGGAAAAGAAGTTCAGTTTCATCGGGGGCAGAAGCGAGCCTAAGATCAGATTTGGACTGGAAATAGTTACCCTCAATGATACAAACGAATACCTTGTTCCATTGATAGTGACTCTTGTGGTAGTAGCGTACCTTATTCCTCAGAAGGCAATTTCAAGATTGCAAGAGTGTCTGGAAATTGCTTTCTTATTGGTAATAGGCTGGTCCGTTTACCAGACAATAAGGTGGCAATGGGATGTGTACCTGGAGATGAGAGGAAACGACGGTGTCTTGAAGGTCAAGGCCGCTAGACAAAGAAAGTCTAGAGCATTGTTCCTTGGCTGGGGA…
PAS_chr1-3_0003	ATGCTTGCTGAGATTGGGGACTATTTCAGGACAAATAGTAGCAATGGATTCAGTTCTAGCTGCTATAACAAAGAGAAGCTTTCAGGAGACCTCTTGGAGTCCGATTTTGTGAATTCATCATTCGATGACACAACACTCCACTCTATGCTATCTTCTTCAATAAATGCTGATCCGGAGCAATCCCAGAAACCACAACAAAGACACAAGAATCAATCCAGTTGCCATCAGGAACTCAAGATTGAAACAGAAGATCAGCAAGAACCGTATCTATTGCCTGATATGCTTACCAAAAACATATTCAACTCACAGTCTTCTATGTTTGTCTACTCCAGCATCCCACAAATAAGCTCAGTGCAATCGTTTATAGACACAAACACCTTTTCCGCTGTTGATGGTGGT…
PAS_chr1-3_0021	ATGCTGAATGATACGGTAATCGTCACCATCGATTCACTACCAACGACCACCAGAAAAGAAGATGCCTGGAATTATTACTCAAGCTTGATGCCATACTTCAATCGAAAAAATATTGCAGCACCTGAGTTTCGCGTATGGTCTCCCACTACACTACTCGGTCAGGCTCTTAGCAGCTTAACTACGGTTGATCGGACGGGAAACGGTGCTTTCTGCTAG
PAS_chr1-3_0058	ATGAAGCTCCTTGAGGCGACGCCTTTCAAGTCTGGGGATTTGGAGTTGGATGAGGACCAATTGAGGAATCAGTGTCTGGAATTGCTGGAATGCATCTACCAGGAGGAAAATAGATATAAGACATTCCATCAAACTGGCGCCCACAACGAGACCATTCAGGTGGACACATTTAAGGGAAGCAACGGATGGGCCGGGAGGAGTAACACTATAAGCGCCAATGATTATAATCTAGAGAATGTTGTGGAAGCTTTGACGGGCTGTGTGTATGAGGGGGACAAATGGAAGATTGCGGATCCAACCTTACACACCTATTACGAGAAACAGTATATGGGAAAGTTAGTTGAAAGCTTCGTAATCTTGAAAGGTGCTCCAGAGCCATGGTACTGTGTAGAACTGAAC…
PAS_chr1-3_0073	ATGGACTCAAAAAGGTATCTAGTTTCATATGGCTGGAAGGAAGGAGAGGCCTTAAAGAAGGGAGGCCTTAAAAGGCCTATCCTTGTAAAGCAGAAGAGGGACACCAAAGGATTAGGAAATGATATCAATGATGGAGAGGTCTGGTGGGAAAAACTGTTTGATGTGCAGTTGAAAAATTTGGAAGTTTACAACAGTGACAAAGTTAAGTTTGAACAAAAGGAGATAAAAATAGACAAGAGTCCATTGTATAGCATGTTTGTACAAGGAGAAGGGCTAACTGGGACTATCGGAGTTGAAGAAGAGACTGTCCAAGCTACGGTACGAAAGCAGATAGTAGACTTGAAAGAAATAAGGAGAAAAAGAGAGAAGGCCAAAAAGAGTAAACGGAAAGAAGAAAAG…
PAS_chr1-3_0091	ATGTCTAGAATTTTATCATCTGCTAAGCCCATTCAAGGCATAGGCTACGATCCTCTTATTGGCCCCCAGCGGGTTGAAGAAGTAGAAGCATCTGCGAATAATAGCACGTCTGTCGATCATGTTACACCCCCAAATTTCAATTACGATCGAAACCTGCATAGGATGAAACACGATGTGTCTCTAAGTTCCTTCAGTTTTCTGTTTTGTGAACTTGTCAGTTGGTCAAGGGAACGTGCGAATGGTATTCAAGAACTGGAAAAACGCCTCAATGGTCTTGGTTATACGATAGGTCTTAAATATCTAGAACTTCTAGGGCTGAGAGAAAATTACATTACCAATACAACCACAAGCAAGAATGGACTAAATAGGGACATCAAGATTATCCAGATGTTGGAATTT…
PAS_chr1-3_0120	ATGTGCGAAGATATTTGTAAAAAGAAAGATAACTATTTTGTTAAAAGGTATGCTATTACCAACGATACAGTGACCACTCCGCTATCCTCAAACAACACAGATATTACCGTAACTGAGAGCACCACAATCATGCCAGTGTCTTCAGCCCAATACTCCCTTTTATCCGCATCAACGAGCAGTTATCAGACGTCAAGCATGGTGACACCTACAGCGACATCGCAAGACGAGTCATTTCTTGTAGCGCAGTACACCCAGGATTACGTTGTTACAGCAGAAGAGACCACTTTCACAGTAGGAATAAGAATGACAACCACAGTGCTCGGTTCTCAGACCGTAACTGCGGAACCGAAAACGACCGATTTGCCTTACTTCAAATCCGTGTTGTCCAGTCAATTAGAA…
PAS_chr1-3_0129	ATGAGTGTACTCTGGCAAACTAGCCTTGGGGATATCACCATTGACTGTTCTGGCAAAGACGACTATGTGAAGAACTTTATATATTTGAACTTGTTAAAGTATTACGATCTAGTCTCCTTTCACAACAGGATCACAAACGACTCTGTCTCCACAGGTCTTCCCTATTATCCCAACCAAGACAGAAGAACCAGCTATCAAGATCTACTAAAGGAAAAGGGCCATAAAGGAAAATGCTCTAGTGTGGTTAATGCTGACCCTCAGGATATCGAAAATTCCGTGGGGTTGGTTCTATTCAATGTGAATGATGCGAATGATGAGCCTTCGATTGATTCTTTGATAACCATTAGCTTGACAAACGAAGGGACCAGATCAAATGTTGTTGAAATTGGATACGTAACG…
PAS_chr1-3_0146	ATGAACAGTGATTTTGATTCCGTCGTATCTGGATCTGATGATGCAGAGCAATGTGTCTTTATAGGAGATTCGAAGTCTGACTCTGACTCAACGTATTCATCGCTGAATTTTTCAGGAGATCATCCAACCAAAACCCTAACGGAAGTATTGGCCTTAGAATACCAGAGGAACATGCTAAGGCTCTTCCAATTAAGGCGGCATGTAAACAAGGCCATTTTGGAGGATTTCAACCTTGAATTTCATCCTGAAGTCGTTAACTGCACTGATAAACATCTTTTGCCGGACATGGTGTTTGAAATTCTGAAACAAGCCAACGATGAGTTCGTACGTAGAGAATATAGGTCAAAGTCTTCTGCGGGTCAGGTTTTCAACAAGAGTTCTCTATTCTTTGTGGACGTC…
PAS_chr1-3_0213	ATGCCCACTATAAAGTTAGCAGATTATAAAACGATAGCAAATCTTGGATCAGGCAAGTCTGGGAAGGTTATCCTGGTCGAATCAGTCCAGACAAAACTTCAATACGCTGTCAAGGTCATAAGCCTCAAGGAGAAGAAACCTTCAATTGATTTCTATAACTACAACAACTTGAGTCGCATCCAGAATGAAGTCAAGCTGCTTACTTTAATCAACAAGTACCATCATGAAAATATACTGGAATTCATTGGAATGGTCCAATCAAGCAGCAATAACTATATATTCCTAGAGTTTTGTGCCCAAAGGGAATTGTCTCCTTCGCTTTTTCGAAAGCTCACAATGGTCGAAAGCCTGTCTTATGTTAGGCAATTGGTTAATGGTATTCTTTTCATTCATCAATTG…
PAS_chr1-3_0247	ATGGATCTGACATTTCTGAGAACCACTCTATCGTGGACTTTGCGTGCAGGTTGTCTGATCCATTTTTTTCATTCTCACGTTTACGAATTCAAAGAGACTCGCGGCGAGTCCATGCTTCCAACTCTTCAAGCGAGACATGACTATGTTCATACTTTGAAAAATTACAAGTTTGGAAGGAATATTCAAACAGGAGATATTATTGTAGCATTGAAACCAACAGACCCAGATCAGCGGGTTTGCAAACGAATTACTGGAATGCCTGGAGATATTGTTCTCATAGATCCCAGTAGCGGATCGTTAGAGAAAGACAAAAGTGACGCGAGTTCAACAGCTTTTGAACGTTACATTGTCATTCCAGATGGCCACGTTTGGCTGACAGGTGATAATCTCTCCCACAGT…
PAS_chr1-3_0278	ATGGTACCTTATTATTCGGAAACAGATCATACTTTGGTAGTACAATGTTATTGCAGGTCGTTTAACGAGAAGCTGACTGAAAAGTTCAGAACTCAGCTTCAACATAGCGCTATATTGAAGAACTGTATCGATGAATTGCAAGAGCTGAACTTTTCACTGGAGCTTATCTCAACAAGGCCAATCCTGTATGAAGAACTGGTAGAGCATCTCAACTTCTTGATGACTTCAAACATGTTTCAATTGGAGACTACAGTCCCCATTGTATTCTCTTTCTATGGAATAGACTCATTTCTTGAAACTATTAAATATTGGGAGACTCTTTGCGATGCTTTATCGACAACTAGTACCCGTTCTTTGATGTCATTAAACATGATCAAACTGTTGAACAACAATATGATC…
PAS_chr1-3_0290	ATGCATGGATACGCTCCCTTAGATGATTTAAACTTCTGCGCCTATCAAAAATGCGAATATCAAGTGATAGGTGCTGGATGTTTAAAGATATCCGAAGTATTCAATGGGTCTGTTTCTTATCTACTGGGAATTCACTCCGATCTTCTGTTCCAGAAACGAGTTGAGACCCTATTCGTTGATACTGAATTACAGATAAGAGTGTTTATCGCTCCGAAAACTTCCGATTTATCAGGAGCCTATGAAGGAACTATGATATCTAAGGAGGCTGTGAATGTGTCAATTATATCCGTGAATTTATTTGATCCGTGA
PAS_chr1-3_0303	ATGGATATCATATCAAGTGAAGAGCAGAATAACACACCTACGGGTCTTTTCCGCAGGGAGATTTGCAGTGAGATTGAGGGCAACACGGATTACTGCCTAGAGATGTGGAAGGTTTACAATAATAAAAAGATCTATCTGAGCAACTCACACAGAGTTTTGAATCTGACGTGGAGGATGACCAGTCTGAAGAGTAAACAGATCATGCAGAAACGAAACAGAGAGCACTACTTAAGCCAATTCAGCGACCTGAGCATGGGCTTGGATCCTTTGGGGTTCTTTAACGATGTGAGTAACTGCGAGCAGTTTGGAGGCATCATTGCAGGAGGCATCATCGAGGCAGGTCTCATTGATGACAGTTTTATGGACGAGGGTAACGACGACAATGGTTCGAATGGCTGC…
PAS_chr1-3_0304	ATGTACCCTAGTAAGGAGGAATCAAAATTAAGCGTCTCCATTTTGGAAAGAAAAAAGACTAAGAAGACAACACAGAACAATTCCTTCGCACCTCCATTGACGTCCTACTCATCCGAAACACCGGGGTCTACCTCCCTGACGAGGAATCATGAGTCTCGTGGTCCCAATAATGGCCTTATAATTACAGAAGAAACCTCAGTACATCAACACAACTTGAACTACCTTTCACATCAGGTTTCAAGTAAGCTAAATGAGCTTGATAGTTATAGAACCCTGGGATTTAACTATCTCCAACCACCAGGCATATCCACAACTATGAAAATGAGAAAAGCCCAGGAGAAAGAACAGAAGGAACACAGTCACACACAAGAGGTTCATACTACCGAACAAGCTCATTAC…
PAS_chr1-3_0308	ATGTACCCATTTCAGACAATACTAATAGGGCTGAGTGAAACAGGTAGGCAAAAATCAAATGATCGAAATTTTGACGCATGGATAGGGAAAAAGAGGGTCGTGTGTGTATTTTTTTTGATAGGAATCATCCAGGGGTCTCCCGTGGTGATCCTTGATTCTCAATTTAAAGTTTGCGAGGCAGCTTTATCACAAATTTTTCGCATCGGAACACTTTTCCGTCGCTTGTGGGCTATTTCTTGCAACAACTCTCAGATACGCGAGTCCTTCCTTGTATTTCAAAAGGTAAACAGTCCTGATTGCCATTGA
PAS_chr1-3_0311	ATGAAAGAGTATACCTTAAAAGAATGGGATACTTCCAAGTTTGGATCCAAATGGCAACAAATCTACCATCGTAAAATGGTTCAACCAGCCAAGAAATACCACTCTTTGATGACCCTGTTGGGCTTCCTTCTTGCTCTTCTAACCCATTGCATCATGTACTTGTCATTCTACCAAATGACAGCCTTTCTGGCCCTTTTTAGATGCTTTATGTCTCTCACTATAACCTGTATCATCTTCTCGGCATCCATCAAGTATCAGGAAAAGATTTACCACAACTTCAACTATTTTAGTAGCATCTTCCTCGAGGAATACATAACCTTCACTGAACAGCTGATGGAGGAGTACAATATCGACTCCAGTGCTCTTTTGAACTTGGAATACATTTCGGATCGTAACAGC…
PAS_chr1-4_0001	ATGTTGTACAGATCAGTGAGACTTTCTCTAATTATCTATGGATTGAGAAAGTTATTAGGAGGGACACACGACGACGGCTTTGACCTACTTCCCAAAAGTCTCCATCGATGTCTCAATATGATTGATGGCAAGTACACAAATGAAGGTACTAAGGTGGAATTGATAGGTATTGCTATCCAGAAAGACAAGTCGTAG
PAS_chr1-4_0076	ATGATCTCTAAGCTAAAATTCAAAGGGGACTCAGACAGCCGCAAGAAAAACAAGAAGAATGCTGACAGTAAAGCAAAATCAAAATCCAAAGTTAGACGATCTCTAAGCACGGAATTATCTAGGCAAGAGCCGCAAGCTGCCTCCTTAGGCGCTTCTACTTTTCGCATCAACAATAGTCTAAGGAAATTCAAGGATATCGACAAGGATGACTTGGAAGCAGGATGGAGTGTGGCTGCTACTTGTGAAGATATAAGTGGACCCACGATACTTTTAGTTAATGGTGTAGACTCCCCAAGGGCCTTAGCTTGCGTCAATGAATCCATGACGACAGATGACCGATTGGATTTAATTGATGTTGATGAAACTGTCAATTTTAATGAGAGCAACAATTCAGAATTT…
[truncated: 202 more rows]

## Sheet: Table_S1.4
High-expression genes
Locus tag	Wild-type coding sequence
[truncated: 551 more rows]

## Sheet: Table_S1.5
Gene	Type	Sequence
[truncated: 720 more rows]

## Sheet: Table_S1.6
Gene	Type	Sequence
[truncated: 780 more rows]

## Sheet: Table_S1.7
Gene	Type	Sequence
[truncated: 1,004 more rows]

## Sheet: Table_S1.8
Gene	Type	Sequence
[truncated: 1,100 more rows]
